# Supplementary material for: Causal mechanism of injection-induced earthquakes through the Mw 5.5 Pohang earthquake case study
Source: Nat Commun. 2020 May 26;11:2614. doi: 10.1038/s41467-020-16408-0 (PMC7251101; doi:10.1038/s41467-020-16408-0)
Supplement: Supplementary file 4 — Source Data [file 41467_2020_16408_MOESM4_ESM.xlsx]

## Sheet: (fig 2a)
Date (KST)	Daily cumulative injection volume (㎥)			Daily cumulative flow back volume (㎥)			Accumulative injection volume (m3)	Accumulative flow back volume (㎥)	Net injection volume (㎥)			Earthquake*		*Reference:	Korean Government Commission. Summary Report of the Korean Government Commission on Relations between the 2017 Pohang Earthquake and EGS Project. (Geological Society of Korea, Seoul, South Korea, 2019)
	PX-1	PX-2	total	PX-1	PX-2	total						Date (UTC)	ML	MW
2016-01-29		23.04	23.04		0	0	23.04	0	23.04			11/30/2015 03:52:20.35	0.803	0.972
2016-01-30		117.02	117.02		0	0	140.06	0	140.06			02/02/2016 14:16:37.84	-0.221	-
2016-01-31		225.8	225.8		0	0	365.86	0	365.86			02/02/2016 14:48:10.84	-0.228	-
2016-02-01		350.79	350.79		0	0	716.65	0	716.65			02/03/2016 16:08:15.38	-0.458	-
2016-02-02		202.64	202.64		0	0	919.29	0	919.29			02/04/2016 03:55:45.64	0.546	-
2016-02-03		162.34	162.34		0	0	1081.63	0	1081.63			02/04/2016 19:09:52.44	0.693	-
2016-02-04		109.59	109.59		0	0	1191.22	0	1191.22			02/06/2016 05:11:31.03	0.704	1.169
2016-02-05		98.95	98.95		0	0	1290.17	0	1290.17			02/06/2016 15:01:33.72	0.704	-
2016-02-06		0	0		0	0	1290.17	0	1290.17			02/07/2016 22:04:12.28	1.143	1.619
2016-02-07		0	0		0	0	1290.17	0	1290.17			02/07/2016 22:04:15.40	0.642	1.286
2016-02-08		0	0		0	0	1290.17	0	1290.17			02/07/2016 22:05:04.70	-0.057	-
2016-02-09		0	0		0	0	1290.17	0	1290.17			02/16/2016 14:32:32.50	-0.215	-
2016-02-10		0	0		0	0	1290.17	0	1290.17			02/17/2016 07:43:44.02	0.673	1.09
2016-02-11		94.71	94.71		0	0	1384.88	0	1384.88			02/18/2016 13:08:16.51	0.613	-
2016-02-12		113.07	113.07		0	0	1497.95	0	1497.95			02/18/2016 16:18:08.99	-0.73	-
2016-02-13		116.08	116.08		0	0	1614.03	0	1614.03			03/12/2016 07:25:46.75	0.757	1.171
2016-02-14		166.1	166.1		0	0	1780.13	0	1780.13			03/28/2016 14:25:31.55	-0.074	-
2016-02-15		45.55	45.55		0	0	1825.68	0	1825.68			08/22/2016 11:48:29.20	0.773	1.189
2016-02-16		54.57	54.57		0	0	1880.25	0	1880.25			12/17/2016 14:42:24.99	-0.381	-
2016-02-17		81.42	81.42		0	0	1961.67	0	1961.67			12/17/2016 14:59:31.32	0.05	-
2016-02-18		7.86	7.86		0	0	1969.53	0	1969.53			12/17/2016 22:28:23.46	-0.36	-
2016-02-19		0	0		0	0	1969.53	0	1969.53			12/18/2016 11:06:34.14	-0.025	-
2016-02-20		0	0		0	0	1969.53	0	1969.53			12/18/2016 18:43:44.36	0.818	1.471
2016-02-21		0	0		0	0	1969.53	0	1969.53			12/19/2016 02:20:36.62	0.905	1.407
2016-02-22		0	0		0	0	1969.53	0	1969.53			12/19/2016 05:18:48.71	0.374	-
2016-02-23		0	0		0	0	1969.53	0	1969.53			12/19/2016 08:04:21.25	0.574	1.104
2016-02-24		0	0		0	0	1969.53	0	1969.53			12/19/2016 14:24:18.20	-0.221	-
2016-02-25		0	0		0	0	1969.53	0	1969.53			12/19/2016 22:02:34.40	0.666	0.577
2016-02-26		0	0		0	0	1969.53	0	1969.53			12/20/2016 07:56:08.02	1.213	1.464
2016-02-27		0	0		0	0	1969.53	0	1969.53			12/20/2016 11:10:51.21	-0.065	-
2016-02-28		0	0		0	0	1969.53	0	1969.53			12/20/2016 16:22:26.81	-0.271	-
2016-02-29		0	0		0	0	1969.53	0	1969.53			12/20/2016 22:49:18.58	-0.435	-
2016-03-01		0	0		0	0	1969.53	0	1969.53			12/21/2016 00:40:23.34	0.934	1.345
2016-03-02		0	0		0	0	1969.53	0	1969.53			12/21/2016 11:07:02.95	-0.019	-
2016-03-03		0	0		0	0	1969.53	0	1969.53			12/21/2016 14:45:42.83	-0.059	-
2016-03-04 09:00:00		0	0		88	88	1969.53	88	1881.53			12/21/2016 15:09:51.02	-0.455	-
2016-03-05 15:00:00		0	0		7.68	7.68	1969.53	95.68	1873.85			12/22/2016 00:53:58.26	0.75	1.407
2016-03-06 09:00:00		0	0		23.05	23.05	1969.53	118.73	1850.8			12/22/2016 20:31:32.52	1.804	2.192
2016-03-07 09:10:00		0	0		21.96	21.96	1969.53	140.69	1828.84			12/23/2016 04:22:19.70	0.273	-
2016-03-08 09:00:00		0	0		17.56	17.56	1969.53	158.25	1811.28			12/24/2016 07:51:50.70	0.172	-
2016-03-09 08:50:00		0	0		9.28571	9.28571	1969.53	167.536	1801.99			12/24/2016 08:45:26.54	0.641	1.056
2016-03-10 08:40:00		0	0		9.28571	9.28571	1969.53	176.821	1792.71			12/25/2016 06:59:49.96	0.917	1.039
2016-03-11 08:30:00		0	0		9.28571	9.28571	1969.53	186.107	1783.42			12/25/2016 11:13:03.86	-0.397	-
2016-03-12 08:20:00		0	0		9.28571	9.28571	1969.53	195.393	1774.14			12/25/2016 20:30:37.14	-0.766	-
2016-03-13 08:09:59		0	0		9.28571	9.28571	1969.53	204.679	1764.85			12/28/2016 15:12:14.44	0.911	1.315
2016-03-14 07:59:59		0	0		9.28571	9.28571	1969.53	213.964	1755.57			12/28/2016 18:46:24.88	-0.189	-
2016-03-15		0	0		9.28571	9.28571	1969.53	223.25	1746.28			12/29/2016 12:32:25.47	2.148	2.355
2016-03-16		0	0		12	12	1969.53	235.25	1734.28			12/29/2016 12:34:20.53	-0.121	-
2016-03-17		0	0		9.6	9.6	1969.53	244.85	1724.68			12/29/2016 16:35:09.71	-0.349	-
2016-03-18		0	0		8.4	8.4	1969.53	253.25	1716.28			12/29/2016 16:50:28.51	0.314	0.92
2016-03-19		0	0		7.2	7.2	1969.53	260.45	1709.08			12/29/2016 17:40:01.66	-0.204	-
2016-03-20		0	0		7.2	7.2	1969.53	267.65	1701.88			01/15/2017 12:13:30.14	0.015	-
2016-03-21		0	0		7.2	7.2	1969.53	274.85	1694.68			04/08/2017 13:13:55.33	0.442	0.718
2016-03-22		0	0		7.2	7.2	1969.53	282.05	1687.48			04/13/2017 14:01:59.50	-0.252	-
2016-03-23		0	0		4.8	4.8	1969.53	286.85	1682.68			04/15/2017 01:17:58.02	0.574	-
2016-03-24		0	0		4.8	4.8	1969.53	291.65	1677.88			04/15/2017 02:13:42.95	0.248	-
2016-03-25		0	0		7.2	7.2	1969.53	298.85	1670.68			04/15/2017 02:31:07.25	1.552	1.558
2016-03-26		0	0		7.2	7.2	1969.53	306.05	1663.48			04/15/2017 02:31:12.99	3.265	3.294
2016-03-27		0	0		7.2	7.2	1969.53	313.25	1656.28			04/15/2017 02:31:41.43	2.026	2.092
2016-03-28		0	0		7.2	7.2	1969.53	320.45	1649.08			04/15/2017 02:32:06.35	1.45	-
2016-03-29		0	0		7.2	7.2	1969.53	327.65	1641.88			04/15/2017 02:35:25.50	0.712	-
2016-03-30		0	0		7.2	7.2	1969.53	334.85	1634.68			04/15/2017 02:36:30.21	0.374	-
2016-03-31		0	0		7.2	7.2	1969.53	342.05	1627.48			04/15/2017 04:11:13.93	0.149	-
2016-04-01		0	0		7.2	7.2	1969.53	349.25	1620.28			04/15/2017 04:27:34.90	0.075	-
2016-04-02		0	0		7.2	7.2	1969.53	356.45	1613.08			04/15/2017 04:31:07.54	0.396	-
2016-04-03		0	0		7.2	7.2	1969.53	363.65	1605.88			04/15/2017 05:12:40.05	0.472	-
2016-04-04		0	0		7.2	7.2	1969.53	370.85	1598.68			04/15/2017 05:28:59.30	0.697	-
2016-04-05		0	0		7.2	7.2	1969.53	378.05	1591.48			04/15/2017 08:16:47.03	2.058	2.145
2016-04-06		0	0		7.2	7.2	1969.53	385.25	1584.28			04/15/2017 09:47:59.70	0.45	-
2016-04-07		0	0		7.2	7.2	1969.53	392.45	1577.08			04/15/2017 17:02:30.16	0.484	0.869
2016-04-08		0	0		7.2	7.2	1969.53	399.65	1569.88			04/16/2017 00:23:08.50	0.147	-
2016-04-09		0	0		7.2	7.2	1969.53	406.85	1562.68			04/16/2017 01:44:46.80	0.968	1.552
2016-04-10		0	0		7.2	7.2	1969.53	414.05	1555.48			04/16/2017 01:50:17.79	0.743	1.27
2016-04-11		0	0		7.2	7.2	1969.53	421.25	1548.28			04/16/2017 09:41:37.46	0.353	-
2016-04-12		0	0		7.2	7.2	1969.53	428.45	1541.08			04/17/2017 20:23:47.46	-0.018	-
2016-04-13		0	0		6	6	1969.53	434.45	1535.08			04/20/2017 13:01:36.25	0.673	1.21
2016-04-14		0	0		6	6	1969.53	440.45	1529.08			04/20/2017 22:14:20.48	0.657	0.763
2016-04-15		0	0		6	6	1969.53	446.45	1523.08			04/21/2017 18:51:04.12	0.451	0.744
2016-04-16		0	0		6	6	1969.53	452.45	1517.08			04/21/2017 23:58:10.32	0.958	1.262
2016-04-17		0	0		4.8	4.8	1969.53	457.25	1512.28			04/28/2017 09:00:30.58	0.205	-
2016-04-18		0	0		4.8	4.8	1969.53	462.05	1507.48			04/30/2017 19:37:01.50	-0.621	-
2016-04-19		0	0		4.8	4.8	1969.53	466.85	1502.68			05/06/2017 16:31:49.78	-0.045	-
2016-04-20		0	0		4.8	4.8	1969.53	471.65	1497.88			05/18/2017 19:04:32.58	0.885	1.433
2016-04-21		0	0		4.8	4.8	1969.53	476.45	1493.08			08/13/2017 21:42:36.88	0.668	1.205
2016-04-22		0	0		4.8	4.8	1969.53	481.25	1488.28			09/11/2017 07:19:24.37	1.536	2.028
2016-04-23		0	0		4.56	4.56	1969.53	485.81	1483.72			09/15/2017 19:33:49.56	0.732	0.816
2016-04-24		0	0		4.56	4.56	1969.53	490.37	1479.16			09/16/2017 08:55:55.76	1.779	1.675
2016-04-25		0	0		4.32	4.32	1969.53	494.69	1474.84			09/16/2017 11:32:50.84	-0.007	-
2016-04-26		0	0		4.32	4.32	1969.53	499.01	1470.52			09/22/2017 14:27:21.12	1.173	1.539
2016-04-27		0	0		4.32	4.32	1969.53	503.33	1466.2			09/22/2017 14:27:41.34	0.769	1.273
2016-04-28		0	0		4.32	4.32	1969.53	507.65	1461.88			09/22/2017 18:09:55.16	1.33	1.583
2016-04-29		0	0		4.32	4.32	1969.53	511.97	1457.56			09/26/2017 20:46:43.24	0.15	-
2016-04-30		0	0		4.32	4.32	1969.53	516.29	1453.24			11/14/2017 19:55:15.00	1.597	1.665
2016-05-01		0	0		4.08	4.08	1969.53	520.37	1449.16			11/14/2017 20:04:17.00	1.704	1.778
2016-05-02		0	0		4.08	4.08	1969.53	524.45	1445.08			11/14/2017 20:59:37.64	1.254	1.567
2016-05-03		0	0		4.08	4.08	1969.53	528.53	1441			11/15/2017 05:22:32.19	2.115	2.197
2016-05-04		0	0		4.08	4.08	1969.53	532.61	1436.92			11/15/2017 05:22:43.57	2.859	2.717
2016-05-05		0	0		4.08	4.08	1969.53	536.69	1432.84			11/15/2017 05:29:31.33	5.345	5.56
2016-05-06		0	0		4.08	4.08	1969.53	540.77	1428.76
2016-05-07		0	0		3.84	3.84	1969.53	544.61	1424.92
2016-05-08		0	0		3.84	3.84	1969.53	548.45	1421.08
2016-05-09		0	0		3.84	3.84	1969.53	552.29	1417.24
2016-05-10		0	0		3.84	3.84	1969.53	556.13	1413.4
2016-05-11		0	0		3.84	3.84	1969.53	559.97	1409.56
2016-05-12		0	0		3.84	3.84	1969.53	563.81	1405.72
2016-05-13		0	0		3.6	3.6	1969.53	567.41	1402.12
2016-05-14		0	0		3.6	3.6	1969.53	571.01	1398.52
2016-05-15		0	0		3.6	3.6	1969.53	574.61	1394.92
2016-05-16		0	0		3.6	3.6	1969.53	578.21	1391.32
2016-05-17		0	0		3.36	3.36	1969.53	581.57	1387.96
2016-05-18		0	0		3.36	3.36	1969.53	584.93	1384.6
2016-05-19		0	0		3.36	3.36	1969.53	588.29	1381.24
2016-05-20		0	0		3.36	3.36	1969.53	591.65	1377.88
2016-05-21		0	0		3.12	3.12	1969.53	594.77	1374.76
2016-05-22		0	0		3.12	3.12	1969.53	597.89	1371.64
2016-05-23		0	0		3.12	3.12	1969.53	601.01	1368.52
2016-05-24		0	0		3.12	3.12	1969.53	604.13	1365.4
2016-05-25		0	0		3.12	3.12	1969.53	607.25	1362.28
2016-05-26		0	0		2.88	2.88	1969.53	610.13	1359.4
2016-05-27		0	0		2.88	2.88	1969.53	613.01	1356.52
2016-05-28		0	0		2.88	2.88	1969.53	615.89	1353.64
2016-05-29		0	0		2.88	2.88	1969.53	618.77	1350.76
2016-05-30		0	0		2.88	2.88	1969.53	621.65	1347.88
2016-05-31		0	0		2.64	2.64	1969.53	624.29	1345.24
2016-06-01		0	0		2.64	2.64	1969.53	626.93	1342.6
2016-06-02		0	0		2.64	2.64	1969.53	629.57	1339.96
2016-06-03		0	0		2.64	2.64	1969.53	632.21	1337.32
2016-06-04		0	0		2.64	2.64	1969.53	634.85	1334.68
2016-06-05		0	0		2.64	2.64	1969.53	637.49	1332.04
2016-06-06		0	0		2.4	2.4	1969.53	639.89	1329.64
2016-06-07		0	0		2.4	2.4	1969.53	642.29	1327.24
2016-06-08		0	0		2.4	2.4	1969.53	644.69	1324.84
2016-06-09		0	0		2.4	2.4	1969.53	647.09	1322.44
2016-06-10		0	0		2.4	2.4	1969.53	649.49	1320.04
2016-06-11		0	0		2.4	2.4	1969.53	651.89	1317.64
2016-06-12		0	0		2.4	2.4	1969.53	654.29	1315.24
2016-06-13		0	0		2.4	2.4	1969.53	656.69	1312.84
2016-06-14		0	0		2.4	2.4	1969.53	659.09	1310.44
2016-06-15		0	0		2.16	2.16	1969.53	661.25	1308.28
2016-06-16		0	0		2.16	2.16	1969.53	663.41	1306.12
2016-06-17		0	0		2.16	2.16	1969.53	665.57	1303.96
2016-06-18		0	0		2.16	2.16	1969.53	667.73	1301.8
2016-06-19		0	0		2.16	2.16	1969.53	669.89	1299.64
2016-06-20		0	0		2.16	2.16	1969.53	672.05	1297.48
2016-06-21		0	0		2.16	2.16	1969.53	674.21	1295.32
2016-06-22		0	0		2.16	2.16	1969.53	676.37	1293.16
2016-06-23		0	0		2.16	2.16	1969.53	678.53	1291
2016-06-24		0	0		1.92	1.92	1969.53	680.45	1289.08
2016-06-25		0	0		1.92	1.92	1969.53	682.37	1287.16
2016-06-26		0	0		1.92	1.92	1969.53	684.29	1285.24
2016-06-27		0	0		1.92	1.92	1969.53	686.21	1283.32
2016-06-28		0	0		1.68	1.68	1969.53	687.89	1281.64
2016-06-29		0	0		1.68	1.68	1969.53	689.57	1279.96
2016-06-30		0	0		1.68	1.68	1969.53	691.25	1278.28
2016-07-01		0	0		1.68	1.68	1969.53	692.93	1276.6
2016-07-02		0	0		1.68	1.68	1969.53	694.61	1274.92
2016-07-03		0	0		1.68	1.68	1969.53	696.29	1273.24
2016-07-04		0	0		1.68	1.68	1969.53	697.97	1271.56
2016-07-05		0	0		1.44	1.44	1969.53	699.41	1270.12
2016-07-06		0	0		1.44	1.44	1969.53	700.85	1268.68
2016-07-07		0	0		1.44	1.44	1969.53	702.29	1267.24
2016-07-08		0	0		1.44	1.44	1969.53	703.73	1265.8
2016-07-09		0	0		1.44	1.44	1969.53	705.17	1264.36
2016-07-10		0	0		1.44	1.44	1969.53	706.61	1262.92
2016-07-11		0	0		1.44	1.44	1969.53	708.05	1261.48
2016-07-12		0	0		1.44	1.44	1969.53	709.49	1260.04
2016-07-13		0	0		1.44	1.44	1969.53	710.93	1258.6
2016-07-14		0	0		1.44	1.44	1969.53	712.37	1257.16
2016-07-15		0	0		1.44	1.44	1969.53	713.81	1255.72
2016-07-16		0	0		1.44	1.44	1969.53	715.25	1254.28
2016-07-17		0	0		1.44	1.44	1969.53	716.69	1252.84
2016-07-18		0	0		0	0	1969.53	716.69	1252.84
2016-07-19		0	0		0	0	1969.53	716.69	1252.84
2016-07-20		0	0		0	0	1969.53	716.69	1252.84
2016-07-21		0	0		0	0	1969.53	716.69	1252.84
2016-07-22		0	0		0	0	1969.53	716.69	1252.84
2016-07-23		0	0		0	0	1969.53	716.69	1252.84
2016-07-24		0	0		0	0	1969.53	716.69	1252.84
2016-07-25		0	0		0	0	1969.53	716.69	1252.84
2016-07-26		0	0		0	0	1969.53	716.69	1252.84
2016-07-27		0	0		0	0	1969.53	716.69	1252.84
2016-07-28		0	0		0	0	1969.53	716.69	1252.84
2016-07-29		0	0		0	0	1969.53	716.69	1252.84
2016-07-30		0	0		0	0	1969.53	716.69	1252.84
2016-07-31		0	0		0	0	1969.53	716.69	1252.84
2016-08-01		0	0		0	0	1969.53	716.69	1252.84
2016-08-02		0	0		0	0	1969.53	716.69	1252.84
2016-08-03		0	0		0	0	1969.53	716.69	1252.84
2016-08-04		0	0		0	0	1969.53	716.69	1252.84
2016-08-05		0	0		0	0	1969.53	716.69	1252.84
2016-08-06		0	0		0	0	1969.53	716.69	1252.84
2016-08-07		0	0		0	0	1969.53	716.69	1252.84
2016-08-08		0	0		0	0	1969.53	716.69	1252.84
2016-08-09		0	0		0	0	1969.53	716.69	1252.84
2016-08-10		0	0		0	0	1969.53	716.69	1252.84
2016-08-11		0	0		0	0	1969.53	716.69	1252.84
2016-08-12		0	0		0	0	1969.53	716.69	1252.84
2016-08-13		0	0		0	0	1969.53	716.69	1252.84
2016-08-14		0	0		0	0	1969.53	716.69	1252.84
2016-08-15		0	0		0	0	1969.53	716.69	1252.84
2016-08-16		0	0		0	0	1969.53	716.69	1252.84
2016-08-17		0	0		0	0	1969.53	716.69	1252.84
2016-08-18		0	0		0	0	1969.53	716.69	1252.84
2016-08-19		0	0		0	0	1969.53	716.69	1252.84
2016-08-20		0	0		0	0	1969.53	716.69	1252.84
2016-08-21		0	0		0	0	1969.53	716.69	1252.84
2016-08-22		0	0		0	0	1969.53	716.69	1252.84
2016-08-23		0	0		0	0	1969.53	716.69	1252.84
2016-08-24		0	0		0	0	1969.53	716.69	1252.84
2016-08-25		0	0		0	0	1969.53	716.69	1252.84
2016-08-26		0	0		0	0	1969.53	716.69	1252.84
2016-08-27		0	0		0	0	1969.53	716.69	1252.84
2016-08-28		0	0		0	0	1969.53	716.69	1252.84
2016-08-29		0	0		0	0	1969.53	716.69	1252.84
2016-08-30		0	0		0	0	1969.53	716.69	1252.84
2016-08-31		0	0		0	0	1969.53	716.69	1252.84
2016-09-01		0	0		0	0	1969.53	716.69	1252.84
2016-09-02		0	0		0	0	1969.53	716.69	1252.84
2016-09-03		0	0		0	0	1969.53	716.69	1252.84
2016-09-04		0	0		0	0	1969.53	716.69	1252.84
2016-09-05		0	0		0	0	1969.53	716.69	1252.84
2016-09-06		0	0		0	0	1969.53	716.69	1252.84
2016-09-07		0	0		0	0	1969.53	716.69	1252.84
2016-09-08		0	0		0	0	1969.53	716.69	1252.84
2016-09-09		0	0		0	0	1969.53	716.69	1252.84
2016-09-10		0	0		0	0	1969.53	716.69	1252.84
2016-09-11		0	0		0	0	1969.53	716.69	1252.84
2016-09-12		0	0		0	0	1969.53	716.69	1252.84
2016-09-13		0	0		0	0	1969.53	716.69	1252.84
2016-09-14		0	0		0	0	1969.53	716.69	1252.84
2016-09-15		0	0		0	0	1969.53	716.69	1252.84
2016-09-16		0	0		0	0	1969.53	716.69	1252.84
2016-09-17		0	0		0	0	1969.53	716.69	1252.84
2016-09-18		0	0		0	0	1969.53	716.69	1252.84
2016-09-19		0	0		0	0	1969.53	716.69	1252.84
2016-09-20		0	0		0	0	1969.53	716.69	1252.84
2016-09-21		0	0		0	0	1969.53	716.69	1252.84
2016-09-22		0	0		0	0	1969.53	716.69	1252.84
2016-09-23		0	0		0	0	1969.53	716.69	1252.84
2016-09-24		0	0		0	0	1969.53	716.69	1252.84
2016-09-25		0	0		0	0	1969.53	716.69	1252.84
2016-09-26		0	0		0	0	1969.53	716.69	1252.84
2016-09-27		0	0		0	0	1969.53	716.69	1252.84
2016-09-28		0	0		0	0	1969.53	716.69	1252.84
2016-09-29		0	0		0	0	1969.53	716.69	1252.84
2016-09-30		0	0		0	0	1969.53	716.69	1252.84
2016-10-01		0	0		0	0	1969.53	716.69	1252.84
2016-10-02		0	0		0	0	1969.53	716.69	1252.84
2016-10-03		0	0		0	0	1969.53	716.69	1252.84
2016-10-04		0	0		0	0	1969.53	716.69	1252.84
2016-10-05		0	0		0	0	1969.53	716.69	1252.84
2016-10-06		0	0		0	0	1969.53	716.69	1252.84
2016-10-07		0	0		0	0	1969.53	716.69	1252.84
2016-10-08		0	0		0	0	1969.53	716.69	1252.84
2016-10-09		0	0		0	0	1969.53	716.69	1252.84
2016-10-10		0	0		0	0	1969.53	716.69	1252.84
2016-10-11		0	0		0	0	1969.53	716.69	1252.84
2016-10-12		0	0		0	0	1969.53	716.69	1252.84
2016-10-13		0	0		0	0	1969.53	716.69	1252.84
2016-10-14		0	0		0	0	1969.53	716.69	1252.84
2016-10-15		0	0		0	0	1969.53	716.69	1252.84
2016-10-16		0	0		0	0	1969.53	716.69	1252.84
2016-10-17		0	0		0	0	1969.53	716.69	1252.84
2016-10-18		0	0		0	0	1969.53	716.69	1252.84
2016-10-19		0	0		0	0	1969.53	716.69	1252.84
2016-10-20		0	0		0	0	1969.53	716.69	1252.84
2016-10-21		0	0		0	0	1969.53	716.69	1252.84
2016-10-22		0	0		0	0	1969.53	716.69	1252.84
2016-10-23		0	0		0	0	1969.53	716.69	1252.84
2016-10-24		0	0		0	0	1969.53	716.69	1252.84
2016-10-25		0	0		0	0	1969.53	716.69	1252.84
2016-10-26		0	0		0	0	1969.53	716.69	1252.84
2016-10-27		0	0		0	0	1969.53	716.69	1252.84
2016-10-28		0	0		0	0	1969.53	716.69	1252.84
2016-10-29		0	0		0	0	1969.53	716.69	1252.84
2016-10-30		0	0		0	0	1969.53	716.69	1252.84
2016-10-31		0	0		0	0	1969.53	716.69	1252.84
2016-11-01		0	0		0	0	1969.53	716.69	1252.84
2016-11-02		0	0		0	0	1969.53	716.69	1252.84
2016-11-03		0	0		0	0	1969.53	716.69	1252.84
2016-11-04		0	0		0	0	1969.53	716.69	1252.84
2016-11-05		0	0		0	0	1969.53	716.69	1252.84
2016-11-06		0	0		0	0	1969.53	716.69	1252.84
2016-11-07		0	0		0	0	1969.53	716.69	1252.84
2016-11-08		0	0		0	0	1969.53	716.69	1252.84
2016-11-09		0	0		0	0	1969.53	716.69	1252.84
2016-11-10		0	0		0	0	1969.53	716.69	1252.84
2016-11-11		0	0		0	0	1969.53	716.69	1252.84
2016-11-12		0	0		0	0	1969.53	716.69	1252.84
2016-11-13		0	0		2.88	2.88	1969.53	719.57	1249.96
2016-11-14		0	0		2.88	2.88	1969.53	722.45	1247.08
2016-11-15		0	0		2.88	2.88	1969.53	725.33	1244.2
2016-11-16		0	0		2.88	2.88	1969.53	728.21	1241.32
2016-11-17		0	0		2.88	2.88	1969.53	731.09	1238.44
2016-11-18		0	0		2.88	2.88	1969.53	733.97	1235.56
2016-11-19		0	0		2.88	2.88	1969.53	736.85	1232.68
2016-11-20		0	0		2.88	2.88	1969.53	739.73	1229.8
2016-11-21		0	0		2.88	2.88	1969.53	742.61	1226.92
2016-11-22		0	0		2.88	2.88	1969.53	745.49	1224.04
2016-11-23		0	0		2.88	2.88	1969.53	748.37	1221.16
2016-11-24		0	0		2.88	2.88	1969.53	751.25	1218.28
2016-11-25		0	0		2.88	2.88	1969.53	754.13	1215.4
2016-11-26		0	0		2.88	2.88	1969.53	757.01	1212.52
2016-11-27		0	0		2.88	2.88	1969.53	759.89	1209.64
2016-11-28		0	0		2.88	2.88	1969.53	762.77	1206.76
2016-11-29		0	0		2.88	2.88	1969.53	765.65	1203.88
2016-11-30		0	0		2.88	2.88	1969.53	768.53	1201
2016-12-01		0	0		2.88	2.88	1969.53	771.41	1198.12
2016-12-02		0	0		2.88	2.88	1969.53	774.29	1195.24
2016-12-03		0	0		2.88	2.88	1969.53	777.17	1192.36
2016-12-04		0	0		2.88	2.88	1969.53	780.05	1189.48
2016-12-05		0	0		2.88	2.88	1969.53	782.93	1186.6
2016-12-06		0	0		2.88	2.88	1969.53	785.81	1183.72
2016-12-07		0	0		2.88	2.88	1969.53	788.69	1180.84
2016-12-08		0	0		2.88	2.88	1969.53	791.57	1177.96
2016-12-09		0	0		2.88	2.88	1969.53	794.45	1175.08
2016-12-10		0	0		2.88	2.88	1969.53	797.33	1172.2
2016-12-11		0	0		2.88	2.88	1969.53	800.21	1169.32
2016-12-12		0	0		2.88	2.88	1969.53	803.09	1166.44
2016-12-13		0	0		2.03	2.03	1969.53	805.12	1164.41
2016-12-14		0	0		2.03	2.03	1969.53	807.15	1162.38
2016-12-15	97.75	0	97.75	0	2.03	2.03	2067.28	809.18	1258.1
2016-12-16	405.95	0	405.95	0	2.03	2.03	2473.23	811.21	1662.02
2016-12-17	571.28	0	571.28	0	2.03	2.03	3044.51	813.24	2231.27
2016-12-18	881.74	0	881.74	0	2.03	2.03	3926.25	815.27	3110.98
2016-12-19	881.6	0	881.6	0	2.03	2.03	4807.85	817.3	3990.55
2016-12-20	303.42	0	303.42	0	2.03	2.03	5111.27	819.33	4291.94
2016-12-21	510.34	0	510.34	0	2.03	2.03	5621.61	821.36	4800.25
2016-12-22	28.99	0	28.99	0	2.03	2.03	5650.6	823.39	4827.21
2016-12-23	0	0	0	317	2.03	319.03	5650.6	1142.42	4508.18
2016-12-24	0	0	0	19.49	2.03	21.52	5650.6	1163.94	4486.66
2016-12-25	0	0	0	72.31	2.03	74.34	5650.6	1238.28	4412.32
2016-12-26	74.19	0	74.19	0	2.03	2.03	5724.79	1240.31	4484.48
2016-12-27	76.89	0	76.89	0	2.03	2.03	5801.68	1242.34	4559.34
2016-12-28	74.48	0	74.48	0	2.03	2.03	5876.16	1244.37	4631.79
2016-12-29	0	0	0	84.82	2.03	86.85	5876.16	1331.22	4544.94
2016-12-30	0	0	0	283.8	2.03	285.83	5876.16	1617.05	4259.11
2016-12-31	0	0	0	75.87	2.03	77.9	5876.16	1694.95	4181.21
2017-01-01	0	0	0	106.75	2.03	108.78	5876.16	1803.73	4072.43
2017-01-02	0	0	0	69.27	2.03	71.3	5876.16	1875.03	4001.13
2017-01-03	0	0	0	46.41	2.03	48.44	5876.16	1923.47	3952.69
2017-01-04	0	0	0	43.77	2.03	45.8	5876.16	1969.27	3906.89
2017-01-05	0	0	0	88.36	2.03	90.39	5876.16	2059.66	3816.5
2017-01-06	0	0	0	9.87	2.03	11.9	5876.16	2071.56	3804.6
2017-01-07	0	0	0	0	1.18	1.18	5876.16	2072.74	3803.42
2017-01-08	0	0	0	0	1.18	1.18	5876.16	2073.92	3802.24
2017-01-09	0	0	0	0	1.08	1.08	5876.16	2075	3801.16
2017-01-10	0	0	0	0	1.08	1.08	5876.16	2076.08	3800.08
2017-01-11	0	0	0	0	1.08	1.08	5876.16	2077.16	3799
2017-01-12	0	0	0	21.3	1.08	22.38	5876.16	2099.54	3776.62
2017-01-13	0	0	0	53.9	1.08	54.98	5876.16	2154.52	3721.64
2017-01-14	0	0	0	48.26	1.08	49.34	5876.16	2203.86	3672.3
2017-01-15	0	0	0	41.28	1.08	42.36	5876.16	2246.22	3629.94
2017-01-16	0	0	0	33.93	1.08	35.01	5876.16	2281.23	3594.93
2017-01-17	0	0	0	0	3.24	3.24	5876.16	2284.47	3591.69
2017-01-18	0	0	0	0	1.08	1.08	5876.16	2285.55	3590.61
2017-01-19	0	0	0	0	1.08	1.08	5876.16	2286.63	3589.53
2017-01-20	0	0	0	0	1.08	1.08	5876.16	2287.71	3588.45
2017-01-21	0	0	0	0	1.08	1.08	5876.16	2288.79	3587.37
2017-01-22	0	0	0	0	1.08	1.08	5876.16	2289.87	3586.29
2017-01-23	0	0	0	0	1.08	1.08	5876.16	2290.95	3585.21
2017-01-24	0	0	0	0	1.08	1.08	5876.16	2292.03	3584.13
2017-01-25	0	0	0	0	1.08	1.08	5876.16	2293.11	3583.05
2017-01-26	0	0	0	0	1.08	1.08	5876.16	2294.19	3581.97
2017-01-27	0	0	0	0	1.08	1.08	5876.16	2295.27	3580.89
2017-01-28	0	0	0	0	1.08	1.08	5876.16	2296.35	3579.81
2017-01-29	0	0	0	0	1.08	1.08	5876.16	2297.43	3578.73
2017-01-30	0	0	0	0	1.08	1.08	5876.16	2298.51	3577.65
2017-01-31	0	0	0	0	0.99	0.99	5876.16	2299.5	3576.66
2017-02-01	0	0	0	0	0.99	0.99	5876.16	2300.49	3575.67
2017-02-02	0	0	0	25.5	0.99	26.49	5876.16	2326.98	3549.18
2017-02-03	0	0	0	1	0.99	1.99	5876.16	2328.97	3547.19
2017-02-04	0	0	0	30.9	0.99	31.89	5876.16	2360.86	3515.3
2017-02-05	0	0	0	8.61	0.99	9.6	5876.16	2370.46	3505.7
2017-02-06	0	0	0	0	0.9	0.9	5876.16	2371.36	3504.8
2017-02-07	0	0	0	0	0.9	0.9	5876.16	2372.26	3503.9
2017-02-08	0	0	0	0	0.9	0.9	5876.16	2373.16	3503
2017-02-09	0	0	0	0	0.9	0.9	5876.16	2374.06	3502.1
2017-02-10	0	0	0	0	0.9	0.9	5876.16	2374.96	3501.2
2017-02-11	0	0	0	0	0.9	0.9	5876.16	2375.86	3500.3
2017-02-12	0	0	0	0	0.9	0.9	5876.16	2376.76	3499.4
2017-02-13	0	0	0	0	0.9	0.9	5876.16	2377.66	3498.5
2017-02-14	0	0	0	0	0	0	5876.16	2377.66	3498.5
2017-02-15	0	0	0	0	0	0	5876.16	2377.66	3498.5
2017-02-16	0	0	0	0	0	0	5876.16	2377.66	3498.5
2017-02-17	0	0	0	0	0	0	5876.16	2377.66	3498.5
2017-02-18	0	0	0	0	0	0	5876.16	2377.66	3498.5
2017-02-19	0	0	0	0	0	0	5876.16	2377.66	3498.5
2017-02-20	0	0	0	0	0	0	5876.16	2377.66	3498.5
2017-02-21	0	0	0	0	0	0	5876.16	2377.66	3498.5
2017-02-22	0	0	0	0	0	0	5876.16	2377.66	3498.5
2017-02-23	0	0	0	0	0	0	5876.16	2377.66	3498.5
2017-02-24	0	0	0	0	0	0	5876.16	2377.66	3498.5
2017-02-25	0	0	0	0	0	0	5876.16	2377.66	3498.5
2017-02-26	0	0	0	0	0	0	5876.16	2377.66	3498.5
2017-02-27	0	0	0	0	0	0	5876.16	2377.66	3498.5
2017-02-28	0	0	0	0	0	0	5876.16	2377.66	3498.5
2017-03-01	0	0	0	0	0	0	5876.16	2377.66	3498.5
2017-03-02	0	0	0	0	0	0	5876.16	2377.66	3498.5
2017-03-03	0	0	0	0	0	0	5876.16	2377.66	3498.5
2017-03-04	0	0	0	0	0	0	5876.16	2377.66	3498.5
2017-03-05	0	0	0	0	0	0	5876.16	2377.66	3498.5
2017-03-06	0	0	0	0	0	0	5876.16	2377.66	3498.5
2017-03-07	0	0	0	0	0	0	5876.16	2377.66	3498.5
2017-03-08	0	0	0	0	0	0	5876.16	2377.66	3498.5
2017-03-09	0	0	0	0	0	0	5876.16	2377.66	3498.5
2017-03-10	0	0	0	0	0	0	5876.16	2377.66	3498.5
2017-03-11	0	0	0	0	0	0	5876.16	2377.66	3498.5
2017-03-12	0	0	0	35	0	35	5876.16	2412.66	3463.5
2017-03-13	0	0	0	6.6	0	6.6	5876.16	2419.26	3456.9
2017-03-14	0	0	0	14	0	14	5876.16	2433.26	3442.9
2017-03-15	0	0	0	12.8	0	12.8	5876.16	2446.06	3430.1
2017-03-16	0	5.4	5.4	9.2	2.31	11.51	5881.56	2457.57	3423.99
2017-03-17	0	16.41	16.41	0	7.63	7.63	5897.97	2465.2	3432.77
2017-03-18	0	16.4	16.4	0	4	4	5914.37	2469.2	3445.17
2017-03-19	0	0	0	0	0	0	5914.37	2469.2	3445.17
2017-03-20	0	0	0	0	0	0	5914.37	2469.2	3445.17
2017-03-21	0	0	0	0	0	0	5914.37	2469.2	3445.17
2017-03-22	0	0	0	56.04	0	56.04	5914.37	2525.24	3389.13
2017-03-23	0	0	0	7.68	0	7.68	5914.37	2532.92	3381.45
2017-03-24	0	0	0	7.5	0	7.5	5914.37	2540.42	3373.95
2017-03-25	0	54.58	54.58	7.5	0	7.5	5968.95	2547.92	3421.03
2017-03-26	0	48.42	48.42	7.4	0	7.4	6017.37	2555.32	3462.05
2017-03-27	0	57.06	57.06	7.6	0	7.6	6074.43	2562.92	3511.51
2017-03-28	0	48.85	48.85	7.3	0	7.3	6123.28	2570.22	3553.06
2017-03-29	0	81.45	81.45	7.4	0	7.4	6204.73	2577.62	3627.11
2017-03-30	0	186.45	186.45	7.3	18.4	25.7	6391.18	2603.32	3787.86
2017-03-31	0	209.27	209.27	6.93	9.8	16.73	6600.45	2620.05	3980.4
2017-04-01	0	121.82	121.82	7.1	0	7.1	6722.27	2627.15	4095.12
2017-04-02	0	0	0	7.38	0	7.38	6722.27	2634.53	4087.74
2017-04-03	0	112.36	112.36	6.96	6.2	13.16	6834.63	2647.69	4186.94
2017-04-04	0	251.84	251.84	6.76	60.27	67.03	7086.47	2714.72	4371.75
2017-04-05	0	0	0	6.24	0	6.24	7086.47	2720.96	4365.51
2017-04-06	0	14.44	14.44	5.7	0	5.7	7100.91	2726.66	4374.25
2017-04-07	0	287.87	287.87	6.85	0	6.85	7388.78	2733.51	4655.27
2017-04-08	0	208.86	208.86	6.93	0	6.93	7597.64	2740.44	4857.2
2017-04-09	0	191.67	191.67	6.75	0	6.75	7789.31	2747.19	5042.12
2017-04-10	0	143.64	143.64	7.04	72.9	79.94	7932.95	2827.13	5105.82
2017-04-11	0	202.07	202.07	7.02	0	7.02	8135.02	2834.15	5300.87
2017-04-12	0	114.6	114.6	6.74	0	6.74	8249.62	2840.89	5408.73
2017-04-13	0	232.13	232.13	28.54	0	28.54	8481.75	2869.43	5612.32
2017-04-14	0	225.93	225.93	0	0	0	8707.68	2869.43	5838.25
2017-04-15	0	0	0	21.81	45.31	67.12	8707.68	2936.55	5771.13
2017-04-16	0	0	0	59.5913	56.59	116.181	8707.68	3052.73	5654.95
2017-04-17	0	0	0	30.34	46.35	76.69	8707.68	3129.42	5578.26
2017-04-18	0	0	0	23.68	36.884	60.564	8707.68	3189.99	5517.69
2017-04-19	0	0	0	0	26.386	26.386	8707.68	3216.37	5491.31
2017-04-20	0	0	0	8.32	0	8.32	8707.68	3224.69	5482.99
2017-04-21	0	0	0	0	0	0	8707.68	3224.69	5482.99
2017-04-22	0	0	0	0	0	0	8707.68	3224.69	5482.99
2017-04-23	0	0	0	0	0	0	8707.68	3224.69	5482.99
2017-04-24	0	0	0	0	0	0	8707.68	3224.69	5482.99
2017-04-25	0	0	0	5.4	0	5.4	8707.68	3230.09	5477.59
2017-04-26	0	0	0	5.31	0	5.31	8707.68	3235.4	5472.28
2017-04-27	0	0	0	5.58	0	5.58	8707.68	3240.98	5466.7
2017-04-28	0	0	0	5.4	0	5.4	8707.68	3246.38	5461.3
2017-04-29	0	0	0	5.67	0	5.67	8707.68	3252.05	5455.63
2017-04-30	0	0	0	5.49	0	5.49	8707.68	3257.54	5450.14
2017-05-01	0	0	0	5.79	0	5.79	8707.68	3263.33	5444.35
2017-05-02	0	0	0	6.3	23.71	30.01	8707.68	3293.34	5414.34
2017-05-03	0	0	0	5.94	9.548	15.488	8707.68	3308.83	5398.85
2017-05-04	0	0	0	6.03	11.01	17.04	8707.68	3325.87	5381.81
2017-05-05	0	0	0	0.45	0.844	1.294	8707.68	3327.16	5380.52
2017-05-06	0	0	0	0	0	0	8707.68	3327.16	5380.52
2017-05-07	0	0	0	0	0	0	8707.68	3327.16	5380.52
2017-05-08	0	0	0	0	0	0	8707.68	3327.16	5380.52
2017-05-09	0	0	0	0	0	0	8707.68	3327.16	5380.52
2017-05-10	0	0	0	0	0	0	8707.68	3327.16	5380.52
2017-05-11	0	0	0	0	0	0	8707.68	3327.16	5380.52
2017-05-12	0	0	0	0	0	0	8707.68	3327.16	5380.52
2017-05-13	0	0	0	0	0	0	8707.68	3327.16	5380.52
2017-05-14	0	0	0	0	0	0	8707.68	3327.16	5380.52
2017-05-15	0	0	0	0	0	0	8707.68	3327.16	5380.52
2017-05-16	0	0	0	0	0	0	8707.68	3327.16	5380.52
2017-05-17	0	0	0	0	0	0	8707.68	3327.16	5380.52
2017-05-18	0	0	0	0	0	0	8707.68	3327.16	5380.52
2017-05-19	0	0	0	0	0	0	8707.68	3327.16	5380.52
2017-05-20	0	0	0	0	0	0	8707.68	3327.16	5380.52
2017-05-21	0	0	0	0	0	0	8707.68	3327.16	5380.52
2017-05-22	0	0	0	0	0	0	8707.68	3327.16	5380.52
2017-05-23	0	0	0	0	0	0	8707.68	3327.16	5380.52
2017-05-24	0	0	0	0	0	0	8707.68	3327.16	5380.52
2017-05-25	0	0	0	0	0	0	8707.68	3327.16	5380.52
2017-05-26	0	0	0	0	0	0	8707.68	3327.16	5380.52
2017-05-27	0	0	0	0	0	0	8707.68	3327.16	5380.52
2017-05-28	0	0	0	0	0	0	8707.68	3327.16	5380.52
2017-05-29	0	0	0	0	0	0	8707.68	3327.16	5380.52
2017-05-30	0	0	0	0	0	0	8707.68	3327.16	5380.52
2017-05-31	0	0	0	0	0	0	8707.68	3327.16	5380.52
2017-06-01	0	0	0	0	0	0	8707.68	3327.16	5380.52
2017-06-02	0	0	0	0	0	0	8707.68	3327.16	5380.52
2017-06-03	0	0	0	0	0	0	8707.68	3327.16	5380.52
2017-06-04	0	0	0	0	0	0	8707.68	3327.16	5380.52
2017-06-05	0	0	0	0	0	0	8707.68	3327.16	5380.52
2017-06-06	0	0	0	0	0	0	8707.68	3327.16	5380.52
2017-06-07	0	0	0	0	0	0	8707.68	3327.16	5380.52
2017-06-08	0	0	0	0	0	0	8707.68	3327.16	5380.52
2017-06-09	0	0	0	0	0	0	8707.68	3327.16	5380.52
2017-06-10	0	0	0	0	0	0	8707.68	3327.16	5380.52
2017-06-11	0	0	0	0	0	0	8707.68	3327.16	5380.52
2017-06-12	0	0	0	0	0	0	8707.68	3327.16	5380.52
2017-06-13	0	0	0	0	0	0	8707.68	3327.16	5380.52
2017-06-14	0	0	0	0	0	0	8707.68	3327.16	5380.52
2017-06-15	0	0	0	0	0	0	8707.68	3327.16	5380.52
2017-06-16	0	0	0	0	0	0	8707.68	3327.16	5380.52
2017-06-17	0	0	0	0	0	0	8707.68	3327.16	5380.52
2017-06-18	0	0	0	0	0	0	8707.68	3327.16	5380.52
2017-06-19	0	0	0	0	0	0	8707.68	3327.16	5380.52
2017-06-20	0	0	0	0	0	0	8707.68	3327.16	5380.52
2017-06-21	0	0	0	0	0	0	8707.68	3327.16	5380.52
2017-06-22	0	0	0	0	0	0	8707.68	3327.16	5380.52
2017-06-23	0	0	0	0	0	0	8707.68	3327.16	5380.52
2017-06-24	0	0	0	0	0	0	8707.68	3327.16	5380.52
2017-06-25	0	0	0	0	0	0	8707.68	3327.16	5380.52
2017-06-26	0	0	0	0	0	0	8707.68	3327.16	5380.52
2017-06-27	0	0	0	0	0	0	8707.68	3327.16	5380.52
2017-06-28	0	0	0	0	0	0	8707.68	3327.16	5380.52
2017-06-29	0	0	0	0	0	0	8707.68	3327.16	5380.52
2017-06-30	0	0	0	0	0	0	8707.68	3327.16	5380.52
2017-07-01	0	0	0	0	0	0	8707.68	3327.16	5380.52
2017-07-02	0	0	0	0	0	0	8707.68	3327.16	5380.52
2017-07-03	0	0	0	0	0	0	8707.68	3327.16	5380.52
2017-07-04	0	0	0	0	0	0	8707.68	3327.16	5380.52
2017-07-05	0	0	0	0	0	0	8707.68	3327.16	5380.52
2017-07-06	0	0	0	0	0	0	8707.68	3327.16	5380.52
2017-07-07	0	0	0	0	0	0	8707.68	3327.16	5380.52
2017-07-08	0	0	0	0	0	0	8707.68	3327.16	5380.52
2017-07-09	0	0	0	0	0	0	8707.68	3327.16	5380.52
2017-07-10	0	0	0	0	0	0	8707.68	3327.16	5380.52
2017-07-11	0	0	0	0	0	0	8707.68	3327.16	5380.52
2017-07-12	0	0	0	0	0	0	8707.68	3327.16	5380.52
2017-07-13	0	0	0	0	0	0	8707.68	3327.16	5380.52
2017-07-14	0	0	0	0	0	0	8707.68	3327.16	5380.52
2017-07-15	0	0	0	0	0	0	8707.68	3327.16	5380.52
2017-07-16	0	0	0	0	0	0	8707.68	3327.16	5380.52
2017-07-17	0	0	0	0	0	0	8707.68	3327.16	5380.52
2017-07-18	0	0	0	0	0	0	8707.68	3327.16	5380.52
2017-07-19	0	0	0	0	0	0	8707.68	3327.16	5380.52
2017-07-20	0	0	0	0	0	0	8707.68	3327.16	5380.52
2017-07-21	0	0	0	0	0	0	8707.68	3327.16	5380.52
2017-07-22	0	0	0	0	0	0	8707.68	3327.16	5380.52
2017-07-23	0	0	0	0	0	0	8707.68	3327.16	5380.52
2017-07-24	0	0	0	0	0	0	8707.68	3327.16	5380.52
2017-07-25	0	0	0	0	12.51	12.51	8707.68	3339.67	5368.01
2017-07-26	0	0	0	2.79	13.31	16.1	8707.68	3355.77	5351.91
2017-07-27	0	0	0	4.5	10.87	15.37	8707.68	3371.14	5336.54
2017-07-28	0	0	0	2.62	8.88	11.5	8707.68	3382.64	5325.04
2017-07-29	0	0	0	5.95	12.73	18.68	8707.68	3401.32	5306.36
2017-07-30	0	0	0	4.94	8.95	13.89	8707.68	3415.21	5292.47
2017-07-31	0	0	0	11.52	9.65	21.17	8707.68	3436.38	5271.3
2017-08-01	0	0	0	18.49	9.82	28.31	8707.68	3464.69	5242.99
2017-08-02	0	0	0	46.03	8.79	54.82	8707.68	3519.51	5188.17
2017-08-03	0	0	0	73.56	9.45	83.01	8707.68	3602.52	5105.16
2017-08-04	0	0	0	0	8.28	8.28	8707.68	3610.8	5096.88
2017-08-05	0	0	0	0	8.55	8.55	8707.68	3619.35	5088.33
2017-08-06	0	0	0	0	8.64	8.64	8707.68	3627.99	5079.69
2017-08-07	74.18	0	74.18	0	8.73	8.73	8781.86	3636.72	5145.14
2017-08-08	167.74	0	167.74	0	8.28	8.28	8949.6	3645	5304.6
2017-08-09	201.41	0	201.41	0	7.92	7.92	9151.01	3652.92	5498.09
2017-08-10	29.89	0	29.89	0	10.35	10.35	9180.9	3663.27	5517.63
2017-08-11	333	0	333	0	8.19	8.19	9513.9	3671.46	5842.44
2017-08-12	452.8	0	452.8	0	7.65	7.65	9966.7	3679.11	6287.59
2017-08-13	440.65	0	440.65	0	7.83	7.83	10407.3	3686.94	6720.41
2017-08-14	56.48	0	56.48	285.3	10.8	296.1	10463.8	3983.04	6480.79
2017-08-15	0	0	0	292.2	9.36	301.56	10463.8	4284.6	6179.23
2017-08-16	0	0	0	168.8	7.38	176.18	10463.8	4460.78	6003.05
2017-08-17	0	0	0	112.5	6.75	119.25	10463.8	4580.03	5883.8
2017-08-18	0	0	0	73.4	6.75	80.15	10463.8	4660.18	5803.65
2017-08-19	0	0	0	52	6.84	58.84	10463.8	4719.02	5744.81
2017-08-20	0	0	0	43.7	6.3	50	10463.8	4769.02	5694.81
2017-08-21	0	0	0	33.6	6.4	40	10463.8	4809.02	5654.81
2017-08-22	0	0	0	28.08	6.39	34.47	10463.8	4843.49	5620.34
2017-08-23	0	0	0	22.1	6.57	28.67	10463.8	4872.16	5591.67
2017-08-24	0	0	0	38.11	5.76	43.87	10463.8	4916.03	5547.8
2017-08-25	0	0	0	95.04	6.84	101.88	10463.8	5017.91	5445.92
2017-08-26	0	0	0	82.5	6.21	88.71	10463.8	5106.62	5357.21
2017-08-27	0	0	0	77.03	6.21	83.24	10463.8	5189.86	5273.97
2017-08-28	0	0	0	0	5.94	5.94	10463.8	5195.8	5268.03
2017-08-29	0	0	0	0	6.03	6.03	10463.8	5201.83	5262
2017-08-30	0	72.23	72.23	32.45	37.45	69.9	10536.1	5271.73	5264.33
2017-08-31	0	71.94	71.94	75.04	48.19	123.23	10608	5394.96	5213.04
2017-09-01	0	105.63	105.63	47.16	6.07	53.23	10713.6	5448.19	5265.44
2017-09-02	0	79.79	79.79	42.57	15.8	58.37	10793.4	5506.56	5286.86
2017-09-03	0	111.22	111.22	66.56	0	66.56	10904.6	5573.12	5331.52
2017-09-04	0	170.46	170.46	64.09	0	64.09	11075.1	5637.21	5437.89
2017-09-05	0	44.08	44.08	38.37	53.27	91.64	11119.2	5728.85	5390.33
2017-09-06	0	193.39	193.39	0	18.6	18.6	11312.6	5747.45	5565.12
2017-09-07	0	176.56	176.56	0	0	0	11489.1	5747.45	5741.68
2017-09-08	0	267.76	267.76	0	0	0	11756.9	5747.45	6009.44
2017-09-09	0	268.16	268.16	0	0	0	12025	5747.45	6277.6
2017-09-10	0	268.68	268.68	0	0	0	12293.7	5747.45	6546.28
2017-09-11	0	188.79	188.79	0	74.55	74.55	12482.5	5822	6660.52
2017-09-12	0	0	0	0	80.61	80.61	12482.5	5902.61	6579.91
2017-09-13	0	0	0	0	0	0	12482.5	5902.61	6579.91
2017-09-14	0	90.13	90.13	7.22	39.23	46.45	12572.6	5949.06	6623.59
2017-09-15	0	47.67	47.67	25.74	50.78	76.52	12620.3	6025.58	6594.74
2017-09-16	0	0	0	0	53.15	53.15	12620.3	6078.73	6541.59
2017-09-17	0	0	0	0	43.24	43.24	12620.3	6121.97	6498.35
2017-09-18	0	178	178	0	91.18	91.18	12798.3	6213.15	6585.17
2017-09-19	0	0	0	0	6.6	6.6	12798.3	6219.75	6578.57
2017-09-20	0	0	0	0	21.38	21.38	12798.3	6241.13	6557.19
2017-09-21	0	0	0	0	0	0	12798.3	6241.13	6557.19
2017-09-22	0	0	0	0	28.776	28.776	12798.3	6269.91	6528.41
2017-09-23	0	0	0	0	24.27	24.27	12798.3	6294.18	6504.14
2017-09-24	0	0	0	0	31.608	31.608	12798.3	6325.79	6472.53
2017-09-25	0	0	0	0	32.004	32.004	12798.3	6357.79	6440.53
2017-09-26	0	0	0	0	21.384	21.384	12798.3	6379.18	6419.14
2017-09-27	0	0	0	0	18.702	18.702	12798.3	6397.88	6400.44
2017-09-28	0	0	0	0	18.0214	18.0214	12798.3	6415.9	6382.42
2017-09-29	0	0	0	0	17.3429	17.3429	12798.3	6433.24	6365.08
2017-09-30	0	0	0	0	16.6643	16.6643	12798.3	6449.91	6348.41
2017-10-01	0	0	0	0	15.9857	15.9857	12798.3	6465.89	6332.43
2017-10-02	0	0	0	0	15.3071	15.3071	12798.3	6481.2	6317.12
2017-10-03	0	0	0	0	14.6286	14.6286	12798.3	6495.83	6302.49
2017-10-04	0	0	0	0	13.95	13.95	12798.3	6509.78	6288.54
2017-10-05	0	0	0	0	13.2714	13.2714	12798.3	6523.05	6275.27
2017-10-06	0	0	0	0	12.5929	12.5929	12798.3	6535.64	6262.68
2017-10-07	0	0	0	0	11.9143	11.9143	12798.3	6547.56	6250.76
2017-10-08	0	0	0	0	11.2357	11.2357	12798.3	6558.79	6239.53
2017-10-09	0	0	0	0	9.87857	9.87857	12798.3	6568.67	6229.65
2017-10-10	0	0	0	0	9.2	9.2	12798.3	6577.87	6220.45
2017-10-11	0	0	0	0	13.62	13.62	12798.3	6591.49	6206.83
2017-10-12	0	0	0	0	14.1	14.1	12798.3	6605.59	6192.73
2017-10-13	0	0	0	0	13.14	13.14	12798.3	6618.73	6179.59
2017-10-14	0	0	0	0	10.875	10.875	12798.3	6629.61	6168.71
2017-10-15	0	0	0	0	8.61	8.61	12798.3	6638.22	6160.1
2017-10-16	0	0	0	0	8.51	8.51	12798.3	6646.73	6151.59
2017-10-17	0	0	0	0	9.2	9.2	12798.3	6655.93	6142.39
2017-10-18	0	0	0	0	14.717	14.717	12798.3	6670.64	6127.68
2017-10-19	0	0	0	0	13.043	13.043	12798.3	6683.69	6114.63
2017-10-20	0	0	0	0	12.227	12.227	12798.3	6695.91	6102.41
2017-10-21	0	0	0	0	11.31	11.31	12798.3	6707.22	6091.1
2017-10-22	0	0	0	0	11.31	11.31	12798.3	6718.53	6079.79
2017-10-23	0	0	0	0	11.3163	11.3163	12798.3	6729.85	6068.47
2017-10-24	0	0	0	0	14.127	14.127	12798.3	6743.98	6054.34
2017-10-25	0	0	0	0	10.6	10.6	12798.3	6754.58	6043.74
2017-10-26	0	0	0	0	10.604	10.604	12798.3	6765.18	6033.14
2017-10-27	0	0	0	0	11	11	12798.3	6776.18	6022.14
2017-10-28	0	0	0	0	13.5	13.5	12798.3	6789.68	6008.64
2017-10-29	0	0	0	0	10	10	12798.3	6799.68	5998.64
2017-10-30	0	0	0	0	9.76	9.76	12798.3	6809.44	5988.88
2017-10-31	0	0	0	0	9.76	9.76	12798.3	6819.2	5979.12
2017-11-01	0	0	0	0	9.76667	9.76667	12798.3	6828.97	5969.35
2017-11-02	0	0	0	0	9.14286	9.14286	12798.3	6838.11	5960.21
2017-11-03	0	0	0	0	9.14286	9.14286	12798.3	6847.25	5951.07
2017-11-04	0	0	0	0	9.14286	9.14286	12798.3	6856.39	5941.93
2017-11-05	0	0	0	0	9.14286	9.14286	12798.3	6865.54	5932.78
2017-11-06	0	0	0	0	9.14286	9.14286	12798.3	6874.68	5923.64
2017-11-07	0	0	0	0	9.14286	9.14286	12798.3	6883.82	5914.5
2017-11-08	0	0	0	0	9.14286	9.14286	12798.3	6892.97	5905.35
2017-11-09	0	0	0	0	9.14286	9.14286	12798.3	6902.11	5896.21
2017-11-10	0	0	0	0	9.14286	9.14286	12798.3	6911.25	5887.07
2017-11-11	0	0	0	0	9.14286	9.14286	12798.3	6920.39	5877.93
2017-11-12	0	0	0	0	9.14286	9.14286	12798.3	6929.54	5868.78
2017-11-13	0	0	0	0	9.14286	9.14286	12798.3	6938.68	5859.64
2017-11-14	0	0	0	0	9.14286	9.14286	12798.3	6947.82	5850.5
2017-11-15	0	0	0	0	9.14286	9.14286	12798.3	6956.97	5841.35

## Sheet: (fig 2b) 1st in PX-2
Time (KST)	Flow Rate (L/s)	Wellhead Pressure (MPa)
2016-01-29 15:27:49	0	1
2016-01-29 15:28:49	5	4.6
2016-01-29 15:29:49	5	12.5
2016-01-29 15:30:49	5	20.4
2016-01-29 15:31:49	5	28.3
2016-01-29 15:32:49	5	36.4
2016-01-29 15:33:49	0	42.6
2016-01-29 15:39:49	0	49.9
2016-01-29 15:51:49	0.1667	55.1
2016-01-29 15:56:49	0	49.1
2016-01-29 15:58:49	5.1667	55.4
2016-01-29 16:06:49	0	49.6
2016-01-29 16:10:49	5.1667	56.2
2016-01-29 16:11:49	0	60
2016-01-29 16:16:49	0	53.3
2016-01-29 16:22:49	5.1667	60.1
2016-01-29 16:27:49	0	54
2016-01-29 16:34:49	5.1667	62.1
2016-01-29 16:38:49	0	55.3
2016-01-29 16:47:49	5.1667	62.6
2016-01-29 16:51:49	0	55.5
2016-01-29 17:00:49	5.1667	63.7
2016-01-29 17:05:49	0	57.1
2016-01-29 17:11:49	0	51.2
2016-01-29 17:14:49	8	65.1
2016-01-29 17:20:49	0	57.6
2016-01-29 17:26:49	0	51
2016-01-29 17:30:49	5.1667	58.5
2016-01-29 17:31:49	5.1667	64.3
2016-01-29 17:33:49	5.1667	66.4
2016-01-29 17:39:49	0	0
2016-01-29 17:40:49	5.1667	66.1
2016-01-29 18:13:49	0	61.1
2016-01-29 18:16:49	0	0
2016-01-29 18:17:49	0	56
2016-01-29 18:27:49	0	50.1
2016-01-29 18:46:49	0	44.8
2016-01-29 19:19:49	0	40.3
2016-01-29 20:16:49	0	36.1
2016-01-30 11:07:15	0	0.1
2016-01-30 11:08:15	0	25.1
2016-01-30 11:10:15	0	20.1
2016-01-30 11:11:15	0	15.3
2016-01-30 11:12:15	0	11.5
2016-01-30 11:13:15	0	8.2
2016-01-30 11:14:15	0	5.6
2016-01-30 11:15:15	0	3.7
2016-01-30 11:16:15	0	2.3
2016-01-30 11:17:15	0	1.4
2016-01-30 11:18:15	0	0.8
2016-01-30 11:19:15	0	0.6
2016-01-30 11:20:15	0	0.3
2016-01-30 11:22:15	0	0.2
2016-01-30 11:24:15	0	0.4
2016-01-30 11:25:15	0	1.1
2016-01-30 11:26:15	0	1.6
2016-01-30 11:27:15	0	2.2
2016-01-30 11:28:15	0	2.8
2016-01-30 11:29:15	0	3.3
2016-01-30 11:30:15	6	6.2
2016-01-30 11:31:15	8	18.8
2016-01-30 11:32:15	8	31.3
2016-01-30 11:33:15	8	43.2
2016-01-30 11:34:15	8	54.8
2016-01-30 11:35:15	8	64.6
2016-01-30 11:36:15	8	68.3
2016-01-30 11:39:15	8	70.6
2016-01-30 11:59:15	12.1667	73.1
2016-01-30 12:28:15	16	75.3
2016-01-30 12:57:15	0	69.3
2016-01-30 12:59:15	0	64.5
2016-01-30 13:02:15	0	61
2016-01-30 13:14:15	0	54.6
2016-01-30 13:36:15	0	49.1
2016-01-30 14:07:15	0	39.8
2016-01-30 14:08:15	0	35.5
2016-01-30 14:10:15	0	31.7
2016-01-30 14:13:15	0	36.5
2016-01-30 14:16:15	0	40.6
2016-01-30 14:18:15	7.3333	45.5
2016-01-30 14:19:15	13.1667	60.2
2016-01-30 14:20:15	16.3333	71
2016-01-30 14:21:15	16.5	74.5
2016-01-30 14:24:15	20	77.2
2016-01-30 14:27:15	0	72.9
2016-01-30 14:28:15	0	68.2
2016-01-30 14:30:15	0	59.4
2016-01-30 14:32:15	0	50.1
2016-01-30 14:34:15	0	42.5
2016-01-30 14:36:15	0	35.8
2016-01-30 14:38:15	0	29.9
2016-01-30 14:40:15	0	25
2016-01-30 14:42:15	0	20.8
2016-01-30 14:44:15	0	25
2016-01-30 14:45:15	0	28
2016-01-30 14:47:15	0	32.6
2016-01-30 14:49:15	0	36
2016-01-30 14:51:15	23.6667	62.2
2016-01-30 14:52:15	24.3333	77.7
2016-01-30 15:06:15	0	71.5
2016-01-30 15:07:15	0	58.5
2016-01-30 15:08:15	0	42
2016-01-30 15:09:15	0	29.7
2016-01-30 15:10:15	0	20.1
2016-01-30 15:12:15	13.8333	33.2
2016-01-30 15:13:15	25.6667	69.4
2016-01-30 15:14:15	16.3333	78.8
2016-01-30 15:20:15	0	74.3
2016-01-30 15:22:15	0	68
2016-01-30 15:23:15	0	49.5
2016-01-30 15:24:15	0	33.3
2016-01-30 15:25:15	0	21.5
2016-01-30 15:26:15	0	13.1
2016-01-30 15:27:15	0	16.4
2016-01-30 15:28:15	27	34.6
2016-01-30 15:29:15	24.8333	78.5
2016-01-30 15:36:15	0	70.8
2016-01-30 15:38:15	0	65
2016-01-30 15:39:15	0	43.9
2016-01-30 15:40:15	0	28.2
2016-01-30 15:41:15	0	17.1
2016-01-30 15:42:15	0	9.8
2016-01-30 15:43:15	0	5.6
2016-01-30 15:44:15	0	3.3
2016-01-30 15:45:15	0	2.3
2016-01-30 15:46:15	0	1.8
2016-01-30 15:47:15	0	1.6
2016-01-30 15:49:15	0	1.4
2016-01-30 15:52:15	0	1.1
2016-01-30 15:53:15	0	0.4
2016-01-30 15:54:15	0	0.9
2016-01-30 15:55:15	0	1.1
2016-01-30 15:56:15	0	4
2016-01-30 15:57:15	0	7.3
2016-01-30 15:58:15	0	10.4
2016-01-30 15:59:15	0	13.4
2016-01-30 16:00:15	0	16
2016-01-30 16:01:15	11.6667	30.6
2016-01-30 16:02:15	17	55.1
2016-01-30 16:03:15	17	74.1
2016-01-30 16:04:15	17	79.1
2016-01-30 16:12:15	0	71.9
2016-01-30 16:14:15	0	67.1
2016-01-30 16:15:15	0	58.6
2016-01-30 16:16:15	0	38.4
2016-01-30 16:17:15	0	23.6
2016-01-30 16:18:15	0	13.4
2016-01-30 16:19:15	0	7.2
2016-01-30 16:20:15	0	3.7
2016-01-30 16:21:15	0	2.2
2016-01-30 16:22:15	0	1.6
2016-01-30 16:23:15	0	1.3
2016-01-30 16:25:15	0	1.1
2016-01-30 16:27:15	0	0.9
2016-01-30 16:30:15	0	0.8
2016-01-30 16:31:15	0	0.7
2016-01-31 08:47:42	0	1.5
2016-01-31 08:48:42	0	2
2016-01-31 08:49:42	0	2.3
2016-01-31 08:50:42	0	2.9
2016-01-31 08:51:42	0	3.4
2016-01-31 08:53:42	0	4.1
2016-01-31 08:55:42	0	4.8
2016-01-31 08:57:42	0	5.3
2016-01-31 08:59:42	0	6
2016-01-31 09:01:42	11.1667	12
2016-01-31 09:02:42	14.6667	35
2016-01-31 09:03:42	20	62.7
2016-01-31 09:04:42	20	78.3
2016-01-31 09:05:42	0	73
2016-01-31 09:06:42	0	67.5
2016-01-31 09:07:42	0	64
2016-01-31 09:10:42	0	57.3
2016-01-31 09:11:42	0	48.9
2016-01-31 09:12:42	2.6667	28.9
2016-01-31 09:13:42	3.3333	18.4
2016-01-31 09:14:42	3.6667	12
2016-01-31 09:15:42	3.8333	9.8
2016-01-31 09:16:42	0	12.7
2016-01-31 09:17:42	0.3333	14
2016-01-31 09:18:42	12.8333	29.7
2016-01-31 09:19:42	13.5	47.7
2016-01-31 09:20:42	13.5	63.7
2016-01-31 09:21:42	9.8333	70.6
2016-01-31 09:22:42	9.8333	75.6
2016-01-31 09:23:42	9.8333	77.9
2016-01-31 11:10:42	0	71.8
2016-01-31 11:13:42	0	67.2
2016-01-31 11:18:42	0	63.4
2016-01-31 11:25:42	0	60.1
2016-01-31 11:50:42	0	53.9
2016-01-31 12:22:42	10	60.6
2016-01-31 12:23:42	10	69
2016-01-31 12:24:42	10	74.3
2016-01-31 12:26:42	10	77.4
2016-01-31 14:09:42	0	73
2016-01-31 14:11:42	0	69
2016-01-31 14:15:42	0	65.4
2016-01-31 14:22:42	0	61.8
2016-01-31 14:47:42	0	55.5
2016-01-31 15:33:42	0	49.9
2016-01-31 15:47:42	15.1667	56.7
2016-01-31 15:48:42	13.8333	71.5
2016-01-31 15:49:42	13.8333	78.3
2016-01-31 15:51:42	16.5	80.7
2016-01-31 15:53:42	23.1667	83.3
2016-01-31 16:02:42	34	86.1
2016-01-31 16:10:42	0	80
2016-01-31 16:11:42	0	0
2016-01-31 16:12:42	0	73.6
2016-01-31 16:15:42	0	69
2016-01-31 16:19:42	0	65.3
2016-01-31 16:25:42	0	61.7
2016-01-31 16:30:42	13.8333	66.1
2016-01-31 16:31:42	14.5	74.4
2016-01-31 16:32:42	14.5	78
2016-01-31 16:34:42	15.5	80.7
2016-01-31 16:38:42	23.8333	84.3
2016-01-31 16:48:42	36.6667	87.7
2016-01-31 17:06:42	15.8333	82.6
2016-01-31 17:10:42	0	74.9
2016-01-31 17:13:42	0	70.3
2016-01-31 17:18:42	46.5	85.5
2016-01-31 17:21:42	39.6667	88.1
2016-01-31 17:22:42	0	79.8
2016-01-31 17:24:42	0	74.1
2016-01-31 17:27:42	0	70
2016-01-31 17:31:42	0	66.3
2016-01-31 17:38:42	0	62.7
2016-01-31 18:00:42	0	56.4
2016-01-31 18:41:42	0	50.6
2016-02-01 11:14:43	0	31
2016-02-01 11:15:43	13.6667	36.8
2016-02-01 11:16:43	13.8333	52
2016-02-01 11:17:43	13.8333	63.4
2016-02-01 11:18:43	13.8333	70.3
2016-02-01 11:19:43	15.6667	75
2016-02-01 11:20:43	20	79.6
2016-02-01 11:23:43	26.5	82.7
2016-02-01 11:26:43	0	74.8
2016-02-01 11:28:43	0	0
2016-02-01 11:29:43	0	0.1
2016-02-01 11:43:43	0	0
2016-02-01 11:45:43	0	0.1
2016-02-01 11:46:43	0	0
2016-02-01 11:47:43	0	0.1
2016-02-01 11:48:43	0	0
2016-02-01 11:49:43	0	0.1
2016-02-01 11:52:43	0	0
2016-02-01 11:54:43	0	0.1
2016-02-01 11:57:43	0	0
2016-02-01 12:02:43	0	0.1
2016-02-01 12:04:43	0	0
2016-02-01 12:07:43	0	45.2
2016-02-01 12:15:43	13.8333	52.9
2016-02-01 12:16:43	14	65.1
2016-02-01 12:17:43	13.8333	72.1
2016-02-01 12:18:43	14	75.7
2016-02-01 12:19:43	18.5	78.2
2016-02-01 12:20:43	20	81.1
2016-02-01 12:23:43	27.6667	84.5
2016-02-01 12:29:43	30	87.5
2016-02-01 14:18:43	0	81.5
2016-02-01 14:20:43	0	76.7
2016-02-01 14:24:43	0	72.1
2016-02-01 14:30:43	0	68.2
2016-02-01 14:39:43	0	64.4
2016-02-01 14:51:43	0	61.1
2016-02-01 15:26:43	0	54.9
2016-02-01 15:49:43	23.3333	69
2016-02-01 15:50:43	32.5	80.6
2016-02-01 15:52:43	33.3333	84.2
2016-02-01 15:55:43	33.3333	86.8
2016-02-01 17:08:43	0	80.3
2016-02-01 17:10:43	0	75.6
2016-02-01 17:14:43	0	71.6
2016-02-01 17:21:43	0	67.7
2016-02-01 17:31:43	0	64.2
2016-02-01 17:42:43	0	60.6
2016-02-01 18:26:43	0	54.5
2016-02-01 21:24:04	0	46.1
2016-02-01 23:14:04	0	41.4
2016-02-02 01:48:04	0	37.1
2016-02-02 05:23:04	0	33.3
2016-02-02 11:24:51	0	29.8
2016-02-02 11:47:51	5	33.4
2016-02-02 11:49:51	5	39.3
2016-02-02 11:51:51	5	43.5
2016-02-02 11:54:51	5	48.4
2016-02-02 12:00:51	4.8333	53.7
2016-02-02 12:09:51	5	59.2
2016-02-02 12:14:51	4.8333	61.1
2016-02-02 12:21:51	4.8333	63
2016-02-02 12:31:51	5	65.1
2016-02-02 12:47:51	5	67.1
2016-02-02 12:49:51	8	69.6
2016-02-02 12:52:51	8	71.9
2016-02-02 12:59:51	8	74.2
2016-02-02 13:17:51	8	76.5
2016-02-02 13:44:51	10.1667	79.1
2016-02-02 14:36:51	12.1667	82.2
2016-02-02 15:41:51	18	84.7
2016-02-02 16:12:51	23.3333	87.3
2016-02-02 16:39:51	14.6667	82.9
2016-02-02 16:45:51	0	78.7
2016-02-02 16:49:51	0	73.9
2016-02-02 16:56:51	0	70.1
2016-02-02 17:06:51	0	66.3
2016-02-02 17:20:51	0	62.8
2016-02-02 18:03:51	0	56.4
2016-02-02 20:06:50	0	50.7
2016-02-02 21:46:50	0	45.6
2016-02-03 00:10:50	0	41
2016-02-03 03:41:50	0	36.8
2016-02-03 09:32:52	0	32.9
2016-02-03 09:34:52	10	38.5
2016-02-03 09:41:52	0	34.5
2016-02-03 09:42:52	10	43.6
2016-02-03 09:43:52	10	51
2016-02-03 09:44:52	10	56.7
2016-02-03 09:45:52	10	60.9
2016-02-03 09:46:52	10	64.1
2016-02-03 09:47:52	10	66.5
2016-02-03 09:49:52	10	69.8
2016-02-03 09:51:52	10	72.1
2016-02-03 09:55:52	10	74.3
2016-02-03 10:03:52	10	76.7
2016-02-03 10:17:52	9.5	79.3
2016-02-03 11:43:52	0	74.1
2016-02-03 11:47:52	0	70.3
2016-02-03 11:54:52	0	66.3
2016-02-03 12:03:52	0	62.8
2016-02-03 12:27:52	0	56.4
2016-02-03 12:45:52	8	63.6
2016-02-03 12:46:52	8	66.5
2016-02-03 12:47:52	8	68.6
2016-02-03 12:49:52	8	71.1
2016-02-03 12:53:52	8	73.9
2016-02-03 13:00:52	8	76.2
2016-02-03 13:18:52	8	78.6
2016-02-03 16:41:52	0	74.6
2016-02-03 16:46:52	0	70.6
2016-02-03 16:54:52	0	67
2016-02-03 17:06:52	0	63.4
2016-02-03 17:21:52	0	60.2
2016-02-03 18:11:52	0	54.1
2016-02-04 09:14:59	0	33.5
2016-02-04 09:22:59	7.3333	39.1
2016-02-04 09:23:59	7.1667	44.8
2016-02-04 09:24:59	7.1667	49.3
2016-02-04 09:26:59	7.1667	56.1
2016-02-04 09:28:59	7.1667	60.6
2016-02-04 09:30:59	7.1667	63.5
2016-02-04 09:32:59	7.1667	65.6
2016-02-04 09:35:59	7.1667	67.9
2016-02-04 09:40:59	7.1667	70.2
2016-02-04 09:48:59	7.1667	72.4
2016-02-04 09:54:59	0	68.2
2016-02-04 09:57:59	0	64.1
2016-02-04 10:01:59	0	60.8
2016-02-04 10:13:59	0	54.6
2016-02-04 10:24:59	7.1667	61.5
2016-02-04 10:25:59	7.1667	64
2016-02-04 10:27:59	7.1667	67.3
2016-02-04 10:30:59	7.1667	70
2016-02-04 10:35:59	7.1667	72.2
2016-02-04 10:45:59	7.1667	74.4
2016-02-04 10:54:59	0	69.9
2016-02-04 10:58:59	0	66
2016-02-04 11:04:59	0	62.3
2016-02-04 11:22:59	7.1667	65.1
2016-02-04 11:23:59	7.1667	67.1
2016-02-04 11:25:59	7.1667	69.5
2016-02-04 11:28:59	7.1667	71.6
2016-02-04 11:34:59	7.1667	73.8
2016-02-04 11:50:59	0	69.4
2016-02-04 11:55:59	0	65.5
2016-02-04 12:02:59	0	61.9
2016-02-04 12:21:59	7.1667	65.1
2016-02-04 12:22:59	7.1667	67.4
2016-02-04 12:24:59	7.1667	69.7
2016-02-04 12:27:59	7.1667	71.9
2016-02-04 12:33:59	7.1667	74.3
2016-02-04 12:46:59	7.1667	76.7
2016-02-04 12:50:59	0	72.2
2016-02-04 12:54:59	0	68.2
2016-02-04 13:00:59	0	64.7
2016-02-04 13:08:59	0	61.3
2016-02-04 13:20:59	7.1667	64.2
2016-02-04 13:21:59	7.1667	66.9
2016-02-04 13:23:59	7.1667	69.9
2016-02-04 13:26:59	7.1667	72.2
2016-02-04 13:32:59	7.1667	74.4
2016-02-04 13:48:59	7.1667	76.7
2016-02-04 13:52:59	0	71.6
2016-02-04 13:57:59	0	67.7
2016-02-04 14:04:59	0	64.1
2016-02-04 14:13:59	0	60.8
2016-02-04 14:19:59	7.1667	62.9
2016-02-04 14:20:59	7.1667	66.2
2016-02-04 14:21:59	7.1667	68.3
2016-02-04 14:23:59	7.1667	70.8
2016-02-04 14:27:59	7.1667	73.2
2016-02-04 14:36:59	7.1667	75.6
2016-02-04 14:48:59	0	71.6
2016-02-04 14:53:59	0	67.7
2016-02-04 15:00:59	0	64.1
2016-02-04 15:10:59	0	60.6
2016-02-04 15:18:59	7.1667	63.1
2016-02-04 15:19:59	7.1667	66.1
2016-02-04 15:20:59	7.1667	68.1
2016-02-04 15:22:59	7.1667	70.5
2016-02-04 15:26:59	7.1667	73
2016-02-04 15:34:59	7.1667	75.2
2016-02-04 15:49:59	0	71.1
2016-02-04 15:54:59	0	67.4
2016-02-04 16:02:59	0	63.7
2016-02-04 16:12:59	0	60.4
2016-02-04 16:15:59	7.1667	64.4
2016-02-04 16:16:59	7.1667	67.1
2016-02-04 16:18:59	7.1667	70
2016-02-04 16:21:59	7.1667	72.3
2016-02-04 16:27:59	7.1667	74.5
2016-02-04 16:43:59	7.1667	76.8
2016-02-04 17:07:59	0	71.8
2016-02-05 09:09:22	0	32
2016-02-06 09:09:22	0	24
2016-02-07 09:09:22	0	21
2016-02-09 09:09:22	0	17.5
2016-02-11 13:32:14	0	13.6
2016-02-11 13:37:14	7	16.1
2016-02-11 13:39:14	7	19.3
2016-02-11 13:41:14	7	22.1
2016-02-11 13:42:14	7	26.1
2016-02-11 13:43:14	7	32.2
2016-02-11 13:44:14	7	37.5
2016-02-11 13:45:14	7	42
2016-02-11 13:47:14	7	49.4
2016-02-11 13:49:14	7	54.9
2016-02-11 13:52:14	7	60.3
2016-02-11 13:54:14	7	62.6
2016-02-11 13:57:14	7	65.1
2016-02-11 14:01:14	7	67.3
2016-02-11 14:07:14	7	69.5
2016-02-11 14:16:14	7	71.6
2016-02-11 14:32:14	7	73.8
2016-02-11 15:02:14	7	76.1
2016-02-12 09:18:24	0	26.8
2016-02-12 10:40:24	20	37.5
2016-02-12 10:41:24	20	58.1
2016-02-12 10:42:24	20	70.2
2016-02-12 10:43:24	20	76.1
2016-02-12 10:45:24	20	78.9
2016-02-12 10:46:24	0	74.9
2016-02-12 10:47:24	0	69.6
2016-02-12 10:49:24	0	64.3
2016-02-12 10:54:24	0	57.6
2016-02-12 11:02:24	0	51.6
2016-02-12 11:06:24	20	63.7
2016-02-12 11:07:24	20	74.8
2016-02-12 11:08:24	20	78.8
2016-02-12 11:10:24	0	70.4
2016-02-12 11:12:24	0	65.6
2016-02-12 11:15:24	0	61.5
2016-02-12 11:24:24	20	63.8
2016-02-12 11:25:24	20	75.4
2016-02-12 11:26:24	20	79.3
2016-02-12 11:27:24	0	74.8
2016-02-12 11:28:24	0	70.8
2016-02-12 11:30:24	0	66.5
2016-02-12 11:33:24	0	62.9
2016-02-12 11:43:24	0	56.3
2016-02-12 11:46:24	16	68.6
2016-02-12 11:47:24	20	76.9
2016-02-12 11:49:24	0	71.7
2016-02-12 11:51:24	0	67
2016-02-12 11:54:24	0	63.2
2016-02-12 12:04:24	0	56.8
2016-02-12 12:08:24	20	64.4
2016-02-12 12:09:24	20	75.8
2016-02-12 12:10:24	20	79.8
2016-02-12 12:11:24	0	73.4
2016-02-12 12:13:24	0	68.1
2016-02-12 12:16:24	0	64.1
2016-02-12 12:20:24	0	60.8
2016-02-12 12:33:24	0	54.7
2016-02-12 12:53:24	0	49.2
2016-02-12 13:04:24	7	56
2016-02-12 13:06:24	7	63.1
2016-02-12 13:07:24	7	65.3
2016-02-12 13:08:24	7	67.3
2016-02-12 13:10:24	7	69.9
2016-02-12 13:21:24	5	72.1
2016-02-12 13:45:24	5	74.4
2016-02-12 15:41:24	5	76.7
2016-02-12 17:09:32	0	68.6
2016-02-12 17:19:32	0	65.1
2016-02-12 17:32:32	0	61.8
2016-02-12 18:11:32	0	55.6
2016-02-12 19:09:32	0	49.9
2016-02-12 20:30:32	0	44.9
2016-02-12 22:21:32	0	40.3
2016-02-13 01:02:32	0	36.2
2016-02-13 04:56:32	0	32.5
2016-02-13 09:35:05	8	41.6
2016-02-13 09:36:05	8	47.8
2016-02-13 09:37:05	8	52.9
2016-02-13 09:39:05	8	60.3
2016-02-13 09:40:05	8	63
2016-02-13 09:41:05	8	65.1
2016-02-13 09:43:05	8	68.1
2016-02-13 09:46:05	8	70.7
2016-02-13 09:51:05	8	73.1
2016-02-13 10:00:05	8	75.3
2016-02-13 10:17:05	8	77.6
2016-02-13 11:47:05	0	73.7
2016-02-13 11:53:05	0	69.6
2016-02-13 12:02:05	0	65.8
2016-02-13 12:14:05	0	62.3
2016-02-13 12:47:05	0	56
2016-02-13 12:51:05	20	65.6
2016-02-13 12:52:05	20	75.8
2016-02-13 12:53:05	20	79.8
2016-02-13 12:56:05	0	74.9
2016-02-13 12:58:05	0	70.6
2016-02-13 13:02:05	0	66.5
2016-02-13 13:09:05	0	62.7
2016-02-13 13:33:05	0	56.4
2016-02-13 13:39:05	19	60.7
2016-02-13 13:40:05	20	73.9
2016-02-13 13:41:05	20	79
2016-02-13 13:44:05	0	74.8
2016-02-13 13:46:05	0	70.4
2016-02-13 13:50:05	0.1667	66.3
2016-02-13 13:56:05	0.1667	62.8
2016-02-13 14:19:05	0.1667	56.3
2016-02-13 14:24:05	20	67.5
2016-02-13 14:25:05	20	76.5
2016-02-13 14:26:05	20	80.1
2016-02-13 14:29:05	0	73.2
2016-02-13 14:32:05	0	68.3
2016-02-13 14:37:05	0	64.4
2016-02-13 14:44:05	0	61.1
2016-02-13 15:07:05	20	65
2016-02-13 15:08:05	20	75.6
2016-02-13 15:09:05	20	79.5
2016-02-13 15:12:05	0	73.6
2016-02-13 15:14:05	0	69.8
2016-02-13 15:18:05	0	65.8
2016-02-13 15:24:05	0	62.5
2016-02-13 15:46:05	0	56.2
2016-02-13 15:48:05	8	60.8
2016-02-13 15:49:05	8	65.1
2016-02-13 15:50:05	8	68
2016-02-13 15:51:05	8	70.2
2016-02-13 15:53:05	8	73.1
2016-02-13 15:56:05	8	75.5
2016-02-13 16:03:05	8	77.9
2016-02-13 17:07:45	0	70.8
2016-02-13 17:16:45	0	67.2
2016-02-13 17:28:45	0	63.7
2016-02-13 17:44:45	0	60.4
2016-02-13 18:31:45	0	54.2
2016-02-13 19:42:45	0	48.7
2016-02-13 21:27:45	0	43.8
2016-02-14 00:07:45	0	39.4
2016-02-14 04:09:45	0	35.4
2016-02-14 10:30:11	25.8333	48.7
2016-02-14 10:31:11	25.6667	66.9
2016-02-14 10:32:11	25.8333	76.2
2016-02-14 10:33:11	25.8333	79.8
2016-02-14 10:36:11	0	75.1
2016-02-14 10:38:11	0	69.2
2016-02-14 10:41:11	0	64.4
2016-02-14 10:44:11	0	61.1
2016-02-14 10:47:11	0	49.5
2016-02-14 10:48:11	0	36.8
2016-02-14 10:49:11	0	26.8
2016-02-14 10:50:11	0	18.9
2016-02-14 10:51:11	0	13.3
2016-02-14 10:52:11	0	9.1
2016-02-14 10:53:11	0	6.3
2016-02-14 10:54:11	0	4.4
2016-02-14 10:55:11	0	3.4
2016-02-14 10:56:11	0	2.5
2016-02-14 10:57:11	0	2.1
2016-02-14 10:58:11	0	1.8
2016-02-14 10:59:11	0	1.5
2016-02-14 11:00:11	0	1.3
2016-02-14 11:01:11	0	2.9
2016-02-14 11:02:11	0	6.1
2016-02-14 11:03:11	0	8.9
2016-02-14 11:04:11	0	11.4
2016-02-14 11:05:11	0	13.4
2016-02-14 11:06:11	0	15.3
2016-02-14 11:07:11	0	16.9
2016-02-14 11:09:11	0	19.8
2016-02-14 11:10:11	25.5	37.9
2016-02-14 11:11:11	26	64.6
2016-02-14 11:12:11	26	76.7
2016-02-14 11:13:11	26	81
2016-02-14 11:14:11	0	76.2
2016-02-14 11:15:11	0	71
2016-02-14 11:17:11	0	65.5
2016-02-14 11:19:11	0	62.2
2016-02-14 11:23:11	0	42.1
2016-02-14 11:24:11	0	30.2
2016-02-14 11:25:11	0	20.8
2016-02-14 11:26:11	0	13.7
2016-02-14 11:27:11	0	8.9
2016-02-14 11:28:11	0	5.6
2016-02-14 11:29:11	0	3.7
2016-02-14 11:30:11	0	2.5
2016-02-14 11:31:11	0	2
2016-02-14 11:32:11	0	1.5
2016-02-14 11:33:11	0	1.3
2016-02-14 11:34:11	0	3.7
2016-02-14 11:35:11	0	6.8
2016-02-14 11:36:11	0	9.5
2016-02-14 11:37:11	0	11.9
2016-02-14 11:38:11	0	13.8
2016-02-14 11:39:11	0	15.6
2016-02-14 11:40:11	0	17.2
2016-02-14 11:42:11	0	19.8
2016-02-14 11:44:11	0	21.8
2016-02-14 11:47:11	0	24.1
2016-02-14 11:52:11	0	26.9
2016-02-14 12:02:11	0	29.6
2016-02-14 12:27:11	24.8333	43.4
2016-02-14 12:28:11	25.8333	68.2
2016-02-14 12:29:11	26	78.3
2016-02-14 12:32:11	18.1667	80.8
2016-02-14 13:04:11	0	76.7
2016-02-14 13:08:11	0	72.1
2016-02-14 13:14:11	0	68.1
2016-02-14 13:22:11	0	64.4
2016-02-14 13:32:11	0	60.9
2016-02-14 13:37:11	26.1667	72.2
2016-02-14 13:38:11	17.3333	81.1
2016-02-14 18:29:58	0	56.2
2016-02-14 19:38:58	0	50.4
2016-02-14 21:23:58	0	45.2
2016-02-15 00:04:58	0	40.6
2016-02-15 04:07:58	0	36.4
2016-02-15 11:37:44	0	32.7
2016-02-15 11:38:44	15.6667	39.1
2016-02-15 11:39:44	26	63.9
2016-02-15 11:40:44	26	77
2016-02-15 11:41:44	26	81.8
2016-02-15 11:42:44	0	73.8
2016-02-15 11:43:44	0	69.4
2016-02-15 11:45:44	0	64.2
2016-02-15 11:47:44	0	60.9
2016-02-15 11:54:44	0	54.2
2016-02-15 12:05:44	0	48.7
2016-02-15 12:23:44	25.8333	56.5
2016-02-15 12:24:44	26	75.1
2016-02-15 12:25:44	26	81.7
2016-02-15 17:46:44	0.3333	76.7
2016-02-15 17:51:44	0	72.3
2016-02-15 18:00:44	0	68.4
2016-02-16 10:36:27	0	0
2016-02-16 10:37:27	0	36.2
2016-02-16 10:43:27	5.1667	42.3
2016-02-16 10:46:27	5.1667	50.5
2016-02-16 10:49:27	5.1667	56
2016-02-16 10:52:27	5.1667	60.2
2016-02-16 10:54:27	5.1667	62.3
2016-02-16 10:57:27	5.1667	64.6
2016-02-16 11:01:27	5.1667	67
2016-02-16 11:07:27	5.1667	69.3
2016-02-16 11:16:27	5.1667	71.4
2016-02-16 11:31:27	5.1667	73.6
2016-02-16 11:52:27	0	69
2016-02-16 11:58:27	0	65.3
2016-02-16 12:06:27	0	62
2016-02-16 12:29:27	0	55.7
2016-02-16 13:09:27	5.1667	61.1
2016-02-16 13:11:27	5.1667	63.6
2016-02-16 13:13:27	5.1667	65.8
2016-02-16 13:16:27	5.1667	67.8
2016-02-16 13:22:27	5.1667	70.4
2016-02-16 13:31:27	5.1667	72.7
2016-02-16 13:51:27	5.1667	74.9
2016-02-16 13:55:27	0	70.4
2016-02-16 14:01:27	0	66.5
2016-02-16 14:10:27	0	62.8
2016-02-16 14:35:27	0	56.5
2016-02-16 15:13:27	0	50.8
2016-02-16 15:20:27	5.1667	56
2016-02-16 15:23:27	5.1667	61.6
2016-02-16 15:26:27	5.1667	65
2016-02-16 15:29:27	5.1667	67.3
2016-02-16 15:34:27	5.1667	69.7
2016-02-16 15:42:27	5.1667	71.9
2016-02-16 15:57:27	5.1667	74.1
2016-02-16 16:12:27	0	69.7
2016-02-16 16:19:27	0	65.8
2016-02-16 16:28:27	0	62.5
2016-02-16 16:58:27	0	56
2016-02-17 09:36:17	0	0
2016-02-17 09:37:17	0	32.2
2016-02-17 09:42:17	5.1667	42
2016-02-17 09:45:17	5.1667	49.4
2016-02-17 09:48:17	5.1667	54.8
2016-02-17 09:53:17	5.1667	60.8
2016-02-17 09:56:17	5.1667	63.2
2016-02-17 10:00:17	5.1667	65.4
2016-02-17 10:05:17	5.1667	67.4
2016-02-17 10:13:17	5.1667	69.6
2016-02-17 10:26:17	5.1667	71.7
2016-02-17 10:49:17	5.1667	73.9
2016-02-17 11:10:17	0	70.1
2016-02-17 11:16:17	0	66.5
2016-02-17 11:25:17	0	62.8
2016-02-17 11:49:17	0	56.4
2016-02-17 12:23:17	0	50.6
2016-02-17 12:48:17	5.1667	56
2016-02-17 12:51:17	5.1667	61
2016-02-17 12:53:17	5.1667	63.2
2016-02-17 12:56:17	5.1667	65.7
2016-02-17 13:01:17	5.1667	68.4
2016-02-17 13:09:17	5.1667	70.8
2016-02-17 13:23:17	5.1667	73.1
2016-02-17 13:51:17	0	69.4
2016-02-17 13:58:17	0	65.7
2016-02-17 14:08:17	0	62.2
2016-02-17 14:37:17	0	55.7
2016-02-17 15:17:17	5.3333	60.5
2016-02-17 15:19:17	5.3333	63.2
2016-02-17 15:21:17	5.3333	65.2
2016-02-17 15:24:17	5.3333	67.5
2016-02-17 15:29:17	5.3333	69.6
2016-02-17 15:36:17	5.3333	71.7
2016-02-17 15:51:17	5.3333	73.9
2016-02-17 16:03:17	0	70.1
2016-02-17 16:09:17	0	66.5
2016-02-17 16:18:17	0	63
2016-02-17 16:46:17	0	56.4
2016-02-18 10:05:41	0	31.7
2016-02-18 10:09:41	5.1667	37.9
2016-02-18 10:11:41	5.1667	44.8
2016-02-18 10:13:41	5.1667	49.5
2016-02-18 10:16:41	5.1667	55
2016-02-18 10:21:41	5.1667	60.5
2016-02-18 10:24:41	5.1667	62.8
2016-02-18 10:28:41	5.1667	65.1
2016-02-18 10:33:41	5.1667	67.2
2016-02-18 10:41:41	5.1667	69.4
2016-02-18 10:53:41	5.1667	71.5
2016-02-18 11:16:41	5.1667	73.7
2016-02-18 11:49:41	0	69.3
2016-02-18 11:56:41	0	65.5
2016-02-18 12:05:41	0	62
2016-02-18 12:19:41	5.1667	64.5
2016-02-18 12:21:41	5.1667	67
2016-02-18 12:24:41	5.1667	69.3
2016-02-18 12:30:41	5.1667	71.6
2016-02-18 12:43:41	5.1667	73.9
2016-02-18 13:00:41	0	70.1
2016-02-18 13:06:41	0	66.5
2016-02-18 13:15:41	0	63
2016-02-18 13:25:41	5.3333	65.4
2016-02-18 13:27:41	5.1667	68.1
2016-02-18 13:30:41	5.3333	70.2
2016-02-18 13:36:41	5.3333	72.5
2016-02-18 13:50:41	5.3333	74.7
2016-02-18 13:56:41	0	70.7
2016-02-18 14:02:41	0	66.8
2016-02-18 14:11:41	0	63.2
2016-02-18 14:25:41	5.1667	66
2016-02-18 14:27:41	5.1667	68.1
2016-02-18 14:31:41	5.1667	70.5
2016-02-18 14:39:41	5.1667	72.8
2016-02-18 15:01:41	0	68.9
2016-02-18 15:09:41	0	65.1
2016-02-18 15:19:41	0	61.8
2016-02-18 15:25:41	5.5	64.8
2016-02-18 15:26:41	5.5	66.8
2016-02-18 15:28:41	5.5	68.9
2016-02-18 15:31:41	5.5	71.1
2016-02-18 15:38:41	5.5	73.4
2016-02-18 15:52:41	0	69.7
2016-02-18 15:59:41	0	65.8
2016-02-18 16:09:41	0	62.4
2016-02-18 16:19:41	5.1667	64.9
2016-02-18 16:21:41	5.1667	67.5
2016-02-18 16:24:41	5.1667	69.7
2016-02-18 16:29:41	5.1667	71.8
2016-02-18 16:41:41	5.1667	74
2016-02-18 16:56:09	0	70.1
2016-02-20 09:56:39	0	26.6
2016-02-20 10:00:39	5.1667	31
2016-02-20 10:01:39	5.1667	34.7
2016-02-20 10:03:39	5.1667	40.6
2016-02-20 10:05:39	5.1667	45.5
2016-02-20 10:08:39	5.1667	50.8
2016-02-20 10:12:39	5.1667	55.9
2016-02-20 10:17:39	5.1667	60.2
2016-02-20 10:21:39	5.1667	62.5
2016-02-20 10:29:39	0	56

## Sheet: (fig 2c) 1st in PX-1
Time (KST)	Flow rate (L/sec)	Wellhead pressure (MPa)
2016-12-15 10:07:41	1.10912	0.04
2016-12-15 10:07:44	1.10912	0
2016-12-15 10:07:46	1.10912	0.01
2016-12-15 10:07:53	1.10912	0
2016-12-15 10:07:56	1.10912	0.01
2016-12-15 10:07:58	1.10912	0.03
2016-12-15 10:08:01	1.10912	0.04
2016-12-15 10:08:03	1.10912	0.05
2016-12-15 10:08:08	1.10912	0.06
2016-12-15 10:08:10	1.10912	0.04
2016-12-15 10:08:13	1.10912	0.08
2016-12-15 10:08:17	1.10912	0.11
2016-12-15 10:08:22	1.10912	0.15
2016-12-15 10:08:25	0.8873	0.17
2016-12-15 10:08:32	1.10912	0.19
2016-12-15 10:08:34	0.8873	0.25
2016-12-15 10:08:39	1.10912	0.34
2016-12-15 10:08:41	1.10912	0.3
2016-12-15 10:08:44	1.10912	0.36
2016-12-15 10:08:46	0.8873	0.4
2016-12-15 10:08:54	1.10912	0.5
2016-12-15 10:09:01	0.8873	0.6
2016-12-15 10:09:06	1.10912	0.67
2016-12-15 10:09:11	0.8873	0.74
2016-12-15 10:09:20	1.10912	0.9
2016-12-15 10:09:27	1.10912	1.04
2016-12-15 10:09:35	0.8873	1.17
2016-12-15 10:09:42	1.10912	1.29
2016-12-15 10:09:51	1.10912	1.43
2016-12-15 10:09:59	1.10912	1.58
2016-12-15 10:10:08	0.8873	1.76
2016-12-15 10:10:20	0.8873	1.98
2016-12-15 10:10:35	1.10912	2.25
2016-12-15 10:10:49	1.10912	2.51
2016-12-15 10:11:06	0.8873	2.79
2016-12-15 10:11:25	1.10912	3.11
2016-12-15 10:11:50	1.10912	3.46
2016-12-15 10:12:14	1.10912	3.88
2016-12-15 10:12:50	1.10912	4.31
2016-12-15 10:13:28	1.10912	4.82
2016-12-15 10:13:40	1.10912	5
2016-12-15 10:14:00	0.8873	5.18
2016-12-15 10:14:14	0.8873	5.36
2016-12-15 10:14:29	1.10912	5.55
2016-12-15 10:14:41	0.8873	5.72
2016-12-15 10:15:02	0.8873	5.99
2016-12-15 10:15:22	1.10912	6.19
2016-12-15 10:15:41	1.10912	6.4
2016-12-15 10:15:51	1.10912	6.83
2016-12-15 10:16:39	1.10912	7.04
2016-12-15 10:16:51	1.10912	7.28
2016-12-15 10:17:17	0.8873	7.53
2016-12-15 10:17:39	1.10912	7.78
2016-12-15 10:17:58	1.10912	8.02
2016-12-15 10:18:25	0.8873	8.29
2016-12-15 10:18:47	1.10912	8.55
2016-12-15 10:19:11	0.8873	8.81
2016-12-15 10:19:32	1.10912	9.08
2016-12-15 10:20:01	1.10912	9.36
2016-12-15 10:20:28	0.8873	9.65
2016-12-15 10:20:54	1.10912	9.94
2016-12-15 10:21:21	1.10912	10.27
2016-12-15 10:21:45	0.8873	10.67
2016-12-15 10:22:33	0.8873	11.05
2016-12-15 10:23:12	1.33095	11.44
2016-12-15 10:23:48	1.10912	11.79
2016-12-15 10:24:17	1.10912	12.18
2016-12-15 10:25:03	1.10912	12.6
2016-12-15 10:25:48	0.8873	13.01
2016-12-15 10:26:34	1.10912	13.5
2016-12-15 10:27:32	1.10912	13.97
2016-12-15 10:28:28	1.10912	14.4
2016-12-15 10:29:25	1.10912	14.84
2016-12-15 10:30:47	1.10912	15.29
2016-12-15 10:33:39	0.8873	15.76
2016-12-15 10:51:10	1.10912	16.25
2016-12-15 11:04:54	1.10912	15.32
2016-12-15 11:08:31	1.10912	15.82
2016-12-15 11:13:16	1.10912	14.97
2016-12-15 11:18:20	1.10912	15.63
2016-12-15 11:22:25	1.10912	14.84
2016-12-15 11:52:09	1.10912	14.06
2016-12-15 12:09:47	0	13.31
2016-12-15 12:10:45	0	12.63
2016-12-15 12:12:29	0	11.98
2016-12-15 12:14:51	0	11.36
2016-12-15 12:17:57	0	10.78
2016-12-15 12:20:53	0	10.24
2016-12-15 12:24:05	0	9.7
2016-12-15 12:27:30	0	9.19
2016-12-15 12:30:41	0	8.71
2016-12-15 12:33:51	0	8.25
2016-12-15 12:37:04	0	7.82
2016-12-15 12:40:14	0	7.42
2016-12-15 12:43:39	0	7.04
2016-12-15 12:46:47	0	6.68
2016-12-15 12:50:27	0	6.34
2016-12-15 12:53:42	0	6.01
2016-12-15 12:57:33	0	5.7
2016-12-15 13:01:08	0	5.41
2016-12-15 13:05:11	0	5.12
2016-12-15 13:13:57	0	4.59
2016-12-15 13:22:50	0	4.13
2016-12-15 13:31:54	0	3.7
2016-12-15 13:41:43	0	3.31
2016-12-15 13:52:24	0	2.97
2016-12-15 14:15:20	0	2.67
2016-12-15 14:41:20	0	2.4
2016-12-15 14:57:48	0.665475	2.65
2016-12-15 14:58:03	1.10912	2.94
2016-12-15 14:58:17	1.10912	3.24
2016-12-15 14:58:29	1.55278	3.57
2016-12-15 14:58:46	1.7746	3.95
2016-12-15 14:59:03	1.55278	4.38
2016-12-15 14:59:22	1.7746	4.87
2016-12-15 14:59:29	1.7746	5.03
2016-12-15 14:59:37	1.7746	5.26
2016-12-15 14:59:46	1.7746	5.44
2016-12-15 14:59:51	1.7746	5.61
2016-12-15 14:59:58	1.7746	5.79
2016-12-15 15:00:08	1.7746	6.01
2016-12-15 15:00:15	1.7746	6.21
2016-12-15 15:00:22	1.7746	6.4
2016-12-15 15:00:32	1.7746	6.63
2016-12-15 15:00:42	1.7746	6.89
2016-12-15 15:00:51	1.7746	7.18
2016-12-15 15:01:03	1.7746	7.45
2016-12-15 15:01:16	1.7746	7.72
2016-12-15 15:01:25	1.7746	8.06
2016-12-15 15:01:40	1.7746	8.39
2016-12-15 15:01:52	1.7746	8.69
2016-12-15 15:02:04	1.7746	8.99
2016-12-15 15:02:16	1.7746	9.3
2016-12-15 15:02:25	1.7746	9.59
2016-12-15 15:02:40	1.7746	9.9
2016-12-15 15:03:59	0	9.4
2016-12-15 15:05:02	0	8.91
2016-12-15 15:06:02	0	8.46
2016-12-15 15:06:10	0	7.91
2016-12-15 15:06:12	0	8.34
2016-12-15 15:06:17	0	7.91
2016-12-15 15:06:19	0	8.31
2016-12-15 15:06:24	0	7.88
2016-12-15 15:06:26	0	8.25
2016-12-15 15:08:49	0	7.27
2016-12-15 15:08:51	0	5.28
2016-12-15 15:08:54	0	4.11
2016-12-15 15:08:56	0	3.4
2016-12-15 15:08:58	0	2.12
2016-12-15 15:09:01	0	0.19
2016-12-15 15:09:03	0	0.09
2016-12-15 15:09:06	0	0.08
2016-12-15 15:09:08	0	0.04
2016-12-15 15:09:10	0	0.01
2016-12-15 15:09:15	0	0
2016-12-15 15:09:25	0	0.01
2016-12-15 15:09:27	0	0
2016-12-15 15:10:20	0	0.01
2016-12-15 15:10:23	0	0
2016-12-15 15:14:00	0	0.31
2016-12-15 15:14:02	0	3.97
2016-12-15 15:14:04	0	3.41
2016-12-15 15:14:07	0	2.28
2016-12-15 15:14:09	0	3.58
2016-12-15 15:14:14	0	2.92
2016-12-15 15:14:17	0	3.31
2016-12-15 15:16:17	0.44365	3.68
2016-12-15 15:16:44	0.8873	4.09
2016-12-15 15:17:05	1.33095	4.53
2016-12-15 15:17:27	1.33095	5
2016-12-15 15:17:37	1.33095	5.21
2016-12-15 15:17:46	1.55278	5.45
2016-12-15 15:17:53	1.55278	5.64
2016-12-15 15:18:03	1.55278	5.84
2016-12-15 15:18:13	1.55278	6.05
2016-12-15 15:18:22	1.55278	6.3
2016-12-15 15:18:32	1.55278	6.53
2016-12-15 15:18:42	1.55278	6.75
2016-12-15 15:18:51	1.55278	6.99
2016-12-15 15:19:01	1.55278	7.22
2016-12-15 15:19:11	1.55278	7.46
2016-12-15 15:19:23	1.55278	7.73
2016-12-15 15:19:32	1.55278	7.97
2016-12-15 15:19:44	1.55278	8.27
2016-12-15 15:19:56	1.55278	8.52
2016-12-15 15:20:11	1.55278	8.86
2016-12-15 15:20:23	1.55278	9.13
2016-12-15 15:20:35	1.55278	9.43
2016-12-15 15:20:47	1.55278	9.72
2016-12-15 15:21:01	1.55278	10.06
2016-12-15 15:21:18	1.55278	10.41
2016-12-15 15:21:35	1.7746	10.76
2016-12-15 15:21:50	1.7746	11.1
2016-12-15 15:22:04	1.7746	11.45
2016-12-15 15:22:21	1.7746	11.83
2016-12-15 15:22:40	1.7746	12.28
2016-12-15 15:23:02	1.7746	12.7
2016-12-15 15:23:24	1.7746	13.12
2016-12-15 15:23:48	1.7746	13.52
2016-12-15 15:24:19	1.7746	13.96
2016-12-15 15:24:50	1.7746	14.38
2016-12-15 15:25:41	1.7746	14.83
2016-12-15 15:27:15	1.7746	15.3
2016-12-15 15:35:39	1.7746	14.53
2016-12-15 16:47:31	0	13.78
2016-12-15 16:48:46	0	13.08
2016-12-15 16:51:01	0	12.42
2016-12-15 16:53:57	0	11.79
2016-12-15 16:57:44	0	11.19
2016-12-15 17:01:42	0	10.62
2016-12-15 17:05:48	0	10.08
2016-12-15 17:10:21	0	9.57
2016-12-15 17:15:05	0	9.09
2016-12-15 17:19:59	0	8.63
2016-12-15 17:24:46	0	8.19
2016-12-15 17:30:26	0	7.78
2016-12-15 17:36:06	0	7.39
2016-12-15 17:42:43	0	7.02
2016-12-15 17:49:16	0	6.65
2016-12-15 17:56:09	0	6.3
2016-12-15 18:03:25	0	5.98
2016-12-15 18:11:29	0	5.65
2016-12-15 18:20:03	0	5.36
2016-12-15 18:29:34	0	5.08
2016-12-15 18:50:25	0	4.57
2016-12-15 18:52:52	0.8873	5.03
2016-12-15 18:53:02	1.55278	5.2
2016-12-15 18:53:09	1.10912	5.4
2016-12-15 18:53:19	1.55278	5.6
2016-12-15 18:53:26	1.7746	5.88
2016-12-15 18:53:33	1.7746	6.06
2016-12-15 18:53:41	1.7746	6.28
2016-12-15 18:53:48	2.21825	6.53
2016-12-15 18:53:55	1.99642	6.82
2016-12-15 18:54:02	2.21825	7.03
2016-12-15 18:54:07	2.44008	7.26
2016-12-15 18:54:14	2.21825	7.58
2016-12-15 18:54:22	2.21825	7.88
2016-12-15 18:54:29	2.21825	8.12
2016-12-15 18:54:34	2.6619	8.39
2016-12-15 18:54:41	2.44008	8.7
2016-12-15 18:54:48	2.44008	9.04
2016-12-15 18:54:58	2.44008	9.44
2016-12-15 18:55:05	2.88373	9.81
2016-12-15 18:55:15	2.6619	10.24
2016-12-15 18:55:24	2.88373	10.73
2016-12-15 18:55:34	2.88373	11.17
2016-12-15 18:55:43	2.88373	11.61
2016-12-15 18:55:51	3.10555	12.03
2016-12-15 18:56:00	3.10555	12.44
2016-12-15 18:56:10	3.10555	12.87
2016-12-15 18:56:20	3.10555	13.26
2016-12-15 18:56:32	3.10555	13.75
2016-12-15 18:56:46	3.10555	14.25
2016-12-15 18:57:03	3.10555	14.69
2016-12-15 18:57:30	3.10555	15.15
2016-12-15 19:23:51	3.77102	15.63
2016-12-15 19:53:03	5.10198	16.11
2016-12-15 20:15:14	6.65475	16.65
2016-12-15 20:36:48	7.0984	17.15
2016-12-15 21:35:47	9.09483	17.68
2016-12-15 22:17:49	0	16.72
2016-12-15 22:25:20	0	14.8
2016-12-15 22:30:32	0	14
2016-12-15 22:39:15	0	13.2
2016-12-15 22:49:05	0	12.5
2016-12-15 23:01:54	0	11.8
2016-12-15 23:14:52	0	11.2
2016-12-15 23:33:58	0	10.6
2016-12-15 23:51:43	0	10
2016-12-16 00:14:13	0	9.4
2016-12-16 00:39:11	0	8.9
2016-12-16 01:06:52	0	8.4
2016-12-16 01:40:22	0	7.9
2016-12-16 02:07:51	0	7.5
2016-12-16 02:49:37	0	7.1
2016-12-16 03:26:00	0	6.7
2016-12-16 04:06:06	0	6.3
2016-12-16 04:06:07	0	6.5
2016-12-16 04:32:22	0	6.1
2016-12-16 04:32:25	0	6.3
2016-12-16 05:14:07	0	5.9
2016-12-16 05:51:37	0	5.6
2016-12-16 05:51:38	0	5.8
2016-12-16 06:15:04	0	5.5
2016-12-16 07:17:02	0	5.2
2016-12-16 08:17:04	1.33095	5.37
2016-12-16 08:17:24	1.33095	5.54
2016-12-16 08:18:02	1.10912	5.78
2016-12-16 08:18:34	1.10912	5.96
2016-12-16 08:19:17	1.33095	6.15
2016-12-16 08:19:51	1.33095	6.34
2016-12-16 08:20:46	1.10912	6.55
2016-12-16 08:21:44	1.10912	6.75
2016-12-16 08:22:44	1.10912	6.97
2016-12-16 08:23:52	1.33095	7.19
2016-12-16 08:25:33	1.33095	7.42
2016-12-16 08:27:14	1.33095	7.67
2016-12-16 08:29:05	1.33095	7.91
2016-12-16 08:31:40	1.10912	8.15
2016-12-16 08:34:16	1.33095	8.45
2016-12-16 08:39:08	1.33095	8.71
2016-12-16 08:41:59	1.33095	9.2
2016-12-16 08:53:12	1.10912	9.48
2016-12-16 09:00:40	1.10912	9.78
2016-12-16 09:10:28	1.33095	10.11
2016-12-16 09:16:25	1.99642	10.48
2016-12-16 09:17:03	2.88373	10.83
2016-12-16 09:17:28	2.88373	11.25
2016-12-16 09:17:52	2.88373	11.64
2016-12-16 09:18:23	2.88373	12.02
2016-12-16 09:19:18	2.88373	12.43
2016-12-16 09:20:31	2.88373	12.83
2016-12-16 09:22:27	2.88373	13.23
2016-12-16 09:27:40	2.88373	13.68
2016-12-16 09:55:42	2.88373	14.11
2016-12-16 10:15:07	4.65832	14.56
2016-12-16 10:15:45	5.76745	15.14
2016-12-16 10:18:05	5.98928	15.6
2016-12-16 10:24:26	5.98928	16.07
2016-12-16 10:41:33	5.98928	16.57
2016-12-16 11:12:15	5.98928	17.07
2016-12-16 11:16:23	8.873	17.59
2016-12-16 11:38:24	8.873	18.13
2016-12-16 12:16:24	10.8694	18.68
2016-12-16 12:32:33	11.7567	19.25
2016-12-16 13:16:57	13.7531	19.85
2016-12-16 13:36:00	14.4186	20.46
2016-12-16 14:07:15	14.4186	21.17
2016-12-16 14:30:50	17.9678	21.82
2016-12-16 15:14:33	17.9678	22.49
2016-12-16 15:19:12	14.4186	21.35
2016-12-16 15:59:28	14.4186	22
2016-12-16 16:24:29	11.7567	20.72
2016-12-16 16:25:03	11.7567	21.35
2016-12-16 18:16:42	5.98928	20.26
2016-12-16 18:39:53	5.76745	19.23
2016-12-16 20:15:42	3.99285	18.2
2016-12-16 20:23:55	0	17.2
2016-12-16 20:40:53	0	16.3
2016-12-16 21:10:27	0	15.4
2016-12-16 21:40:11	0	14.6
2016-12-16 22:22:19	0	13.8
2016-12-16 23:05:19	0	13.1
2016-12-16 23:58:06	0	12.4
2016-12-17 01:04:27	0	11.7
2016-12-17 02:25:47	0	11.1
2016-12-17 03:46:28	0	10.5
2016-12-17 05:47:53	0	9.9
2016-12-17 07:23:07	0	9.4
2016-12-17 08:10:26	3.43536	9.7
2016-12-17 08:11:43	3.69962	10.09
2016-12-17 08:12:02	5.02091	10.41
2016-12-17 08:12:29	5.81368	10.85
2016-12-17 08:12:58	6.3422	11.21
2016-12-17 08:13:15	7.39923	11.56
2016-12-17 08:13:29	7.92775	11.95
2016-12-17 08:13:46	8.72053	12.34
2016-12-17 08:14:03	9.24904	12.72
2016-12-17 08:14:15	9.24904	13.11
2016-12-17 08:14:32	10.0418	13.53
2016-12-17 08:14:49	10.0418	13.94
2016-12-17 08:15:22	10.0418	14.38
2016-12-17 08:16:20	10.0418	14.83
2016-12-17 08:17:38	10.0418	15.39
2016-12-17 08:19:33	10.0418	15.86
2016-12-17 08:22:56	10.0418	16.35
2016-12-17 08:28:31	10.0418	16.86
2016-12-17 08:37:47	10.0418	17.39
2016-12-17 08:50:27	10.3061	17.92
2016-12-17 09:09:22	10.3061	18.48
2016-12-17 09:31:09	10.5703	19.06
2016-12-17 10:06:57	10.5703	19.64
2016-12-17 10:55:55	10.5703	20.25
2016-12-17 12:17:16	10.3061	21.03
2016-12-17 15:05:08	0	19.97
2016-12-17 15:08:49	3.99285	18.83
2016-12-17 15:08:54	0.44365	19.49
2016-12-17 15:08:57	8.20753	20.36
2016-12-17 15:09:01	4.65832	19.33
2016-12-17 15:09:09	9.09483	20.65
2016-12-17 15:09:11	4.4365	19.26
2016-12-17 15:09:18	9.09483	20.28
2016-12-17 15:09:26	3.99285	18.68
2016-12-17 15:09:28	0.665475	19.81
2016-12-17 15:09:42	10.204	20.49
2016-12-17 15:09:47	3.10555	19.33
2016-12-17 15:09:52	7.76387	19.91
2016-12-17 15:10:40	5.76745	18.67
2016-12-17 15:10:45	7.54205	19.37
2016-12-17 15:11:09	7.9857	20.06
2016-12-17 15:11:38	6.87657	18.94
2016-12-17 15:11:41	8.20753	20.41
2016-12-17 15:11:43	7.32022	19.21
2016-12-17 15:11:46	9.09483	20.25
2016-12-17 15:12:07	7.9857	19.22
2016-12-17 15:12:09	8.42935	19.9
2016-12-17 15:24:42	6.87657	18.81
2016-12-17 15:24:44	8.65118	20.63
2016-12-17 15:24:46	7.0984	19.55
2016-12-17 15:24:56	8.42935	20.29
2016-12-17 15:26:44	4.65832	19.18
2016-12-17 15:27:23	8.20753	20.26
2016-12-17 15:27:28	6.87657	18.92
2016-12-17 15:27:30	8.42935	20
2016-12-17 15:27:47	6.87657	18.91
2016-12-17 15:27:50	7.9857	20.29
2016-12-17 15:28:06	7.0984	18.91
2016-12-17 15:28:09	8.20753	20.51
2016-12-17 15:28:11	7.54205	19.42
2016-12-17 15:31:29	8.20753	20.23
2016-12-17 15:31:31	9.09483	18.96
2016-12-17 15:31:34	8.20753	20.24
2016-12-17 15:31:48	7.9857	19.05
2016-12-17 15:31:55	8.873	19.85
2016-12-17 15:34:35	10.204	18.79
2016-12-17 15:34:37	9.31665	19.8
2016-12-17 15:34:42	10.4258	20.56
2016-12-17 15:34:44	9.98212	19.03
2016-12-17 15:34:49	9.7603	19.8
2016-12-17 15:34:51	10.4258	20.61
2016-12-17 15:34:56	10.4258	18.73
2016-12-17 15:34:59	9.53848	19.62
2016-12-17 15:35:03	10.4258	20.51
2016-12-17 15:35:08	10.6476	18.76
2016-12-17 15:35:13	9.7603	19.97
2016-12-17 15:35:18	10.6476	20.64
2016-12-17 15:35:20	10.8694	18.88
2016-12-17 15:35:25	9.7603	19.87
2016-12-17 15:35:30	10.4258	20.88
2016-12-17 15:35:32	10.8694	19.22
2016-12-17 15:35:37	9.53848	19.81
2016-12-17 15:35:42	10.4258	20.72
2016-12-17 15:35:47	9.53848	18.72
2016-12-17 15:35:49	9.53848	19.53
2016-12-17 15:35:54	10.204	20.45
2016-12-17 15:35:59	9.7603	18.83
2016-12-17 15:36:04	9.7603	19.97
2016-12-17 15:36:09	10.4258	20.85
2016-12-17 15:36:11	9.98212	18.97
2016-12-17 15:36:16	9.53848	19.87
2016-12-17 15:36:21	10.4258	20.88
2016-12-17 15:36:23	10.204	19.55
2016-12-17 15:36:33	10.204	20.65
2016-12-17 15:36:38	9.7603	18.78
2016-12-17 15:36:40	9.31665	19.5
2016-12-17 15:36:45	9.98212	20.5
2016-12-17 15:36:50	9.98212	18.86
2016-12-17 15:36:54	9.53848	19.96
2016-12-17 15:36:59	10.4258	20.89
2016-12-17 15:37:02	10.204	19.05
2016-12-17 15:37:07	9.53848	19.85
2016-12-17 15:37:11	10.204	20.85
2016-12-17 15:37:14	10.4258	19.74
2016-12-17 15:37:16	9.7603	18.72
2016-12-17 15:37:19	9.31665	19.72
2016-12-17 15:37:23	9.98212	20.58
2016-12-17 15:37:28	9.98212	18.82
2016-12-17 15:37:33	9.53848	19.97
2016-12-17 15:37:38	10.8694	20.67
2016-12-17 15:37:40	10.204	18.91
2016-12-17 15:37:45	9.53848	19.95
2016-12-17 15:37:50	10.8694	20.94
2016-12-17 15:37:52	10.4258	19.16
2016-12-17 15:37:57	9.31665	19.86
2016-12-17 15:38:02	10.6476	20.87
2016-12-17 15:38:04	10.6476	19.81
2016-12-17 15:38:07	9.98212	18.74
2016-12-17 15:38:09	9.53848	19.67
2016-12-17 15:38:14	10.6476	20.58
2016-12-17 15:38:19	10.204	18.87
2016-12-17 15:38:24	9.53848	20
2016-12-17 15:38:28	10.8694	20.74
2016-12-17 15:38:31	10.4258	18.97
2016-12-17 15:38:36	9.31665	19.91
2016-12-17 15:38:40	10.6476	20.95
2016-12-17 15:38:43	10.6476	19.38
2016-12-17 15:38:50	10.204	19.97
2016-12-17 15:38:52	10.6476	20.73
2016-12-17 15:38:57	10.204	18.81
2016-12-17 15:39:00	9.53848	19.6
2016-12-17 15:39:05	10.4258	20.44
2016-12-17 15:39:09	10.4258	18.91
2016-12-17 15:39:14	9.98212	20.06
2016-12-17 15:39:19	10.6476	20.89
2016-12-17 15:39:21	10.6476	19.03
2016-12-17 15:39:26	9.7603	19.92
2016-12-17 15:39:31	10.6476	20.98
2016-12-17 15:39:33	10.8694	19.58
2016-12-17 15:39:43	10.4258	20.74
2016-12-17 15:39:48	10.4258	18.86
2016-12-17 15:39:50	9.53848	19.51
2016-12-17 15:39:55	10.4258	20.41
2016-12-17 15:40:00	10.6476	18.93
2016-12-17 15:40:05	9.7603	20.02
2016-12-17 15:40:10	10.6476	20.94
2016-12-17 15:40:12	10.8694	19.08
2016-12-17 15:40:17	9.7603	19.92
2016-12-17 15:40:22	10.4258	20.92
2016-12-17 15:40:24	10.8694	19.67
2016-12-17 15:40:34	10.204	20.67
2016-12-17 15:40:39	9.53848	18.86
2016-12-17 15:40:41	9.53848	19.53
2016-12-17 15:40:46	9.98212	20.51
2016-12-17 15:40:51	1.99642	19
2016-12-17 15:51:27	0	18.03
2016-12-17 15:57:09	5.3238	18.59
2016-12-17 15:59:00	8.42935	19.18
2016-12-17 16:00:25	9.98212	19.81
2016-12-17 16:06:09	9.98212	20.41
2016-12-17 16:26:53	10.4258	21.03
2016-12-17 17:43:14	10.4258	21.67
2016-12-17 19:44:42	10.4258	22.33
2016-12-17 23:36:52	10.204	23
2016-12-18 02:45:45	10.204	23.7
2016-12-18 08:09:42	10.204	24.42
2016-12-18 15:00:13	10.204	25.18
2016-12-18 23:21:03	10.204	25.94
2016-12-19 09:43:11	10.204	26.73
2016-12-19 22:34:17	10.204	27.55
2016-12-20 08:19:01	0	26.16
2016-12-20 08:49:14	0	24.85
2016-12-20 09:48:50	0	23.6
2016-12-20 11:07:50	0	22.4
2016-12-20 12:56:49	0	21.2
2016-12-20 15:35:48	0	20.1
2016-12-20 19:13:54	0	19
2016-12-20 23:48:56	0	18
2016-12-21 04:45:32	0	17
2016-12-21 08:13:57	0	15.51
2016-12-21 08:14:00	0	14.63
2016-12-21 08:14:02	0	15.81
2016-12-21 08:14:04	0	16.52
2016-12-21 08:27:58	3.10555	17.02
2016-12-21 08:59:14	3.10555	17.6
2016-12-21 10:15:44	3.10555	18.23
2016-12-21 10:24:31	5.98928	18.78
2016-12-21 10:42:15	5.98928	19.35
2016-12-21 11:19:46	5.98928	19.94
2016-12-21 12:17:52	6.87657	20.54
2016-12-21 12:20:19	8.873	21.18
2016-12-21 12:40:29	8.873	21.83
2016-12-21 13:24:04	8.873	22.5
2016-12-21 14:19:02	11.7567	23.26
2016-12-21 14:32:05	11.9786	23.98
2016-12-21 15:19:30	11.9786	24.71
2016-12-21 16:18:24	13.5313	25.54
2016-12-21 16:35:35	14.8623	26.33
2016-12-21 17:29:09	14.8623	27.12
2016-12-21 22:51:04	5.98928	25.75
2016-12-22 00:59:55	3.10555	24.46
2016-12-22 09:00:01	0	19.81
2016-12-22 12:54:53	0	18.81
2016-12-22 17:36:41	0	17.86
2016-12-22 23:19:06	0	16.96
2016-12-23 05:45:02	0	16.11
2016-12-23 06:28:13	0	15.3
2016-12-23 06:57:04	0	14.24
2016-12-23 06:57:09	0	13.23
2016-12-23 06:57:13	0	12.19
2016-12-23 06:57:18	0	11.42
2016-12-23 06:57:23	0	10.78
2016-12-23 06:57:30	0	10.03
2016-12-23 06:57:38	0	9.47
2016-12-23 06:57:45	0	8.99
2016-12-23 06:57:54	0	8.49
2016-12-23 06:58:04	0	8.03
2016-12-23 06:58:16	0	7.61
2016-12-23 06:58:31	0	7.21
2016-12-23 06:58:45	0	6.82
2016-12-23 06:59:04	0	6.44
2016-12-23 06:59:26	0	6.11
2016-12-23 06:59:53	0	5.8
2016-12-23 07:00:17	0	5.5
2016-12-23 07:00:58	0	5.18
2016-12-23 07:02:36	0	4.66
2016-12-23 07:04:25	0	4.19
2016-12-23 07:07:04	0	3.75
2016-12-23 07:10:34	0	3.36
2016-12-23 07:15:13	0	3.01
2016-12-23 07:20:17	0	2.7
2016-12-23 07:27:50	0	2.42
2016-12-23 07:35:23	0	2.17
2016-12-23 07:44:55	0	1.93
2016-12-23 07:57:24	0	1.73
2016-12-23 08:08:13	0	2.1
2016-12-23 08:08:15	0	2.57
2016-12-23 08:08:20	0	3.25
2016-12-23 08:08:23	0	3.74
2016-12-23 08:08:27	0	4.29
2016-12-23 08:08:32	0	4.83
2016-12-23 08:08:35	0	5.05
2016-12-23 08:08:37	0	5.28
2016-12-23 08:08:39	0	5.47
2016-12-23 08:08:42	0	5.64
2016-12-23 08:08:44	0	5.85
2016-12-23 08:08:49	0	6.16
2016-12-23 08:08:54	0	6.47
2016-12-23 08:08:59	0	6.79
2016-12-23 08:09:03	0	7.01
2016-12-23 08:09:08	0	7.24
2016-12-23 08:09:13	0	7.46
2016-12-23 08:09:20	0	7.73
2016-12-23 08:09:28	0	8.02
2016-12-23 08:09:37	0	8.31
2016-12-23 08:09:47	0	8.59
2016-12-23 08:09:59	0	8.85
2016-12-23 08:10:13	0	9.13
2016-12-23 08:10:33	0	9.44
2016-12-23 08:10:57	0	9.74
2016-12-23 08:11:28	0	10.04
2016-12-23 08:12:09	0	10.37
2016-12-23 08:13:05	0	10.7
2016-12-23 08:14:10	0	11.05
2016-12-23 08:15:51	0	11.39
2016-12-23 08:17:47	0	11.76
2016-12-23 08:20:59	0	12.14
2016-12-23 08:25:17	0	12.53
2016-12-23 08:31:38	0	12.91
2016-12-23 08:42:00	0	13.31
2016-12-23 09:01:15	0	12.45
2016-12-23 09:01:20	0	11.66
2016-12-23 09:01:24	0	10.95
2016-12-23 09:01:29	0	10.07
2016-12-23 09:01:34	0	9.09
2016-12-23 09:01:39	0	8.22
2016-12-23 09:01:44	0	7.48
2016-12-23 09:01:49	0	6.8
2016-12-23 09:01:53	0	6.33
2016-12-23 09:01:58	0	5.88
2016-12-23 09:02:03	0	5.5
2016-12-23 09:02:08	0	5.21
2016-12-23 09:02:20	0	4.61
2016-12-23 09:02:34	0	4.09
2016-12-23 09:02:51	0	3.64
2016-12-23 09:03:13	0	3.25
2016-12-23 09:03:44	0	2.89
2016-12-23 09:04:35	0	2.6
2016-12-23 09:05:47	0	2.34
2016-12-23 09:07:31	0	2.1
2016-12-23 09:09:46	0	1.89
2016-12-23 09:13:20	0	1.69
2016-12-23 09:18:41	0	1.52
2016-12-23 09:25:43	0	1.36
2016-12-23 09:36:17	0	1.22
2016-12-23 09:50:11	0	1.09
2016-12-23 10:05:20	0	0.98
2016-12-23 10:23:44	0	0.88
2016-12-23 10:41:51	0	0.79
2016-12-23 11:03:59	0	0.71
2016-12-23 11:30:30	0	0.63
2016-12-23 11:32:21	0	0.7
2016-12-23 11:35:48	0	0.62
2016-12-23 11:36:58	0	0.69
2016-12-23 11:37:34	0	0.62
2016-12-23 12:00:38	0	0.55
2016-12-23 12:00:43	0	0.62
2016-12-23 12:01:29	0	0.54
2016-12-23 12:01:31	0	0.6
2016-12-23 12:07:45	0	0.53
2016-12-23 12:07:59	0	0.59
2016-12-23 12:13:05	0	0.5
2016-12-23 12:13:12	0	0.56
2016-12-23 12:18:09	0	0.62
2016-12-23 12:18:14	0	0.51
2016-12-23 12:18:21	0	0.58
2016-12-23 12:19:45	0	0.51
2016-12-23 12:20:17	0	0.58
2016-12-23 12:20:26	0	0.51
2016-12-23 12:20:48	0	0.58
2016-12-23 12:20:50	0	0.51
2016-12-23 12:20:53	0	0.59
2016-12-23 12:21:05	0	0.53
2016-12-23 12:23:42	0	0.6
2016-12-23 12:23:51	0	0.53
2016-12-23 12:32:54	0	0.46
2016-12-23 12:32:56	0	0.54
2016-12-23 12:36:52	0	0.48
2016-12-23 12:37:07	0	0.53
2016-12-23 12:39:48	0	0.46
2016-12-23 12:39:51	0	0.51
2016-12-23 12:50:37	0	0.45
2016-12-23 12:51:15	0	0.51
2016-12-23 12:52:47	0	0.45
2016-12-23 12:53:01	0	0.51
2016-12-23 12:53:37	0	0.43
2016-12-23 12:53:42	0	0.49
2016-12-23 12:54:18	0	0.44
2016-12-23 12:54:21	0	0.49
2016-12-23 12:55:31	0	0.44
2016-12-23 12:55:33	0	0.49
2016-12-23 12:56:33	0	0.43
2016-12-23 12:56:36	0	0.48
2016-12-23 12:57:41	0	0.43
2016-12-23 12:57:48	0	0.48
2016-12-23 13:00:08	0	0.43
2016-12-23 13:00:10	0	0.5
2016-12-23 13:00:20	0	0.44
2016-12-23 13:00:30	0	0.49
2016-12-23 13:00:46	0	0.44
2016-12-23 13:01:23	0	0.49
2016-12-23 13:04:02	0	0.44
2016-12-23 13:04:33	0	0.49
2016-12-23 13:04:35	0	0.44
2016-12-23 13:04:43	0	0.49
2016-12-23 13:04:52	0	0.43
2016-12-23 13:04:55	0	0.48
2016-12-23 13:05:38	0	0.41
2016-12-23 13:05:41	0	0.49
2016-12-23 13:05:50	0	0.44
2016-12-23 13:06:24	0	0.5
2016-12-23 13:06:48	0	0.44
2016-12-23 13:07:07	0	0.5
2016-12-23 13:07:22	0	0.44
2016-12-23 13:07:53	0	0.49
2016-12-23 13:07:56	0	0.44
2016-12-23 13:08:39	0	0.49
2016-12-23 13:08:46	0	0.43
2016-12-23 13:08:49	0	0.48
2016-12-23 13:08:51	0	0.43
2016-12-23 13:08:53	0	0.48
2016-12-23 13:09:15	0	0.43
2016-12-23 13:09:42	0	0.49
2016-12-23 13:09:44	0	0.44
2016-12-23 13:10:25	0	0.5
2016-12-23 13:10:28	0	0.44
2016-12-23 13:10:32	0	0.49
2016-12-23 13:10:37	0	0.44
2016-12-23 13:10:44	0	0.49
2016-12-23 13:11:04	0	0.44
2016-12-23 13:12:26	0	0.49
2016-12-23 13:12:28	0	0.44
2016-12-23 13:16:31	0	0.39
2016-12-23 13:16:34	0	0.45
2016-12-23 13:18:34	0	0.4
2016-12-23 13:18:39	0	0.46
2016-12-23 13:18:51	0	0.41
2016-12-23 13:18:54	0	0.48
2016-12-23 13:18:58	0	0.43
2016-12-23 13:19:35	0	0.48
2016-12-23 13:19:39	0	0.43
2016-12-23 13:21:04	0	0.48
2016-12-23 13:21:09	0	0.43
2016-12-23 13:24:12	0	0.48
2016-12-23 13:24:19	0	0.4
2016-12-23 13:24:24	0	0.45
2016-12-23 13:24:34	0	0.4
2016-12-23 13:24:46	0	0.45
2016-12-23 13:25:10	0	0.4
2016-12-23 13:25:12	0	0.45
2016-12-23 13:25:27	0	0.4
2016-12-23 13:25:36	0	0.46
2016-12-23 13:25:46	0	0.41
2016-12-23 13:28:13	0	0.46
2016-12-23 13:28:20	0	0.41
2016-12-23 13:29:30	0	0.46
2016-12-23 13:29:37	0	0.41
2016-12-23 13:37:15	0	0.36
2016-12-23 13:37:18	0	0.43
2016-12-23 13:37:30	0	0.38
2016-12-23 13:37:39	0	0.43
2016-12-23 13:38:52	0	0.38
2016-12-23 13:39:04	0	0.43
2016-12-23 13:39:54	0	0.38
2016-12-23 13:40:06	0	0.43
2016-12-23 13:40:45	0	0.38
2016-12-23 13:40:47	0	0.43
2016-12-23 13:41:48	0	0.36
2016-12-23 13:41:50	0	0.44
2016-12-23 13:41:52	0	0.39
2016-12-23 13:42:09	0	0.43
2016-12-23 13:42:19	0	0.38
2016-12-23 13:42:33	0	0.43
2016-12-23 13:42:43	0	0.38
2016-12-23 13:42:48	0	0.43
2016-12-23 13:43:12	0	0.36
2016-12-23 13:43:19	0	0.41
2016-12-23 13:47:08	0	0.36
2016-12-23 13:47:18	0	0.41
2016-12-23 13:48:09	0	0.36
2016-12-23 13:48:16	0	0.43
2016-12-23 13:48:25	0	0.38
2016-12-23 13:48:45	0	0.43
2016-12-23 13:48:47	0	0.38
2016-12-23 13:53:27	0	0.43
2016-12-23 13:53:44	0	0.38
2016-12-23 13:57:28	0	0.43
2016-12-23 13:57:30	0	0.38
2016-12-23 13:58:35	0	0.34
2016-12-23 13:58:40	0	0.38
2016-12-23 14:03:58	0	0.33
2016-12-23 14:04:01	0	0.38
2016-12-23 14:04:22	0	0.33
2016-12-23 14:04:27	0	0.39
2016-12-23 14:04:54	0	0.35
2016-12-23 14:05:01	0	0.4
2016-12-23 14:05:03	0	0.36
2016-12-23 14:05:52	0	0.4
2016-12-23 14:05:59	0	0.36
2016-12-23 14:08:57	0	0.4
2016-12-23 14:09:00	0	0.36
2016-12-23 14:09:07	0	0.4
2016-12-23 14:09:14	0	0.36
2016-12-23 14:09:29	0	0.3
2016-12-23 14:09:31	0	0.39
2016-12-23 14:09:48	0	0.35
2016-12-23 14:09:53	0	0.39
2016-12-23 14:09:55	0	0.34
2016-12-23 14:09:58	0	0.39
2016-12-23 14:10:05	0	0.35
2016-12-23 14:10:31	0	0.39
2016-12-23 14:10:34	0	0.33
2016-12-23 14:10:36	0	0.38
2016-12-23 14:11:10	0	0.33
2016-12-23 14:11:12	0	0.39
2016-12-23 14:11:22	0	0.34
2016-12-23 14:11:34	0	0.38
2016-12-23 14:11:46	0	0.31
2016-12-23 14:11:48	0	0.36
2016-12-23 14:12:32	0	0.4
2016-12-23 14:12:37	0	0.36
2016-12-23 14:14:13	0	0.31
2016-12-23 14:14:15	0	0.36
2016-12-23 14:14:37	0	0.31
2016-12-23 14:16:04	0	0.36
2016-12-23 14:16:09	0	0.3
2016-12-23 14:16:13	0	0.26
2016-12-23 14:16:16	0	0.29
2016-12-23 14:16:50	0	0.33
2016-12-23 14:17:09	0	0.29
2016-12-23 14:17:11	0	0.33
2016-12-23 14:17:14	0	0.29
2016-12-23 14:17:19	0	0.35
2016-12-23 14:17:21	0	0.29
2016-12-23 14:17:28	0	0.24
2016-12-23 14:17:40	0	0.19
2016-12-23 14:17:47	0	0.17
2016-12-23 14:17:50	0	0.21
2016-12-23 14:18:04	0	0.16
2016-12-23 14:18:14	0	0.2
2016-12-23 14:18:17	0	0.17
2016-12-23 14:18:28	0	0.19
2016-12-23 14:18:38	0	0.17
2016-12-23 14:18:41	0	0.19
2016-12-23 14:18:43	0	0.17
2016-12-23 14:18:45	0	0.2
2016-12-23 14:18:57	0	0.24
2016-12-23 14:19:02	0	0.2
2016-12-23 14:19:19	0	0.24
2016-12-23 14:19:24	0	0.2
2016-12-23 14:19:26	0	0.24
2016-12-23 14:19:46	0	0.28
2016-12-23 14:19:48	0	0.24
2016-12-23 14:19:53	0	0.28
2016-12-23 14:19:58	0	0.25
2016-12-23 14:20:00	0	0.3
2016-12-23 14:20:10	0	0.26
2016-12-23 14:20:12	0	0.3
2016-12-23 14:20:34	0	0.34
2016-12-23 14:20:36	0	0.29
2016-12-23 14:20:39	0	0.33
2016-12-23 14:20:51	0	0.29
2016-12-23 14:20:56	0	0.33
2016-12-23 14:21:17	0	0.28
2016-12-23 14:21:24	0	0.31
2016-12-23 14:21:49	0	0.35
2016-12-23 14:22:13	0	0.31
2016-12-23 14:22:15	0	0.36
2016-12-23 14:24:01	0	0.31
2016-12-23 14:24:06	0	0.35
2016-12-23 14:24:08	0	0.31
2016-12-23 14:24:11	0	0.35
2016-12-23 14:24:45	0	0.31
2016-12-23 14:24:49	0	0.35
2016-12-23 14:25:30	0	0.31
2016-12-23 14:25:47	0	0.36
2016-12-23 14:25:57	0	0.31
2016-12-23 14:25:59	0	0.35
2016-12-23 14:26:31	0	0.3
2016-12-23 14:26:33	0	0.35
2016-12-23 14:26:38	0	0.31
2016-12-23 14:26:43	0	0.36
2016-12-23 14:26:45	0	0.31
2016-12-23 14:26:47	0	0.35
2016-12-23 14:28:07	0	0.3
2016-12-23 14:28:09	0	0.34
2016-12-23 14:30:41	0	0.3
2016-12-23 14:30:44	0	0.35
2016-12-23 14:30:46	0	0.31
2016-12-23 14:30:49	0	0.35
2016-12-23 14:30:51	0	0.29
2016-12-23 14:30:53	0	0.36
2016-12-23 14:31:15	0	0.31
2016-12-23 14:31:27	0	0.35
2016-12-23 14:32:27	0	0.31
2016-12-23 14:32:39	0	0.35
2016-12-23 14:32:56	0	0.31
2016-12-23 14:33:06	0	0.35
2016-12-23 14:34:23	0	0.31
2016-12-23 14:34:40	0	0.35
2016-12-23 14:34:42	0	0.31
2016-12-23 14:34:55	0	0.36
2016-12-23 14:35:35	0	0.31
2016-12-23 14:35:45	0	0.36
2016-12-23 14:36:16	0	0.31
2016-12-23 14:36:21	0	0.35
2016-12-23 14:36:24	0	0.31
2016-12-23 14:36:36	0	0.35
2016-12-23 14:36:50	0	0.31
2016-12-23 14:37:00	0	0.35
2016-12-23 14:37:12	0	0.31
2016-12-23 14:37:17	0	0.35
2016-12-23 14:37:21	0	0.31
2016-12-23 14:37:34	0	0.35
2016-12-23 14:37:41	0	0.31
2016-12-23 14:38:17	0	0.35
2016-12-23 14:38:27	0	0.31
2016-12-23 14:38:29	0	0.36
2016-12-23 14:38:39	0	0.31
2016-12-23 14:38:55	0	0.36
2016-12-23 14:39:22	0	0.31
2016-12-23 14:39:24	0	0.36
2016-12-23 14:39:34	0	0.31
2016-12-23 14:39:51	0	0.35
2016-12-23 14:40:00	0	0.29
2016-12-23 14:40:03	0	0.34
2016-12-23 14:40:08	0	0.3
2016-12-23 14:40:13	0	0.34
2016-12-23 14:41:42	0	0.3
2016-12-23 14:41:47	0	0.35
2016-12-23 14:41:51	0	0.29
2016-12-23 14:41:54	0	0.33
2016-12-23 14:44:40	0	0.29
2016-12-23 14:44:43	0	0.34
2016-12-23 14:45:21	0	0.3
2016-12-23 14:45:26	0	0.34
2016-12-23 14:45:36	0	0.3
2016-12-23 14:45:38	0	0.35
2016-12-23 14:45:45	0	0.31
2016-12-23 14:46:00	0	0.35
2016-12-23 14:46:09	0	0.31
2016-12-23 14:46:12	0	0.35
2016-12-23 14:46:14	0	0.31
2016-12-23 14:46:19	0	0.35
2016-12-23 14:46:21	0	0.31
2016-12-23 14:47:05	0	0.35
2016-12-23 14:47:14	0	0.3
2016-12-23 14:47:22	0	0.35
2016-12-23 14:47:34	0	0.31
2016-12-23 14:48:48	0	0.35
2016-12-23 14:48:53	0	0.31
2016-12-23 14:49:17	0	0.36
2016-12-23 14:49:34	0	0.31
2016-12-23 14:51:32	0	0.35
2016-12-23 14:51:37	0	0.3
2016-12-23 14:52:35	0	0.25
2016-12-23 14:52:37	0	0.29
2016-12-23 14:52:45	0	0.33
2016-12-23 14:53:23	0	0.29
2016-12-23 14:53:26	0	0.33
2016-12-23 14:53:30	0	0.29
2016-12-23 14:53:33	0	0.35
2016-12-23 14:53:38	0	0.3
2016-12-23 14:54:07	0	0.34
2016-12-23 14:54:23	0	0.29
2016-12-23 14:54:26	0	0.33
2016-12-23 14:54:38	0	0.29
2016-12-23 14:54:43	0	0.33
2016-12-23 14:54:48	0	0.29
2016-12-23 14:54:50	0	0.33
2016-12-23 14:54:52	0	0.29
2016-12-23 14:55:02	0	0.33
2016-12-23 14:57:03	0	0.29
2016-12-23 14:57:17	0	0.34
2016-12-23 14:57:22	0	0.3
2016-12-23 14:57:46	0	0.34
2016-12-23 14:57:48	0	0.3
2016-12-23 14:58:22	0	0.35
2016-12-23 14:58:25	0	0.3
2016-12-23 14:58:37	0	0.34
2016-12-23 14:58:39	0	0.3
2016-12-23 15:00:08	0	0.34
2016-12-23 15:00:11	0	0.29
2016-12-23 15:00:23	0	0.33
2016-12-23 15:00:44	0	0.29
2016-12-23 15:00:52	0	0.34
2016-12-23 15:00:56	0	0.3
2016-12-23 15:01:37	0	0.35
2016-12-23 15:01:40	0	0.31
2016-12-23 15:04:41	0	0.36
2016-12-23 15:04:43	0	0.31
2016-12-23 15:07:03	0	0.26
2016-12-23 15:07:05	0	0.29
2016-12-23 15:07:17	0	0.33
2016-12-23 15:07:44	0	0.29
2016-12-23 15:08:18	0	0.33
2016-12-23 15:08:20	0	0.28
2016-12-23 15:08:30	0	0.33
2016-12-23 15:08:42	0	0.29
2016-12-23 15:08:46	0	0.33
2016-12-23 15:09:03	0	0.28
2016-12-23 15:09:11	0	0.34
2016-12-23 15:09:18	0	0.3
2016-12-23 15:10:40	0	0.34
2016-12-23 15:10:42	0	0.29
2016-12-23 15:10:52	0	0.33
2016-12-23 15:10:57	0	0.28
2016-12-23 15:10:59	0	0.31
2016-12-23 15:13:09	0	0.26
2016-12-23 15:13:12	0	0.3
2016-12-23 15:13:38	0	0.26
2016-12-23 15:13:41	0	0.3
2016-12-23 15:14:14	0	0.26
2016-12-23 15:14:17	0	0.3
2016-12-23 15:15:27	0	0.26
2016-12-23 15:15:29	0	0.3
2016-12-23 15:15:39	0	0.26
2016-12-23 15:15:41	0	0.29
2016-12-23 15:15:51	0	0.26
2016-12-23 15:15:53	0	0.3
2016-12-23 15:16:05	0	0.26
2016-12-23 15:16:10	0	0.29
2016-12-23 15:16:15	0	0.26
2016-12-23 15:16:17	0	0.29
2016-12-23 15:16:20	0	0.26
2016-12-23 15:16:22	0	0.3
2016-12-23 15:16:32	0	0.26
2016-12-23 15:16:34	0	0.29
2016-12-23 15:16:58	0	0.26
2016-12-23 15:17:01	0	0.29
2016-12-23 15:17:03	0	0.26
2016-12-23 15:17:05	0	0.29
2016-12-23 15:17:20	0	0.26
2016-12-23 15:17:22	0	0.3
2016-12-23 15:17:30	0	0.25
2016-12-23 15:17:32	0	0.28
2016-12-23 15:17:37	0	0.25
2016-12-23 15:17:39	0	0.29
2016-12-23 15:17:56	0	0.26
2016-12-23 15:17:58	0	0.29
2016-12-23 15:18:03	0	0.26
2016-12-23 15:18:08	0	0.29
2016-12-23 15:18:23	0	0.26
2016-12-23 15:18:25	0	0.3
2016-12-23 15:18:27	0	0.26
2016-12-23 15:18:30	0	0.29
2016-12-23 15:18:37	0	0.26
2016-12-23 15:18:44	0	0.29
2016-12-23 15:18:52	0	0.26
2016-12-23 15:18:54	0	0.31
2016-12-23 15:19:01	0	0.26
2016-12-23 15:19:13	0	0.29
2016-12-23 15:19:30	0	0.22
2016-12-23 15:19:32	0	0.29
2016-12-23 15:19:45	0	0.26
2016-12-23 15:20:09	0	0.3
2016-12-23 15:20:14	0	0.26
2016-12-23 15:20:21	0	0.3
2016-12-23 15:20:28	0	0.26
2016-12-23 15:20:33	0	0.29
2016-12-23 15:20:35	0	0.26
2016-12-23 15:20:38	0	0.29
2016-12-23 15:20:57	0	0.26
2016-12-23 15:20:59	0	0.3
2016-12-23 15:21:16	0	0.26
2016-12-23 15:21:21	0	0.29
2016-12-23 15:21:23	0	0.26
2016-12-23 15:21:31	0	0.3
2016-12-23 15:21:55	0	0.26
2016-12-23 15:22:09	0	0.29
2016-12-23 15:22:16	0	0.26
2016-12-23 15:22:19	0	0.31
2016-12-23 15:22:31	0	0.26
2016-12-23 15:22:36	0	0.29
2016-12-23 15:22:41	0	0.26
2016-12-23 15:22:57	0	0.3
2016-12-23 15:23:05	0	0.24
2016-12-23 15:23:07	0	0.3
2016-12-23 15:23:22	0	0.26
2016-12-23 15:23:31	0	0.29
2016-12-23 15:23:51	0	0.26
2016-12-23 15:24:00	0	0.29
2016-12-23 15:24:07	0	0.26
2016-12-23 15:24:10	0	0.29
2016-12-23 15:24:12	0	0.26
2016-12-23 15:24:31	0	0.29
2016-12-23 15:24:39	0	0.25
2016-12-23 15:24:43	0	0.28
2016-12-23 15:25:34	0	0.25
2016-12-23 15:25:39	0	0.29
2016-12-23 15:25:56	0	0.26
2016-12-23 15:26:01	0	0.3
2016-12-23 15:26:03	0	0.26
2016-12-23 15:26:15	0	0.3
2016-12-23 15:26:27	0	0.26
2016-12-23 15:27:01	0	0.3
2016-12-23 15:27:13	0	0.24
2016-12-23 15:27:15	0	0.28
2016-12-23 15:27:39	0	0.24
2016-12-23 15:27:47	0	0.28
2016-12-23 15:27:59	0	0.25
2016-12-23 15:28:01	0	0.28
2016-12-23 15:28:28	0	0.25
2016-12-23 15:28:32	0	0.28
2016-12-23 15:28:47	0	0.38
2016-12-23 15:28:49	0	0.44
2016-12-23 15:28:52	0	0.5
2016-12-23 15:28:57	0	0.63
2016-12-23 15:29:01	0	0.78
2016-12-23 15:29:04	0	1.08
2016-12-23 15:29:06	0	1.22
2016-12-23 15:29:11	0	1.64
2016-12-23 15:29:16	0	1.87
2016-12-23 15:29:18	0	2.1
2016-12-23 15:29:23	0	2.37
2016-12-23 15:29:28	0	2.69
2016-12-23 15:29:35	0	3.03
2016-12-23 15:29:42	0	3.34
2016-12-23 15:29:52	0	3.7
2016-12-23 15:30:06	0	4.12
2016-12-23 15:30:26	0	4.54
2016-12-23 15:30:57	0	5.02
2016-12-23 15:31:12	0	5.18
2016-12-23 15:31:19	0	4.17
2016-12-23 15:31:26	0	3.62
2016-12-23 15:31:36	0	4.17
2016-12-23 15:31:48	0	4.62
2016-12-23 15:32:02	0	5.02
2016-12-23 15:32:41	0	4.47
2016-12-23 15:33:00	0	4.02
2016-12-23 15:33:34	0	3.6
2016-12-23 15:35:08	0	3.16
2016-12-23 15:35:56	0	2.84
2016-12-23 15:37:57	0	2.54
2016-12-23 15:38:11	0	2.28
2016-12-23 15:38:35	0	2.05
2016-12-23 15:39:38	0	1.83
2016-12-23 15:40:36	0	1.59
2016-12-23 15:40:50	0	1.39
2016-12-23 15:41:02	0	1.18
2016-12-23 15:41:09	0	1.05
2016-12-23 15:41:17	0	0.9
2016-12-23 15:41:26	0	0.79
2016-12-23 15:41:31	0	0.71
2016-12-23 15:41:38	0	0.62
2016-12-23 15:41:45	0	0.54
2016-12-23 15:41:53	0	0.48
2016-12-23 15:42:07	0	0.43
2016-12-23 15:42:34	0	0.38
2016-12-23 15:42:39	0	0.43
2016-12-23 15:42:43	0	0.36
2016-12-23 15:44:32	0	0.31
2016-12-23 15:44:39	0	0.35
2016-12-23 15:44:54	0	0.31
2016-12-23 15:45:27	0	0.35
2016-12-23 15:45:37	0	0.3
2016-12-23 15:45:39	0	0.34
2016-12-23 15:45:49	0	0.3
2016-12-23 15:45:54	0	0.34
2016-12-23 15:46:03	0	0.29
2016-12-23 15:46:13	0	0.34
2016-12-23 15:46:23	0	0.29
2016-12-23 15:46:25	0	0.35
2016-12-23 15:46:30	0	0.29
2016-12-23 15:46:35	0	0.33
2016-12-23 15:46:37	0	0.29
2016-12-23 15:46:40	0	0.34
2016-12-23 15:46:42	0	0.29
2016-12-23 15:46:47	0	0.36
2016-12-23 15:46:52	0	0.29
2016-12-23 15:47:04	0	0.33
2016-12-23 15:47:06	0	0.29
2016-12-23 15:48:57	0	0.33
2016-12-23 15:48:59	0	0.29
2016-12-23 15:49:36	0	0.33
2016-12-23 15:49:38	0	0.29
2016-12-23 15:50:26	0	0.25
2016-12-23 15:50:29	0	0.28
2016-12-23 15:51:36	0	0.31
2016-12-23 15:51:48	0	0.26
2016-12-23 15:51:55	0	0.29
2016-12-23 15:52:00	0	0.26
2016-12-23 15:52:08	0	0.3
2016-12-23 15:52:19	0	0.26
2016-12-23 15:52:29	0	0.29
2016-12-23 15:52:32	0	0.26
2016-12-23 15:52:34	0	0.29
2016-12-23 15:52:36	0	0.25
2016-12-23 15:52:39	0	0.3
2016-12-23 15:52:51	0	0.26
2016-12-23 15:52:56	0	0.29
2016-12-23 15:52:58	0	0.26
2016-12-23 15:53:01	0	0.29
2016-12-23 15:53:10	0	0.26
2016-12-23 15:53:13	0	0.29
2016-12-23 15:53:17	0	0.26
2016-12-23 15:53:25	0	0.29
2016-12-23 15:53:27	0	0.26
2016-12-23 15:53:29	0	0.3
2016-12-23 15:53:44	0	0.26
2016-12-23 15:53:56	0	0.29
2016-12-23 15:54:01	0	0.26
2016-12-23 15:54:30	0	0.29
2016-12-23 15:54:32	0	0.26
2016-12-23 15:54:37	0	0.29
2016-12-23 15:54:39	0	0.26
2016-12-23 15:54:49	0	0.29
2016-12-23 15:54:56	0	0.26
2016-12-23 15:55:01	0	0.29
2016-12-23 15:55:03	0	0.26
2016-12-23 15:55:18	0	0.29
2016-12-23 15:55:20	0	0.25
2016-12-23 15:55:25	0	0.28
2016-12-23 15:55:37	0	0.25
2016-12-23 15:55:40	0	0.28
2016-12-23 15:55:52	0	0.25
2016-12-23 15:55:54	0	0.28
2016-12-23 15:56:11	0	0.24
2016-12-23 15:56:21	0	0.28
2016-12-23 15:56:35	0	0.22
2016-12-23 15:56:37	0	0.26
2016-12-23 15:56:52	0	0.29
2016-12-23 15:56:57	0	0.26
2016-12-23 15:57:02	0	0.29
2016-12-23 15:57:09	0	0.25
2016-12-23 15:57:11	0	0.22
2016-12-23 15:57:16	0	0.28
2016-12-23 15:57:26	0	0.25
2016-12-23 15:57:59	0	0.29
2016-12-23 15:58:02	0	0.26
2016-12-23 15:58:09	0	0.3
2016-12-23 15:58:11	0	0.26
2016-12-23 15:59:12	0	0.22
2016-12-23 15:59:14	0	0.26
2016-12-23 15:59:57	0	0.22
2016-12-23 16:00:00	0	0.25
2016-12-23 16:00:24	0	0.29
2016-12-23 16:00:26	0	0.25
2016-12-23 16:00:31	0	0.29
2016-12-23 16:00:36	0	0.26
2016-12-23 16:02:12	0	0.3
2016-12-23 16:02:15	0	0.25
2016-12-23 16:02:22	0	0.29
2016-12-23 16:02:25	0	0.25
2016-12-23 16:02:29	0	0.22
2016-12-23 16:02:32	0	0.25
2016-12-23 16:02:44	0	0.22
2016-12-23 16:02:46	0	0.28
2016-12-23 16:02:49	0	0.24
2016-12-23 16:03:42	0	0.28
2016-12-23 16:03:44	0	0.24
2016-12-23 16:05:06	0	0.28
2016-12-23 16:05:08	0	0.25
2016-12-23 16:05:11	0	0.22
2016-12-23 16:05:18	0	0.26
2016-12-23 16:05:30	0	0.3
2016-12-23 16:05:33	0	0.26
2016-12-23 16:05:37	0	0.22
2016-12-23 16:05:45	0	0.25
2016-12-23 16:05:47	0	0.28
2016-12-23 16:05:49	0	0.24
2016-12-23 16:06:18	0	0.11
2016-12-23 16:06:21	0	0
2016-12-23 16:45:50	0	0.03
2016-12-23 16:45:53	0	8.5
2016-12-23 16:45:58	0	7.46
2016-12-23 16:46:00	0	8.27
2016-12-23 16:46:02	0	8.96
2016-12-23 16:46:05	0	8.14
2016-12-23 16:46:10	0	8.54
2016-12-23 16:48:27	0	8.8
2016-12-23 16:58:32	0	9.09
2016-12-23 17:13:05	0	9.38
2016-12-23 17:32:24	0	9.67
2016-12-23 18:03:23	0	9.97
2016-12-23 18:54:46	0	10.27
2016-12-23 20:51:43	0	10.58
2016-12-24 19:31:35	0	9.94
2016-12-24 19:31:43	0	9.35
2016-12-24 19:31:47	0	8.59
2016-12-24 19:31:50	0	8.15
2016-12-24 19:31:52	0	7.52
2016-12-24 19:31:55	0	7.03
2016-12-24 19:31:57	0	6.55
2016-12-24 19:32:00	0	5.99
2016-12-24 19:32:02	0	5.59
2016-12-24 19:32:04	0	5.15
2016-12-24 19:32:09	0	4.47
2016-12-24 19:32:14	0	3.9
2016-12-24 19:32:19	0	3.48
2016-12-24 19:32:24	0	3.11
2016-12-24 19:32:31	0	2.7
2016-12-24 19:32:38	0	2.4
2016-12-24 19:32:45	0	2.15
2016-12-24 19:32:55	0	1.92
2016-12-24 19:33:07	0	1.72
2016-12-24 19:33:19	0	1.54
2016-12-24 19:33:41	0	1.37
2016-12-24 19:34:15	0	1.21
2016-12-24 19:34:55	0	1.05
2016-12-24 19:36:15	0	0.94
2016-12-24 19:37:51	0	0.82
2016-12-24 19:40:09	0	0.73
2016-12-24 19:42:26	0	0.65
2016-12-24 19:45:20	0	0.58
2016-12-24 19:45:32	0	0.65
2016-12-24 19:46:37	0	0.56
2016-12-24 19:47:01	0	0.62
2016-12-24 19:48:04	0	0.55
2016-12-24 19:53:00	0	0.49
2016-12-24 19:53:15	0	0.54
2016-12-24 19:53:46	0	0.48
2016-12-24 19:53:48	0	0.53
2016-12-24 19:55:25	0	0.46
2016-12-24 19:56:28	0	0.53
2016-12-24 19:56:30	0	0.46
2016-12-24 19:56:52	0	0.51
2016-12-24 19:57:21	0	0.43
2016-12-24 19:57:30	0	0.48
2016-12-24 20:00:17	0	0.43
2016-12-24 20:07:11	0	0.38
2016-12-24 20:07:18	0	0.43
2016-12-24 20:07:59	0	0.38
2016-12-24 20:12:05	0	0.43
2016-12-24 20:12:08	0	0.87
2016-12-24 20:12:13	0	1.04
2016-12-24 20:12:15	0	1.58
2016-12-24 20:12:20	0	1.82
2016-12-24 20:12:22	0	2.17
2016-12-24 20:12:27	0	2.43
2016-12-24 20:12:29	0	2.71
2016-12-24 20:12:34	0	2.99
2016-12-24 20:12:39	0	3.29
2016-12-24 20:12:46	0	3.68
2016-12-24 20:12:56	0	4.09
2016-12-24 20:13:08	0	4.53
2016-12-24 20:13:22	0	5
2016-12-24 20:13:30	0	5.18
2016-12-24 20:13:37	0	5.34
2016-12-24 20:13:46	0	5.57
2016-12-24 20:13:59	0	5.76
2016-12-24 20:14:13	0	5.96
2016-12-24 20:14:28	0	6.15
2016-12-24 20:14:47	0	6.35
2016-12-24 20:15:08	0	6.55
2016-12-24 20:15:37	0	6.78
2016-12-24 20:16:16	0	6.99
2016-12-24 20:17:07	0	7.24
2016-12-24 20:18:14	0	7.47
2016-12-24 20:19:31	0	7.7
2016-12-24 20:21:32	0	7.97
2016-12-24 20:24:08	0	8.21
2016-12-24 20:27:22	0	8.46
2016-12-24 20:32:33	0	8.73
2016-12-24 20:40:38	0	9.01
2016-12-24 20:53:32	0	9.29
2016-12-24 21:27:46	0	9.57
2016-12-25 14:57:57	0	8.89
2016-12-25 14:58:00	0	8.44
2016-12-25 14:58:05	0	7.48
2016-12-25 14:58:07	0	6.99
2016-12-25 14:58:09	0	6.39
2016-12-25 14:58:12	0	5.88
2016-12-25 14:58:14	0	5.45
2016-12-25 14:58:19	0	4.57
2016-12-25 14:58:24	0	3.92
2016-12-25 14:58:29	0	3.39
2016-12-25 14:58:34	0	2.97
2016-12-25 14:58:38	0	2.59
2016-12-25 14:58:46	0	2.22
2016-12-25 14:58:53	0	1.97
2016-12-25 14:59:00	0	1.77
2016-12-25 14:59:07	0	1.59
2016-12-25 14:59:17	0	1.43
2016-12-25 14:59:31	0	1.28
2016-12-25 14:59:48	0	1.15
2016-12-25 15:00:17	0	1.03
2016-12-25 15:00:51	0	0.92
2016-12-25 15:01:49	0	0.8
2016-12-25 15:02:52	0	0.7
2016-12-25 15:05:31	0	0.62
2016-12-25 15:06:53	0	0.54
2016-12-25 15:06:55	0	0.62
2016-12-25 15:07:14	0	0.55
2016-12-25 15:07:17	0	0.62
2016-12-25 15:07:38	0	0.55
2016-12-25 15:10:27	0	0.49
2016-12-25 15:10:46	0	0.54
2016-12-25 15:11:39	0	0.48
2016-12-25 15:12:04	0	0.53
2016-12-25 15:12:45	0	0.46
2016-12-25 15:15:14	0	0.41
2016-12-25 15:15:19	0	0.49
2016-12-25 15:15:21	0	0.44
2016-12-25 15:21:40	0	0.39
2016-12-25 15:21:52	0	0.43
2016-12-25 15:22:25	0	0.38
2016-12-25 15:23:14	0	0.43
2016-12-25 15:23:47	0	0.38
2016-12-25 15:25:21	0	0.43
2016-12-25 15:25:24	0	0.38
2016-12-25 15:28:29	0	0.34
2016-12-25 15:28:34	0	0.38
2016-12-25 15:29:30	0	0.34
2016-12-25 15:29:35	0	0.38
2016-12-25 15:30:01	0	0.33
2016-12-25 15:30:06	0	0.38
2016-12-25 15:30:56	0	0.34
2016-12-25 15:31:16	0	0.39
2016-12-25 15:31:18	0	0.33
2016-12-25 15:31:30	0	0.38
2016-12-25 15:31:50	0	0.34
2016-12-25 15:31:54	0	0.38
2016-12-25 15:31:57	0	0.34
2016-12-25 15:33:40	0	0.38
2016-12-25 15:33:45	0	0.34
2016-12-25 15:36:34	0	0.38
2016-12-25 15:36:36	0	0.33
2016-12-25 15:37:27	0	0.29
2016-12-25 15:37:29	0	0.33
2016-12-25 15:38:49	0	0.29
2016-12-25 15:38:54	0	0.33
2016-12-25 15:40:47	0	0.28
2016-12-25 15:40:52	0	0.33
2016-12-25 15:40:57	0	0.26
2016-12-25 15:40:59	0	0.31
2016-12-25 15:48:20	0	0.25
2016-12-25 15:48:23	0	0.33
2016-12-25 15:48:27	0	0.28
2016-12-25 15:48:44	0	0.31
2016-12-25 15:51:48	0	0.26
2016-12-25 15:51:50	0	0.29
2016-12-25 15:51:57	0	0.26
2016-12-25 15:52:00	0	0.3
2016-12-25 15:52:29	0	0.26
2016-12-25 15:52:31	0	0.3
2016-12-25 15:53:07	0	0.26
2016-12-25 15:53:14	0	0.29
2016-12-25 15:53:19	0	0.25
2016-12-25 15:53:22	0	0.28
2016-12-25 15:54:29	0	0.25
2016-12-25 15:54:31	0	0.3
2016-12-25 15:54:34	0	0.24
2016-12-25 15:54:36	0	0.29
2016-12-25 15:54:58	0	0.26
2016-12-25 15:55:05	0	0.3
2016-12-25 15:55:20	0	0.26
2016-12-25 15:55:22	0	0.29
2016-12-25 15:55:25	0	0.26
2016-12-25 15:55:27	0	0.29
2016-12-25 15:55:32	0	0.25
2016-12-25 15:55:34	0	0.29
2016-12-25 15:55:42	0	0.26
2016-12-25 15:55:46	0	0.29
2016-12-25 15:56:10	0	0.26
2016-12-25 15:56:15	0	0.3
2016-12-25 15:56:25	0	0.26
2016-12-25 15:56:37	0	0.29
2016-12-25 15:56:51	0	0.26
2016-12-25 15:57:03	0	0.29
2016-12-25 15:57:08	0	0.25
2016-12-25 15:57:11	0	0.29
2016-12-25 15:57:13	0	0.26
2016-12-25 15:57:15	0	0.3
2016-12-25 15:57:23	0	0.26
2016-12-25 15:57:42	0	0.29
2016-12-25 15:57:44	0	0.26
2016-12-25 15:57:59	0	0.3
2016-12-25 15:58:33	0	0.26
2016-12-25 15:58:35	0	0.29
2016-12-25 15:58:40	0	0.24
2016-12-25 15:58:42	0	0.29
2016-12-25 15:58:45	0	0.26
2016-12-25 15:58:49	0	0.29
2016-12-25 15:58:52	0	0.26
2016-12-25 15:58:54	0	0.29
2016-12-25 15:59:04	0	0.26
2016-12-25 15:59:06	0	0.29
2016-12-25 15:59:09	0	0.26
2016-12-25 15:59:11	0	0.3
2016-12-25 15:59:38	0	0.24
2016-12-25 15:59:40	0	0.28
2016-12-25 15:59:47	0	0.24
2016-12-25 15:59:50	0	0.29
2016-12-25 15:59:52	0	0.25
2016-12-25 15:59:59	0	0.29
2016-12-25 16:00:02	0	0.26
2016-12-25 16:00:55	0	0.22
2016-12-25 16:01:00	0	0.25
2016-12-25 16:01:19	0	0.22
2016-12-25 16:01:21	0	0.25
2016-12-25 16:02:00	0	0.22
2016-12-25 16:02:02	0	0.25
2016-12-25 16:02:22	0	0.21
2016-12-25 16:02:24	0	0.24
2016-12-25 16:03:46	0	0.28
2016-12-25 16:03:48	0	0.24
2016-12-25 16:03:53	0	0.21
2016-12-25 16:03:56	0	0.25
2016-12-25 16:04:00	0	0.22
2016-12-25 16:04:03	0	0.25
2016-12-25 16:04:10	0	0.22
2016-12-25 16:04:15	0	0.26
2016-12-25 16:04:17	0	0.21
2016-12-25 16:04:20	0	0.24
2016-12-25 16:04:32	0	0.21
2016-12-25 16:04:39	0	0.24
2016-12-25 16:04:49	0	0.21
2016-12-25 16:04:51	0	0.24
2016-12-25 16:04:53	0	0.21
2016-12-25 16:04:58	0	0.24
2016-12-25 16:05:13	0	0.19
2016-12-25 16:05:15	0	0.21
2016-12-25 16:05:17	0	0.24
2016-12-25 16:05:30	0	0.21
2016-12-25 16:05:32	0	0.25
2016-12-25 16:05:34	0	0.22
2016-12-25 16:05:39	0	0.25
2016-12-25 16:05:42	0	0.22
2016-12-25 16:05:46	0	0.25
2016-12-25 16:05:49	0	0.22
2016-12-25 16:05:54	0	0.25
2016-12-25 16:06:01	0	0.22
2016-12-25 16:06:27	0	0.25
2016-12-25 16:06:30	0	0.21
2016-12-25 16:06:32	0	0.24
2016-12-25 16:06:54	0	0.21
2016-12-25 16:06:59	0	0.24
2016-12-25 16:07:11	0	0.21
2016-12-25 16:07:16	0	0.24
2016-12-25 16:07:37	0	0.21
2016-12-25 16:07:40	0	0.24
2016-12-25 16:08:11	0	0.21
2016-12-25 16:08:13	0	0.25
2016-12-25 16:08:16	0	0.22
2016-12-25 16:08:23	0	0.25
2016-12-25 16:08:26	0	0.22
2016-12-25 16:08:52	0	0.26
2016-12-25 16:08:54	0	0.22
2016-12-25 16:08:57	0	0.25
2016-12-25 16:08:59	0	0.22
2016-12-25 16:09:23	0	0.19
2016-12-25 16:09:26	0	0.21
2016-12-25 16:09:28	0	0.25
2016-12-25 16:09:31	0	0.22
2016-12-25 16:09:35	0	0.25
2016-12-25 16:09:38	0	0.22
2016-12-25 16:09:40	0	0.25
2016-12-25 16:09:43	0	0.2
2016-12-25 16:10:00	0	0.25
2016-12-25 16:10:02	0	0.22
2016-12-25 16:10:26	0	0.25
2016-12-25 16:10:28	0	0.22
2016-12-25 16:11:10	0	0.25
2016-12-25 16:11:12	0	0.22
2016-12-25 16:11:19	0	0.25
2016-12-25 16:11:24	0	0.2
2016-12-25 16:11:31	0	0.24
2016-12-25 16:11:36	0	0.19
2016-12-25 16:11:38	0	0.22
2016-12-25 16:11:46	0	0.19
2016-12-25 16:11:48	0	0.24
2016-12-25 16:11:53	0	0.21
2016-12-25 16:12:00	0	0.24
2016-12-25 16:12:07	0	0.2
2016-12-25 16:12:12	0	0.17
2016-12-25 16:12:15	0	0.21
2016-12-25 16:12:27	0	0.24
2016-12-25 16:12:31	0	0.21
2016-12-25 16:12:43	0	0.24
2016-12-25 16:12:53	0	0.21
2016-12-25 16:13:46	0	0.24
2016-12-25 16:13:51	0	0.21
2016-12-25 16:13:58	0	0.24
2016-12-25 16:14:03	0	0.21
2016-12-25 16:14:30	0	0.24
2016-12-25 16:14:32	0	0.21
2016-12-25 16:14:34	0	0.24
2016-12-25 16:14:37	0	0.21
2016-12-25 16:14:42	0	0.24
2016-12-25 16:14:44	0	0.21
2016-12-25 16:14:54	0	0.24
2016-12-25 16:15:01	0	0.21
2016-12-25 16:15:13	0	0.24
2016-12-25 16:15:15	0	0.21
2016-12-25 16:15:18	0	0.24
2016-12-25 16:15:23	0	0.2
2016-12-25 16:17:01	0	0.17
2016-12-25 16:17:04	0	0.19
2016-12-25 16:17:09	0	0.21
2016-12-25 16:17:33	0	0.24
2016-12-25 16:17:35	0	0.2
2016-12-25 16:18:14	0	0.24
2016-12-25 16:18:16	0	0.21
2016-12-25 16:18:43	0	0.24
2016-12-25 16:18:45	0	0.2
2016-12-25 16:19:28	0	0.24
2016-12-25 16:19:31	0	0.21
2016-12-25 16:20:48	0	0.24
2016-12-25 16:20:50	0	0.21
2016-12-25 16:21:34	0	0.24
2016-12-25 16:21:36	0	0.2
2016-12-25 16:21:41	0	0.24
2016-12-25 16:21:43	0	0.19
2016-12-25 16:21:53	0	0.21
2016-12-25 16:22:10	0	0.17
2016-12-25 16:22:12	0	0.21
2016-12-25 16:22:15	0	0.17
2016-12-25 16:22:17	0	0.2
2016-12-25 16:23:03	0	0.24
2016-12-25 16:23:05	0	0.21
2016-12-25 16:23:15	0	0.17
2016-12-25 16:23:17	0	0.21
2016-12-25 16:23:27	0	0.17
2016-12-25 16:23:30	0	0.24
2016-12-25 16:23:32	0	0.19
2016-12-25 16:23:34	0	0.21
2016-12-25 16:24:08	0	0.17
2016-12-25 16:24:11	0	0.2
2016-12-25 16:25:54	0	0.17
2016-12-25 16:25:57	0	0.21
2016-12-25 16:26:13	0	0.24
2016-12-25 16:26:16	0	0.2
2016-12-25 16:26:35	0	0.17
2016-12-25 16:26:38	0	0.21
2016-12-25 16:26:47	0	0.17
2016-12-25 16:26:52	0	0.19
2016-12-25 16:26:54	0	0.22
2016-12-25 16:26:57	0	0.19
2016-12-25 16:26:59	0	0.17
2016-12-25 16:27:02	0	0.2
2016-12-25 16:27:06	0	0.17
2016-12-25 16:27:09	0	0.2
2016-12-25 16:27:19	0	0.16
2016-12-25 16:27:23	0	0.2
2016-12-25 16:27:36	0	0.17
2016-12-25 16:27:38	0	0.19
2016-12-25 16:28:00	0	0.17
2016-12-25 16:28:02	0	0.2
2016-12-25 16:28:07	0	0.17
2016-12-25 16:28:09	0	0.2
2016-12-25 16:28:21	0	0.17
2016-12-25 16:28:28	0	0.21
2016-12-25 16:28:57	0	0.17
2016-12-25 16:29:00	0	0.21
2016-12-25 16:29:09	0	0.16
2016-12-25 16:29:12	0	0.2
2016-12-25 16:29:21	0	0.17
2016-12-25 16:29:24	0	0.2
2016-12-25 16:29:41	0	0.17
2016-12-25 16:29:43	0	0.2
2016-12-25 16:29:48	0	0.17
2016-12-25 16:29:50	0	0.19
2016-12-25 16:30:10	0	0.21
2016-12-25 16:30:19	0	0.17
2016-12-25 16:30:24	0	0.2
2016-12-25 16:30:31	0	0.17
2016-12-25 16:30:34	0	0.19
2016-12-25 16:30:46	0	0.17
2016-12-25 16:30:48	0	0.19
2016-12-25 16:30:51	0	0.22
2016-12-25 16:31:00	0	0.19
2016-12-25 16:31:03	0	0.17
2016-12-25 16:31:05	0	0.19
2016-12-25 16:31:10	0	0.21
2016-12-25 16:31:17	0	0.16
2016-12-25 16:31:24	0	0.19
2016-12-25 16:31:49	0	0.21
2016-12-25 16:31:53	0	0.16
2016-12-25 16:31:56	0	0.2
2016-12-25 16:31:58	0	0.17
2016-12-25 16:32:01	0	0.2
2016-12-25 16:32:10	0	0.17
2016-12-25 16:32:15	0	0.19
2016-12-25 16:32:22	0	0.17
2016-12-25 16:32:25	0	0.19
2016-12-25 16:32:39	0	0.17
2016-12-25 16:32:42	0	0.21
2016-12-25 16:32:49	0	0.17
2016-12-25 16:32:54	0	0.2
2016-12-25 16:33:01	0	0.14
2016-12-25 16:33:03	0	0.19
2016-12-25 16:33:20	0	0.16
2016-12-25 16:33:23	0	0.2
2016-12-25 16:33:27	0	0.17
2016-12-25 16:33:30	0	0.19
2016-12-25 16:33:32	0	0.17
2016-12-25 16:33:35	0	0.22
2016-12-25 16:33:37	0	0.16
2016-12-25 16:33:42	0	0.2
2016-12-25 16:33:44	0	0.17
2016-12-25 16:33:47	0	0.19
2016-12-25 16:33:49	0	0.16
2016-12-25 16:33:54	0	0.21
2016-12-25 16:34:20	0	0.17
2016-12-25 16:34:23	0	0.2
2016-12-25 16:34:25	0	0.17
2016-12-25 16:34:28	0	0.19
2016-12-25 16:34:44	0	0.16
2016-12-25 16:34:47	0	0.2
2016-12-25 16:34:52	0	0.15
2016-12-25 16:34:54	0	0.19
2016-12-25 16:34:57	0	0.16
2016-12-25 16:34:59	0	0.19
2016-12-25 16:35:01	0	0.17
2016-12-25 16:35:04	0	0.2
2016-12-25 16:35:11	0	0.17
2016-12-25 16:35:13	0	0.19
2016-12-25 16:35:25	0	0.17
2016-12-25 16:35:28	0	0.2
2016-12-25 16:35:35	0	0.15
2016-12-25 16:35:38	0	0.2
2016-12-25 16:35:40	0	0.17
2016-12-25 16:35:42	0	0.2
2016-12-25 16:35:45	0	0.17
2016-12-25 16:35:47	0	0.2
2016-12-25 16:35:52	0	0.17
2016-12-25 16:35:54	0	0.19
2016-12-25 16:36:04	0	0.17
2016-12-25 16:36:09	0	0.2
2016-12-25 16:36:23	0	0.17
2016-12-25 16:36:26	0	0.19
2016-12-25 16:36:33	0	0.17
2016-12-25 16:36:35	0	0.2
2016-12-25 16:36:38	0	0.17
2016-12-25 16:36:40	0	0.19
2016-12-25 16:36:52	0	0.17
2016-12-25 16:36:55	0	0.2
2016-12-25 16:36:57	0	0.17
2016-12-25 16:37:02	0	0.2
2016-12-25 16:37:16	0	0.16
2016-12-25 16:37:19	0	0.19
2016-12-25 16:37:24	0	0.17
2016-12-25 16:37:28	0	0.19
2016-12-25 16:37:36	0	0.17
2016-12-25 16:37:43	0	0.2
2016-12-25 16:37:48	0	0.17
2016-12-25 16:37:50	0	0.2
2016-12-25 16:37:57	0	0.17
2016-12-25 16:38:05	0	0.19
2016-12-25 16:38:07	0	0.17
2016-12-25 16:38:09	0	0.2
2016-12-25 16:38:14	0	0.17
2016-12-25 16:38:17	0	0.21
2016-12-25 16:38:19	0	0.17
2016-12-25 16:38:24	0	0.19
2016-12-25 16:38:29	0	0.16
2016-12-25 16:38:33	0	0.19
2016-12-25 16:38:38	0	0.17
2016-12-25 16:38:41	0	0.19
2016-12-25 16:38:43	0	0.16
2016-12-25 16:38:46	0	0.19
2016-12-25 16:38:53	0	0.17
2016-12-25 16:38:55	0	0.15
2016-12-25 16:38:58	0	0.2
2016-12-25 16:39:02	0	0.16
2016-12-25 16:39:07	0	0.2
2016-12-25 16:39:12	0	0.16
2016-12-25 16:39:19	0	0.19
2016-12-25 16:39:26	0	0.16
2016-12-25 16:39:31	0	0.19
2016-12-25 16:39:34	0	0.17
2016-12-25 16:39:36	0	0.19
2016-12-25 16:39:43	0	0.17
2016-12-25 16:39:53	0	0.2
2016-12-25 16:39:55	0	0.16
2016-12-25 16:40:00	0	0.19
2016-12-25 16:40:05	0	0.17
2016-12-25 16:40:24	0	0.19
2016-12-25 16:40:27	0	0.16
2016-12-25 16:40:32	0	0.19
2016-12-25 16:40:34	0	0.17
2016-12-25 16:40:44	0	0.2
2016-12-25 16:40:46	0	0.15
2016-12-25 16:40:48	0	0.19
2016-12-25 16:40:53	0	0.17
2016-12-25 16:40:56	0	0.2
2016-12-25 16:40:58	0	0.16
2016-12-25 16:41:13	0	0.2
2016-12-25 16:41:17	0	0.15
2016-12-25 16:41:20	0	0.19
2016-12-25 16:41:25	0	0.16
2016-12-25 16:41:29	0	0.19
2016-12-25 16:41:32	0	0.17
2016-12-25 16:41:37	0	0.19
2016-12-25 16:41:44	0	0.16
2016-12-25 16:41:46	0	0.19
2016-12-25 16:41:49	0	0.17
2016-12-25 16:42:01	0	0.19
2016-12-25 16:42:03	0	0.15
2016-12-25 16:42:06	0	0.19
2016-12-25 16:42:08	0	0.17
2016-12-25 16:42:10	0	0.19
2016-12-25 16:42:13	0	0.16
2016-12-25 16:42:23	0	0.19
2016-12-25 16:42:30	0	0.17
2016-12-25 16:42:32	0	0.21
2016-12-25 16:42:37	0	0.17
2016-12-25 16:42:42	0	0.15
2016-12-25 16:42:44	0	0.19
2016-12-25 16:42:49	0	0.15
2016-12-25 16:42:54	0	0.2
2016-12-25 16:43:01	0	0.15
2016-12-25 16:43:03	0	0.19
2016-12-25 16:43:06	0	0.17
2016-12-25 16:43:13	0	0.2
2016-12-25 16:43:18	0	0.17
2016-12-25 16:43:20	0	0.19
2016-12-25 16:43:23	0	0.17
2016-12-25 16:43:25	0	0.19
2016-12-25 16:43:30	0	0.17
2016-12-25 16:43:35	0	0.15
2016-12-25 16:43:37	0	0.2
2016-12-25 16:43:40	0	0.16
2016-12-25 16:43:42	0	0.2
2016-12-25 16:43:44	0	0.17
2016-12-25 16:43:54	0	0.19
2016-12-25 16:43:56	0	0.17
2016-12-25 16:44:04	0	0.2
2016-12-25 16:44:06	0	0.16
2016-12-25 16:44:09	0	0.19
2016-12-25 16:44:13	0	0.17
2016-12-25 16:44:16	0	0.19
2016-12-25 16:44:18	0	0.17
2016-12-25 16:44:26	0	0.2
2016-12-25 16:44:28	0	0.17
2016-12-25 16:44:37	0	0.19
2016-12-25 16:44:42	0	0.17
2016-12-25 16:44:47	0	0.19
2016-12-25 16:44:50	0	0.17
2016-12-25 16:44:52	0	0.19
2016-12-25 16:44:57	0	0.17
2016-12-25 16:44:59	0	0.2
2016-12-25 16:45:04	0	0.16
2016-12-25 16:45:11	0	0.13
2016-12-25 16:45:14	0	0.17
2016-12-25 16:45:23	0	0.19
2016-12-25 16:45:26	0	0.17
2016-12-25 16:45:28	0	0.2
2016-12-25 16:45:31	0	0.17
2016-12-25 16:45:33	0	0.19
2016-12-25 16:45:35	0	0.17
2016-12-25 16:45:38	0	0.19
2016-12-25 16:45:40	0	0.16
2016-12-25 16:45:59	0	0.13
2016-12-25 16:46:02	0	0.16
2016-12-25 16:46:04	0	0.2
2016-12-25 16:46:09	0	0.17
2016-12-25 16:46:16	0	0.19
2016-12-25 16:46:21	0	0.17
2016-12-25 16:46:26	0	0.19
2016-12-25 16:46:28	0	0.17
2016-12-25 16:46:45	0	0.19
2016-12-25 16:46:48	0	0.17
2016-12-25 16:46:55	0	0.19
2016-12-25 16:46:57	0	0.16
2016-12-25 16:47:00	0	0.19
2016-12-25 16:47:02	0	0.17
2016-12-25 16:47:19	0	0.19
2016-12-25 16:47:24	0	0.15
2016-12-25 16:47:31	0	0.19
2016-12-25 16:47:33	0	0.17
2016-12-25 16:47:50	0	0.19
2016-12-25 16:47:55	0	0.15
2016-12-25 16:47:58	0	0.17
2016-12-25 16:48:00	0	0.2
2016-12-25 16:48:02	0	0.16
2016-12-25 16:48:14	0	0.19
2016-12-25 16:48:17	0	0.17
2016-12-25 16:48:19	0	0.15
2016-12-25 16:48:22	0	0.17
2016-12-25 16:48:26	0	0.15
2016-12-25 16:48:39	0	0.17
2016-12-25 16:48:48	0	0.19
2016-12-25 16:48:53	0	0.17
2016-12-25 16:49:03	0	0.13
2016-12-25 16:49:05	0	0.19
2016-12-25 16:49:07	0	0.16
2016-12-25 16:49:22	0	0.19
2016-12-25 16:49:27	0	0.15
2016-12-25 16:49:29	0	0.17
2016-12-25 16:49:41	0	0.14
2016-12-25 16:49:44	0	0.17
2016-12-25 16:49:51	0	0.19
2016-12-25 16:49:53	0	0.16
2016-12-25 16:50:03	0	0.19
2016-12-25 16:50:05	0	0.16
2016-12-25 16:50:13	0	0.19
2016-12-25 16:50:15	0	0.16
2016-12-25 16:50:17	0	0.19
2016-12-25 16:50:20	0	0.17
2016-12-25 16:50:25	0	0.19
2016-12-25 16:50:29	0	0.16
2016-12-25 16:50:34	0	0.19
2016-12-25 16:50:37	0	0.16
2016-12-25 16:50:49	0	0.19
2016-12-25 16:50:51	0	0.17
2016-12-25 16:50:56	0	0.19
2016-12-25 16:50:58	0	0.16
2016-12-25 16:51:01	0	0.19
2016-12-25 16:51:08	0	0.17
2016-12-25 16:51:13	0	0.19
2016-12-25 16:51:15	0	0.16
2016-12-25 16:51:22	0	0.2
2016-12-25 16:51:25	0	0.16
2016-12-25 16:51:32	0	0.19
2016-12-25 16:51:34	0	0.17
2016-12-25 16:51:37	0	0.2
2016-12-25 16:51:42	0	0.16
2016-12-25 16:52:13	0	0.19
2016-12-25 16:52:18	0	0.15
2016-12-25 16:52:20	0	0.17
2016-12-25 16:52:23	0	0.15
2016-12-25 16:52:37	0	0.19
2016-12-25 16:52:40	0	0.17
2016-12-25 16:52:42	0	0.14
2016-12-25 16:52:47	0	0.17
2016-12-25 16:53:04	0	0.19
2016-12-25 16:53:06	0	0.13
2016-12-25 16:53:08	0	0.16
2016-12-25 16:53:23	0	0.19
2016-12-25 16:53:25	0	0.17
2016-12-25 16:53:28	0	0.15
2016-12-25 16:53:35	0	0.19
2016-12-25 16:53:37	0	0.14
2016-12-25 16:53:40	0	0.17
2016-12-25 16:53:45	0	0.15
2016-12-25 16:53:57	0	0.17
2016-12-25 16:53:59	0	0.15
2016-12-25 16:54:06	0	0.17
2016-12-25 16:54:16	0	0.14
2016-12-25 16:54:18	0	0.16
2016-12-25 16:54:26	0	0.14
2016-12-25 16:54:28	0	0.19
2016-12-25 16:54:30	0	0.16
2016-12-25 16:54:33	0	0.19
2016-12-25 16:54:35	0	0.16
2016-12-25 16:54:43	0	0.14
2016-12-25 16:54:45	0	0.17
2016-12-25 16:54:50	0	0.14
2016-12-25 16:54:52	0	0.19
2016-12-25 16:54:55	0	0.16
2016-12-25 16:55:02	0	0.2
2016-12-25 16:55:04	0	0.17
2016-12-25 16:55:16	0	0.19
2016-12-25 16:55:19	0	0.15
2016-12-25 16:55:21	0	0.17
2016-12-25 16:55:23	0	0.19
2016-12-25 16:55:26	0	0.17
2016-12-25 16:55:28	0	0.13
2016-12-25 16:55:31	0	0.16
2016-12-25 16:55:50	0	0.14
2016-12-25 16:55:52	0	0.16
2016-12-25 16:56:07	0	0.19
2016-12-25 16:56:09	0	0.16
2016-12-25 16:56:31	0	0.2
2016-12-25 16:56:33	0	0.16
2016-12-25 16:56:38	0	0.13
2016-12-25 16:56:41	0	0.16
2016-12-25 16:56:58	0	0.19
2016-12-25 16:57:00	0	0.17
2016-12-25 16:57:05	0	0.19
2016-12-25 16:57:07	0	0.15
2016-12-25 16:57:10	0	0.19
2016-12-25 16:57:12	0	0.15
2016-12-25 16:57:14	0	0.17
2016-12-25 16:57:19	0	0.14
2016-12-25 16:57:22	0	0.16
2016-12-25 16:57:26	0	0.19
2016-12-25 16:57:29	0	0.17
2016-12-25 16:57:39	0	0.15
2016-12-25 16:57:43	0	0.11
2016-12-25 16:57:46	0	0.15
2016-12-25 16:57:53	0	0.17
2016-12-25 16:57:55	0	0.14
2016-12-25 16:57:58	0	0.16
2016-12-25 16:58:22	0	0.19
2016-12-25 16:58:24	0	0.14
2016-12-25 16:58:29	0	0.16
2016-12-25 16:58:32	0	0.14
2016-12-25 16:58:34	0	0.16
2016-12-25 16:59:10	0	0.2
2016-12-25 16:59:12	0	0.16
2016-12-25 16:59:20	0	0.13
2016-12-25 16:59:22	0	0.15
2016-12-25 16:59:39	0	0.19
2016-12-25 16:59:41	0	0.17
2016-12-25 16:59:53	0	0.15
2016-12-25 16:59:58	0	0.17
2016-12-25 17:00:22	0	0.15
2016-12-25 17:00:30	0	0.19
2016-12-25 17:00:32	0	0.16
2016-12-25 17:00:51	0	0.19
2016-12-25 17:00:54	0	0.17
2016-12-25 17:00:59	0	0.15
2016-12-25 17:01:03	0	0.19
2016-12-25 17:01:06	0	0.17
2016-12-25 17:01:18	0	0.19
2016-12-25 17:01:20	0	0.16
[truncated: 1,033 more rows]

## Sheet: (fig 2d) 2nd in PX-2
Time (KST)	Flow Rate (L/s)	Wellhead Pressure (MPa)
2017-03-16 10:50:57	1	0.4
2017-03-16 10:51:57	1	1.7
2017-03-16 10:52:57	1	3.3
2017-03-16 10:53:57	1	5.2
2017-03-16 10:54:57	1	6.7
2017-03-16 10:55:57	1	8.1
2017-03-16 10:56:57	1	9.7
2017-03-16 10:57:57	1	11.4
2017-03-16 10:58:57	1	12.9
2017-03-16 10:59:57	1	14.9
2017-03-16 11:00:57	1	16.5
2017-03-16 11:01:57	1	18.4
2017-03-16 11:02:57	1	20.5
2017-03-16 11:04:57	1	24
2017-03-16 11:06:57	1	27.6
2017-03-16 11:15:57	0	24.7
2017-03-16 11:25:57	0	6.1
2017-03-16 11:26:57	0	0
2017-03-16 18:01:48	1	0.4
2017-03-16 18:02:48	1	1.4
2017-03-16 18:03:48	1	3
2017-03-16 18:04:48	1	4.6
2017-03-16 18:05:48	1	6
2017-03-16 18:06:48	1	7.4
2017-03-16 18:07:48	1	9
2017-03-16 18:08:48	1	10.5
2017-03-16 18:09:48	1	12.2
2017-03-16 18:10:48	1	14
2017-03-16 18:11:48	1	15.7
2017-03-16 18:13:48	1	18.9
2017-03-16 18:15:48	1	22.7
2017-03-16 18:17:48	1	25.5
2017-03-16 18:32:48	0	22.8
2017-03-16 18:43:48	0	20.4
2017-03-16 18:58:48	0	18.2
2017-03-16 19:16:48	0	16.3
2017-03-16 19:38:48	0	14.5
2017-03-16 20:02:48	0	11.6
2017-03-16 20:03:48	0	3.1
2017-03-16 20:04:48	0	0
2017-03-17 12:37:35	1	0.2
2017-03-17 12:38:35	1	1.3
2017-03-17 12:39:35	1	3
2017-03-17 12:40:35	1	4.6
2017-03-17 12:41:35	1	6
2017-03-17 12:42:35	1	7.5
2017-03-17 12:43:35	1	9.1
2017-03-17 12:44:35	1	10.7
2017-03-17 12:45:35	1	12.5
2017-03-17 12:46:35	1	14.3
2017-03-17 12:47:35	1	16
2017-03-17 12:49:35	1	19.3
2017-03-17 12:51:35	1	22.5
2017-03-17 12:53:35	1	25.6
2017-03-17 13:06:35	0	22.8
2017-03-17 13:16:35	0	16.5
2017-03-17 13:17:35	0	6.7
2017-03-17 13:18:35	0	1.7
2017-03-17 13:19:35	0	0.1
2017-03-17 13:20:35	0	0
2017-03-17 13:28:35	3	1.7
2017-03-17 13:29:35	3	5.5
2017-03-17 13:30:35	3	9.1
2017-03-17 13:31:35	3	12.9
2017-03-17 13:32:35	3	16.9
2017-03-17 13:33:35	3	21
2017-03-17 13:34:35	3	24.9
2017-03-17 13:35:35	3	27.8
2017-03-17 13:40:35	0	24.8
2017-03-17 13:48:35	0	22.3
2017-03-17 13:56:35	0	12.3
2017-03-17 13:57:35	0	4.6
2017-03-17 13:58:35	0	0.6
2017-03-17 13:59:35	0	0
2017-03-17 14:05:35	5	3.3
2017-03-17 14:06:35	5	9.6
2017-03-17 14:07:35	5	16.2
2017-03-17 14:08:35	5	23
2017-03-17 14:09:35	5	27.5
2017-03-17 14:14:35	0	24.6
2017-03-17 14:22:35	0	22.1
2017-03-17 14:31:35	0	15
2017-03-17 14:32:35	0	5.9
2017-03-17 14:33:35	0	0
2017-03-17 17:45:15	5	1
2017-03-17 17:46:15	5	7.9
2017-03-17 17:47:15	5	14.7
2017-03-17 17:48:15	5	21.3
2017-03-17 17:49:15	5	27.6
2017-03-17 17:50:15	5	32.8
2017-03-17 17:51:15	5	37.3
2017-03-17 17:52:15	5	41.3
2017-03-17 17:54:15	5	46.7
2017-03-17 18:01:15	0	41.1
2017-03-17 18:06:15	0	36.9
2017-03-17 18:14:15	0	33
2017-03-17 18:25:15	0	17.1
2017-03-17 18:26:15	0	6.5
2017-03-17 18:27:15	0	1
2017-03-17 18:28:15	0	0
2017-03-17 18:45:15	5	0.1
2017-03-17 18:46:15	5	0.2
2017-03-17 18:47:15	5	0.5
2017-03-17 18:48:15	5	0.8
2017-03-17 18:49:15	5	2.8
2017-03-17 18:50:15	5	9.7
2017-03-17 18:51:15	5	16.6
2017-03-17 18:52:15	5	23.4
2017-03-17 18:53:15	5	29.6
2017-03-17 18:54:15	5	35.1
2017-03-17 18:55:15	5	39.8
2017-03-17 18:56:15	5	44.1
2017-03-17 18:58:15	5	49.8
2017-03-17 19:01:15	5	54.9
2017-03-17 19:06:15	5	60.7
2017-03-17 19:14:15	5	66.8
2017-03-17 19:25:15	0	59.5
2017-03-17 19:37:15	0	53.3
2017-03-17 19:55:15	0	47.9
2017-03-17 20:18:15	0	43
2017-03-17 20:46:15	0	38.6
2017-03-17 21:17:15	0	34.7
2017-03-17 21:51:15	0	31.1
2017-03-17 22:05:15	0	23.3
2017-03-17 22:06:15	0	10.6
2017-03-17 22:07:15	0	3.3
2017-03-17 22:08:15	0	0.2
2017-03-17 22:09:15	0	0
2017-03-18 10:48:37	4.5	2.6
2017-03-18 10:49:37	5	9.1
2017-03-18 10:50:37	5	15.8
2017-03-18 10:51:37	5	22.1
2017-03-18 10:52:37	5	28.1
2017-03-18 10:53:37	5	33.4
2017-03-18 10:54:37	5	38.4
2017-03-18 10:56:37	5	45
2017-03-18 10:58:37	5	49.9
2017-03-18 11:01:37	5	55.5
2017-03-18 11:06:37	5	61.6
2017-03-18 11:15:37	5	67.8
2017-03-18 11:19:37	10.17	72.9
2017-03-18 11:21:37	10.17	76
2017-03-18 11:25:37	10	78.6
2017-03-18 11:35:37	0	73.5
2017-03-18 11:42:37	0	66
2017-03-18 11:57:37	0	59.3
2017-03-18 12:21:37	0	53.3
2017-03-18 12:53:37	0	47.9
2017-03-18 13:31:37	0	43
2017-03-18 14:13:37	0	38.6
2017-03-18 14:59:37	0	34.7
2017-03-18 15:47:37	0	31.1
2017-03-18 16:08:37	0	15.5
2017-03-18 16:09:37	0	6.5
2017-03-18 16:10:37	0	1.7
2017-03-18 16:11:37	0	0
2017-03-25 10:01:30	0	0.4
2017-03-25 10:03:30	4.33	6.2
2017-03-25 10:04:30	4.33	12.5
2017-03-25 10:05:30	4.33	18.5
2017-03-25 10:06:30	4.33	24.1
2017-03-25 10:07:30	4.33	29
2017-03-25 10:08:30	4.33	33.5
2017-03-25 10:09:30	4.33	37.3
2017-03-25 10:11:30	4.33	43.3
2017-03-25 10:13:30	4.33	47.8
2017-03-25 10:16:30	4.33	53
2017-03-25 10:22:30	4.33	59.2
2017-03-25 10:33:30	4.33	65.3
2017-03-25 10:58:30	0	58.4
2017-03-25 11:08:30	0	52.5
2017-03-25 11:20:30	0	47.1
2017-03-25 11:32:30	0	42.3
2017-03-25 11:45:30	0	37.9
2017-03-25 11:58:30	0	33.8
2017-03-25 12:11:30	0	30.1
2017-03-25 12:23:30	0	27
2017-03-25 12:35:30	0	24
2017-03-25 12:46:30	0	21.5
2017-03-25 12:57:30	0	19.3
2017-03-25 13:07:30	0	17.2
2017-03-25 13:17:30	0	15.3
2017-03-25 13:27:30	0	13.7
2017-03-25 13:36:30	0	12.3
2017-03-25 13:45:30	0	10.9
2017-03-25 13:54:30	0	9.7
2017-03-25 14:05:05	0	10.9
2017-03-25 14:07:05	5	17.5
2017-03-25 14:08:05	5	23.9
2017-03-25 14:09:05	5	29.8
2017-03-25 14:10:05	5.17	35.1
2017-03-25 14:11:05	5.17	39.9
2017-03-25 14:12:05	5	43.9
2017-03-25 14:14:05	5.17	50.5
2017-03-25 14:17:05	5	56.4
2017-03-25 14:21:05	5.17	62.1
2017-03-25 14:29:05	5	68.4
2017-03-25 14:35:05	4.83	70.7
2017-03-25 14:44:05	5	73
2017-03-25 15:07:05	0	65.6
2017-03-25 15:11:05	5	70.9
2017-03-25 15:14:05	5	73.3
2017-03-25 15:29:05	0	65.8
2017-03-25 15:35:05	5	70.6
2017-03-25 15:38:05	5	73.3
2017-03-25 15:51:06	0	65.6
2017-03-25 15:55:06	5	71.4
2017-03-25 15:58:06	5	74.1
2017-03-25 16:08:06	0	66.4
2017-03-25 16:13:06	5	71
2017-03-25 16:15:06	5	73.4
2017-03-25 16:27:06	0	65.6
2017-03-25 16:30:06	5	70.2
2017-03-25 16:32:06	5	73.1
2017-03-25 16:44:06	0	65.7
2017-03-25 16:48:06	5	71.3
2017-03-25 16:50:06	5	73.9
2017-03-25 17:00:06	0	66.3
2017-03-25 17:05:06	5	70.7
2017-03-25 17:07:06	5	73.6
2017-03-25 17:18:06	0	65.9
2017-03-25 17:42:06	8	73
2017-03-25 17:43:06	8	75.2
2017-03-25 17:45:06	8	78
2017-03-25 17:51:06	0	73.7
2017-03-25 18:03:06	0	66.3
2017-03-25 18:29:06	8	72.4
2017-03-25 18:30:06	8	75.3
2017-03-25 18:32:06	8	78.5
2017-03-25 18:37:06	0	73.5
2017-03-25 18:50:06	0	65.7
2017-03-25 19:04:06	8	72.2
2017-03-25 19:05:06	8	75.3
2017-03-25 19:07:07	8	78.8
2017-03-25 19:11:07	0	73.5
2017-03-25 19:24:07	0.17	66.1
2017-03-25 19:50:07	0	59.3
2017-03-25 20:37:07	0	53.3
2017-03-25 21:36:07	0	47.9
2017-03-25 22:43:08	0	43.1
2017-03-25 23:57:08	0	38.6
2017-03-26 01:15:08	0	34.7
2017-03-26 02:37:09	0	31.2
2017-03-26 04:06:09	0	28
2017-03-26 05:41:10	0	25
2017-03-26 07:25:10	0	22.4
2017-03-26 09:18:59	0	19.4
2017-03-26 09:20:59	8	30.7
2017-03-26 09:21:59	8	39.4
2017-03-26 09:22:59	7.83	46.7
2017-03-26 09:23:59	8	52.9
2017-03-26 09:25:59	8	61.9
2017-03-26 09:27:59	7.83	68.7
2017-03-26 09:28:59	8	70.8
2017-03-26 09:30:59	7.83	73.9
2017-03-26 09:33:59	7.83	77.3
2017-03-26 09:39:59	7.5	80.2
2017-03-26 10:02:59	0	75.4
2017-03-26 10:07:59	0	71.1
2017-03-26 10:23:59	0	63.9
2017-03-26 10:39:59	8	73.5
2017-03-26 10:40:59	8	76.2
2017-03-26 10:42:59	8	79.3
2017-03-26 10:45:59	0	74
2017-03-26 10:49:59	0	70
2017-03-26 11:07:59	0	62.7
2017-03-26 11:19:59	8	71.6
2017-03-26 11:20:59	8	75
2017-03-26 11:21:59	8	77.3
2017-03-26 11:23:59	8	80.1
2017-03-26 11:25:59	0	74.9
2017-03-26 11:29:59	0	70.5
2017-03-26 11:46:59	0	63.4
2017-03-26 12:02:59	8	72.2
2017-03-26 12:03:59	8	75.5
2017-03-26 12:05:59	8	79.2
2017-03-26 12:08:59	0	74.2
2017-03-26 12:12:59	0	70.3
2017-03-26 12:30:59	0	63.2
2017-03-26 12:46:59	8	73
2017-03-26 12:47:59	8	76.2
2017-03-26 12:49:59	8	79.7
2017-03-26 12:51:59	0	75.4
2017-03-26 12:55:59	0	70.8
2017-03-26 13:12:59	0	63.7
2017-03-26 13:31:59	8	73.8
2017-03-26 13:32:59	8	76.8
2017-03-26 13:34:59	8	80.1
2017-03-26 13:36:59	0	75.1
2017-03-26 13:40:59	0	70.7
2017-03-26 13:58:59	0	63.4
2017-03-26 14:15:59	8	71.4
2017-03-26 14:16:59	8	75.1
2017-03-26 14:17:59	8	77.6
2017-03-26 14:22:59	0	73
2017-03-26 14:36:59	0	65.4
2017-03-26 15:02:59	5	71.6
2017-03-26 15:04:59	5	74.9
2017-03-26 15:07:59	5	77.8
2017-03-26 15:17:59	0	73.8
2017-03-26 15:34:59	0	66.4
2017-03-26 16:06:59	5	70.6
2017-03-26 16:08:59	5	74.1
2017-03-26 16:10:59	5	76.5
2017-03-26 16:14:59	5	79
2017-03-26 16:20:59	0	74.7
2017-03-26 16:26:59	0	70.8
2017-03-26 16:50:59	0	63.5
2017-03-26 17:12:59	5	70.5
2017-03-26 17:14:59	5	74.1
2017-03-26 17:16:59	5	76.4
2017-03-26 17:20:59	5	79
2017-03-26 17:26:59	0	74.6
2017-03-26 17:32:59	0	70.8
2017-03-26 17:56:59	0	63.7
2017-03-26 18:19:59	5	70.6
2017-03-26 18:21:59	5	74.2
2017-03-26 18:23:59	5	76.6
2017-03-26 18:27:59	5	79.1
2017-03-26 18:33:59	0	74.2
2017-03-26 18:40:59	0	70.3
2017-03-26 19:02:59	0	63.2
2017-03-26 19:51:59	0	56.7
2017-03-26 21:02:59	0	51
2017-03-26 22:27:59	0	45.7
2017-03-27 00:00:59	0	41.1
2017-03-27 01:45:59	0	36.9
2017-03-27 03:37:59	0	33.1
2017-03-27 05:46:59	0	29.7
2017-03-27 07:55:59	0	26.7
2017-03-27 08:41:31	5	30.1
2017-03-27 08:42:31	5	35.3
2017-03-27 08:43:31	5	39.9
2017-03-27 08:44:31	5	44.1
2017-03-27 08:46:31	5	50.9
2017-03-27 08:48:31	5	56.2
2017-03-27 08:51:31	5	62.7
2017-03-27 08:56:31	5	70
2017-03-27 08:59:31	5	72.2
2017-03-27 09:04:31	5	74.6
2017-03-27 09:11:31	5	77.1
2017-03-27 09:25:31	5	79.5
2017-03-27 09:33:31	0	75.3
2017-03-27 09:38:31	0	71.5
2017-03-27 09:56:31	0	64.2
2017-03-27 10:16:31	5	71.6
2017-03-27 10:18:31	5	74.4
2017-03-27 10:21:32	5	76.9
2017-03-27 10:27:32	5	79.5
2017-03-27 10:32:32	0	74.9
2017-03-27 10:38:32	0	71.1
2017-03-27 10:58:32	0	63.9
2017-03-27 11:22:32	5	70.9
2017-03-27 11:24:32	5	73.8
2017-03-27 11:27:32	5	76.4
2017-03-27 11:34:32	5	78.8
2017-03-27 11:48:32	0	74.2
2017-03-27 11:56:32	0	70.1
2017-03-27 12:25:32	0	63
2017-03-27 12:48:32	5	71
2017-03-27 12:50:32	5	73.8
2017-03-27 12:53:32	5	76.6
2017-03-27 12:59:32	5	79
2017-03-27 13:09:32	0	74.4
2017-03-27 13:18:32	0	70.2
2017-03-27 13:47:33	0	63
2017-03-27 14:10:33	5	69.4
2017-03-27 14:11:33	5	71.6
2017-03-27 14:13:33	5	74.2
2017-03-27 14:16:33	5	76.7
2017-03-27 14:23:33	5	79.4
2017-03-27 14:30:33	0	74.7
2017-03-27 14:38:33	0	70.7
2017-03-27 15:06:33	0	63.5
2017-03-27 15:32:33	5	70.6
2017-03-27 15:34:33	5	73.7
2017-03-27 15:37:33	5	76.6
2017-03-27 15:43:33	5	78.9
2017-03-27 15:52:33	0	74.9
2017-03-27 16:00:33	0	70.8
2017-03-27 16:28:33	0	63.7
2017-03-27 16:54:33	5	70.2
2017-03-27 16:56:33	5	73.3
2017-03-27 16:58:33	5	75.5
2017-03-27 17:02:34	5	77.8
2017-03-27 17:16:34	0	73.9
2017-03-27 17:25:34	0	70
2017-03-27 17:56:34	0	62.8
2017-03-27 18:18:34	5	69.6
2017-03-27 18:20:34	5	73
2017-03-27 18:23:34	5	76
2017-03-27 18:28:34	5	78.4
2017-03-27 18:40:34	0	73.9
2017-03-27 18:49:34	0	70
2017-03-27 19:21:34	0	62.8
2017-03-28 08:06:53	0	30.3
2017-03-28 10:59:54	0	27.2
2017-03-28 11:54:54	5	31.1
2017-03-28 11:55:54	5	36.2
2017-03-28 11:56:54	5	40.6
2017-03-28 11:58:54	5	48
2017-03-28 12:00:54	5	53.7
2017-03-28 12:03:54	5	59.9
2017-03-28 12:08:54	5	66.5
2017-03-28 12:13:54	5	70.7
2017-03-28 12:19:54	5	73.3
2017-03-28 12:27:54	5	75.5
2017-03-28 12:43:54	5	77.9
2017-03-28 13:28:55	0	73.7
2017-03-28 13:36:55	0	70
2017-03-28 14:05:55	0	62.8
2017-03-28 14:28:55	5	70
2017-03-28 14:30:55	5	72.7
2017-03-28 14:33:55	5	75
2017-03-28 14:38:55	5	77.3
2017-03-28 14:49:55	5	79.8
2017-03-28 14:54:55	0	75.3
2017-03-28 15:02:55	0	71.3
2017-03-28 15:30:55	0	64
2017-03-28 16:01:55	5	70.4
2017-03-28 16:03:55	5	73.3
2017-03-28 16:06:55	5	75.9
2017-03-28 16:12:55	5	78.6
2017-03-28 16:23:55	0	74.4
2017-03-28 16:31:56	0	70.3
2017-03-28 17:01:56	0	63.2
2017-03-28 17:30:56	5	69.8
2017-03-28 17:32:56	5	72.7
2017-03-28 17:35:56	5	75.2
2017-03-28 17:40:56	5	77.5
2017-03-28 17:52:56	5	79.9
2017-03-28 17:55:56	0	75.9
2017-03-28 18:02:56	0	71.8
2017-03-28 18:30:56	0	64.4
2017-03-28 19:25:56	0	57.9
2017-03-29 08:49:42	0	29.9
2017-03-29 08:58:42	5	37.6
2017-03-29 08:59:42	5	42.1
2017-03-29 09:01:42	5	49.2
2017-03-29 09:03:42	5	54.6
2017-03-29 09:06:42	5	60.7
2017-03-29 09:10:42	5	67.3
2017-03-29 09:13:42	5	70.3
2017-03-29 09:16:42	5	72.5
2017-03-29 09:22:42	5	74.9
2017-03-29 09:30:42	5	77.2
2017-03-29 09:46:42	5	79.6
2017-03-29 09:54:42	0	75.1
2017-03-29 10:00:42	0	71.3
2017-03-29 10:14:42	0	63.7
2017-03-29 10:50:41	0	57.3
2017-03-29 11:28:41	0	40.3
2017-03-29 11:30:41	0	44.5
2017-03-29 11:35:41	0	29.2
2017-03-29 11:36:41	0	32.7
2017-03-29 11:38:41	0	37.4
2017-03-29 11:42:41	0	41.8
2017-03-29 11:54:41	5	48.6
2017-03-29 11:56:41	5	56.4
2017-03-29 11:59:41	5	64.5
2017-03-29 12:03:41	5	70.7
2017-03-29 12:06:41	5	73.3
2017-03-29 12:10:41	5	75.5
2017-03-29 12:18:41	5	78
2017-03-29 12:25:41	10	81.8
2017-03-29 12:32:41	10	84.3
2017-03-29 12:56:41	15	87.5
2017-03-29 12:59:41	0	82.2
2017-03-29 13:04:41	0	77.5
2017-03-29 13:11:41	0	73.5
2017-03-29 13:34:41	0	65.9
2017-03-29 14:10:40	0	59.3
2017-03-29 15:08:40	0	53.3
2017-03-29 15:53:40	5	59.8
2017-03-29 15:56:40	10	69.2
2017-03-29 15:57:40	10	74
2017-03-29 15:58:40	10	76.8
2017-03-29 16:00:40	10	79.9
2017-03-29 16:02:40	15	83.6
2017-03-29 16:07:40	20	86.7
2017-03-29 16:11:40	0	82.2
2017-03-29 16:14:40	0	77.9
2017-03-29 16:19:40	0	73.9
2017-03-29 16:37:40	0	66.3
2017-03-29 16:45:40	20	76.1
2017-03-29 16:46:40	20	83.1
2017-03-29 16:47:40	20	85.7
2017-03-29 16:52:40	0	79.8
2017-03-29 16:57:40	0	75.2
2017-03-29 17:05:40	0	71.1
2017-03-29 17:11:39	0	62
2017-03-29 17:12:39	0	52.2
2017-03-29 17:13:39	0	42.6
2017-03-29 17:14:39	0	32.9
2017-03-29 17:15:39	0	23.7
2017-03-29 17:16:39	0	16.5
2017-03-29 17:17:39	0	11.6
2017-03-29 17:18:39	0	8.1
2017-03-29 17:19:39	0	5.6
2017-03-29 17:20:39	0	3.9
2017-03-29 17:21:39	0	3
2017-03-29 17:22:39	0	2.6
2017-03-29 17:23:39	0	2.1
2017-03-29 17:26:39	0	1.6
2017-03-29 17:27:39	0	1.4
2017-03-29 17:30:39	0	1
2017-03-29 17:31:39	0	1.2
2017-03-29 17:32:39	0	4.7
2017-03-29 17:33:39	0	8.1
2017-03-29 17:34:39	24.83	33.6
2017-03-29 17:35:39	25	63.2
2017-03-29 17:36:39	25	80.3
2017-03-29 17:37:39	25	85.6
2017-03-29 17:40:39	0	79.3
2017-03-29 17:42:39	0	75.2
2017-03-29 17:46:39	0	70.8
2017-03-29 17:56:39	30	82.1
2017-03-29 17:57:39	0	86.1
2017-03-29 17:59:39	0	80
2017-03-29 18:02:39	0	75.7
2017-03-29 18:07:39	0	71.9
2017-03-29 18:24:39	0	54.9
2017-03-29 18:25:39	0	41.7
2017-03-29 18:26:39	0	29.9
2017-03-29 18:27:39	0	20.6
2017-03-29 18:28:39	0	13.5
2017-03-29 18:29:39	0	8.6
2017-03-29 18:30:39	0	5.2
2017-03-29 18:31:39	0	3.5
2017-03-29 18:32:39	0	2.4
2017-03-29 18:33:39	0	1.9
2017-03-29 18:34:39	0	1.6
2017-03-29 18:35:39	0	3
2017-03-29 18:36:39	0	6.7
2017-03-29 18:37:39	30	34
2017-03-29 18:38:39	30	68.6
2017-03-29 18:39:39	30	84.8
2017-03-29 18:41:39	0	80.3
2017-03-29 18:43:39	0	75.3
2017-03-29 18:46:39	0	70.8
2017-03-29 18:57:39	0	63.5
2017-03-30 08:11:39	0	31.7
2017-03-30 09:44:39	0	36.2
2017-03-30 09:45:39	19.67	44.5
2017-03-30 09:46:39	20	63.1
2017-03-30 09:47:39	20	75.6
2017-03-30 09:48:39	0	78.2
2017-03-30 09:49:39	0	73.5
2017-03-30 09:52:38	0	66.1
2017-03-30 09:59:38	5.17	79.9
2017-03-30 10:01:38	0	73.2
2017-03-30 10:06:38	0	65.2
2017-03-30 10:14:38	20	72.5
2017-03-30 10:15:38	0	78.5
2017-03-30 10:17:38	0	73.1
2017-03-30 10:23:38	0	65.1
2017-03-30 10:32:38	20	73.9
2017-03-30 10:33:38	0	79
2017-03-30 10:35:38	0	73.5
2017-03-30 10:41:38	0	66.1
2017-03-30 10:53:38	20	75
2017-03-30 10:54:38	0	78.5
2017-03-30 10:56:38	0	73.4
2017-03-30 11:03:38	0	65.6
2017-03-30 11:17:38	0	57.5
2017-03-30 11:18:38	0	41.8
2017-03-30 11:19:38	0	28.9
2017-03-30 11:20:38	0	18.9
2017-03-30 11:21:38	0	11.7
2017-03-30 11:22:38	0	6.8
2017-03-30 11:23:38	0	3.8
2017-03-30 11:24:38	0	2.1
2017-03-30 11:25:38	0	1.3
2017-03-30 11:26:38	0	0.9
2017-03-30 11:27:38	0	3
2017-03-30 11:28:38	5.17	10.1
2017-03-30 11:29:38	5.17	19.1
2017-03-30 11:30:38	5.17	27
2017-03-30 11:31:38	5.17	34.1
2017-03-30 11:32:38	5.17	39.9
2017-03-30 11:44:38	5	47.2
2017-03-30 11:46:38	5	54.6
2017-03-30 12:01:38	5	62.9
2017-03-30 12:13:38	0	56.4
2017-03-30 12:15:38	5	64.4
2017-03-30 12:17:38	5	70.1
2017-03-30 12:24:38	0	62.5
2017-03-30 12:30:38	5	69.1
2017-03-30 12:31:38	5	71.5
2017-03-30 12:33:38	1.67	74.5
2017-03-30 12:35:38	0	70.2
2017-03-30 12:43:38	0	62.5
2017-03-30 12:46:38	5	69.1
2017-03-30 12:47:38	5	72.1
2017-03-30 12:49:38	5	75.5
2017-03-30 12:51:38	0	71.5
2017-03-30 12:59:38	0	64.1
2017-03-30 13:01:38	5	71.3
2017-03-30 13:03:38	5	75.5
2017-03-30 13:08:38	0	70.8
2017-03-30 13:17:37	5	74.1
2017-03-30 13:19:37	5	77.4
2017-03-30 13:22:37	0	73.1
2017-03-30 13:33:37	5	76.6
2017-03-30 13:39:37	0	71.8
2017-03-30 13:47:37	5	75.5
2017-03-30 13:49:37	5	78.5
2017-03-30 13:53:37	0	74.4
2017-03-30 13:58:37	0	70.3
2017-03-30 14:18:37	0	63.2
2017-03-30 14:38:37	0	49.7
2017-03-30 14:39:37	0	34.3
2017-03-30 14:40:37	0	22.6
2017-03-30 14:41:37	0	14.2
2017-03-30 14:42:37	0	8.4
2017-03-30 14:43:37	0	4.8
2017-03-30 14:44:37	0	2.8
2017-03-30 14:45:37	0	1.7
2017-03-30 14:46:37	0	1.3
2017-03-30 14:47:37	0	0.9
2017-03-30 14:48:37	0	0.8
2017-03-30 14:49:37	0	0.7
2017-03-30 14:50:37	0	0.6
2017-03-30 14:51:37	0.17	2.9
2017-03-30 14:52:37	0.17	5.7
2017-03-30 14:53:37	5	13.6
2017-03-30 14:54:37	5	22.2
2017-03-30 14:55:37	5.17	30.3
2017-03-30 14:56:37	5.17	37.2
2017-03-30 14:57:37	5	42.8
2017-03-30 14:58:37	5	47.5
2017-03-30 15:00:37	5.17	55.2
2017-03-30 15:02:37	5	61
2017-03-30 15:05:37	5.17	69.2
2017-03-30 15:07:37	5	72.4
2017-03-30 15:09:37	5.17	75
2017-03-30 15:12:37	5	77.4
2017-03-30 15:16:37	5.17	79.9
2017-03-30 15:26:37	5.17	82.4
2017-03-30 15:44:37	5	84.9
2017-03-30 23:56:34	0	80
2017-03-31 00:05:34	0	75.7
2017-03-31 00:17:34	5	78.8
2017-03-31 00:19:34	5	81.5
2017-03-31 00:24:34	5	84.1
2017-03-31 01:38:34	5	86.7
2017-03-31 04:02:33	0	82.2
2017-03-31 04:09:33	0	77.8
2017-03-31 11:18:07	0	47.1
2017-03-31 11:57:07	5	52
2017-03-31 11:59:07	5	58.8
2017-03-31 12:01:07	5	65.2
2017-03-31 12:03:07	5	70
2017-03-31 12:04:07	5	72.2
2017-03-31 12:06:07	5	74.9
2017-03-31 12:08:07	5	77.2
2017-03-31 12:09:07	15	79.9
2017-03-31 12:10:07	4.17	85.8
2017-03-31 13:35:07	5	88.5
2017-03-31 14:09:07	0	83.4
2017-03-31 14:17:07	0	79.2
2017-03-31 14:23:07	5	82.1
2017-03-31 14:26:07	5	84.8
2017-03-31 14:34:07	5	87.4
2017-03-31 19:59:07	0	82.5
2017-03-31 20:07:07	0	77.9
2017-04-01 08:17:15	0	42.5
2017-04-01 08:54:15	8	50
2017-04-01 08:55:15	8	55.7
2017-04-01 08:57:15	8	66.5
2017-04-01 08:58:15	8	70.3
2017-04-01 08:59:15	8	73.4
2017-04-01 09:00:15	8	75.9
2017-04-01 09:02:15	8	79.4
2017-04-01 09:05:15	8	82.5
2017-04-01 09:12:15	8	85.2
2017-04-01 09:26:15	8	87.8
2017-04-01 09:41:15	0	83.2
2017-04-01 09:47:15	0	78.8
2017-04-01 09:56:15	0	74.7
2017-04-01 10:08:14	0.17	70.8
2017-04-01 10:13:14	8.17	75.3
2017-04-01 10:14:14	8	78.4
2017-04-01 10:15:14	8.17	80.8
2017-04-01 10:17:14	8.17	83.6
2017-04-01 10:21:14	8	86.4
2017-04-01 10:26:14	0.17	81.4
2017-04-01 10:32:14	0	77.3
2017-04-01 10:42:14	0	73.4
2017-04-01 10:55:14	8	76.9
2017-04-01 10:56:14	8	79.7
2017-04-01 10:58:14	8	83.2
2017-04-01 11:02:14	8	85.8
2017-04-01 11:07:14	0	81.5
2017-04-01 11:14:14	0.17	76.9
2017-04-01 11:26:14	0	72.7
2017-04-01 11:49:14	8	77.6
2017-04-01 11:50:14	8	80.1
2017-04-01 11:52:14	8	83.2
2017-04-01 11:57:14	8	86.3
2017-04-01 12:03:14	0	81.2
2017-04-01 12:10:14	0	76.9
2017-04-01 12:21:14	0	73
2017-04-01 12:35:14	8	75.3
2017-04-01 12:36:14	8	78.6
2017-04-01 12:38:14	8	82.5
2017-04-01 12:41:14	8	85.2
2017-04-01 12:50:14	8	87.8
2017-04-01 12:54:14	0	82.7
2017-04-01 13:01:14	0	78.3
2017-04-01 13:12:14	0	74.2
2017-04-01 13:27:13	0	70.3
2017-04-01 13:29:13	8	75.9
2017-04-01 13:30:13	8	78.9
2017-04-01 13:32:13	8	82.7
2017-04-01 13:35:13	8	85.3
2017-04-01 13:44:13	0	80.6
2017-04-01 13:52:13	0	76.4
2017-04-01 14:04:13	0	72.5
2017-04-01 14:17:13	8	78.1
2017-04-01 14:19:13	8	82.1
2017-04-01 14:22:13	8	85.1
2017-04-01 14:31:13	0	80.5
2017-04-01 14:39:13	0	76.4
2017-04-01 14:51:13	0	72.5
2017-04-01 15:03:13	8	77.8
2017-04-01 15:04:13	8	80.3
2017-04-01 15:06:13	8	83.3
2017-04-01 15:10:13	8	85.9
2017-04-01 15:17:13	0	81
2017-04-01 15:25:13	0	76.7
2017-04-01 15:37:13	0	72.7
2017-04-01 15:50:13	8	76.7
2017-04-01 15:51:13	8	79.7
2017-04-01 15:53:13	8	83
2017-04-01 15:57:13	8	85.6
2017-04-01 16:06:13	0	80.7
2017-04-01 16:14:13	0	76.4
2017-04-01 16:26:13	0	72.5
2017-04-01 16:38:12	8	77.7
2017-04-01 16:39:12	8	80.1
2017-04-01 16:41:12	8	83.1
2017-04-01 16:45:12	8	85.6
2017-04-01 16:55:12	0	81.2
2017-04-01 17:03:12	0	76.8
2017-04-01 17:15:12	0	72.9
2017-04-01 17:29:12	8	76.8
2017-04-01 17:30:12	8	79.3
2017-04-01 17:32:12	8	82.5
2017-04-01 17:36:12	8	85.3
2017-04-01 17:48:12	0	80.7
2017-04-01 17:54:12	0.166667	76.4
2017-04-01 18:04:12	0.333333	72.5
2017-04-01 18:14:12	8	76.7
2017-04-01 18:16:12	8	80.6
2017-04-01 18:19:12	8	83.3
2017-04-01 18:27:12	8	85.8
2017-04-01 18:49:12	0	80.8
2017-04-01 18:57:12	0	76.3
2017-04-01 19:08:12	8	79.2
2017-04-01 19:10:12	8	82.1
2017-04-01 19:14:12	8	84.7
2017-04-01 20:03:11	0	80
2017-04-03 08:14:14	0	31.5
2017-04-03 08:33:14	0	20.1
2017-04-03 08:34:14	0	12.3
2017-04-03 08:35:14	0	7
2017-04-03 08:36:14	0	3.9
2017-04-03 08:37:14	0	2.1
2017-04-03 08:38:14	0	1.3
2017-04-03 08:39:14	0	0.9
2017-04-03 08:40:14	0	0.6
2017-04-03 08:41:14	0	0.4
2017-04-03 08:43:14	0	0.2
2017-04-03 08:46:14	0	0.1
2017-04-03 08:51:14	0	0
2017-04-03 08:58:14	0	1.7
2017-04-03 08:59:14	0	3.1
2017-04-03 09:00:14	4.67	5.2
2017-04-03 09:01:14	5	12.1
2017-04-03 09:02:14	5	17.7
2017-04-03 09:03:14	5	22.6
2017-04-03 09:04:14	5	27
2017-04-03 09:05:14	5	31.1
2017-04-03 09:06:14	5	34.9
2017-04-03 09:07:14	5	38.4
2017-04-03 09:11:14	0	34
2017-04-03 09:13:14	5	38.8
2017-04-03 09:15:14	5	45.9
2017-04-03 09:17:14	5	51.1
2017-04-03 09:20:14	5	57.3
2017-04-03 09:24:14	5	63.9
2017-04-03 09:30:14	5	70.4
2017-04-03 09:34:14	5	72.9
2017-04-03 09:39:14	5	75.2
2017-04-03 09:47:14	5	77.5
2017-04-03 10:01:15	5	80
2017-04-03 10:27:15	5	82.5
2017-04-03 12:53:15	0	78.1
2017-04-03 13:04:15	0	73.9
2017-04-03 13:21:16	15	80.7
2017-04-03 13:22:16	15	84.4
2017-04-03 13:24:16	15	87
2017-04-03 13:30:16	0	81.9
2017-04-03 13:36:16	0	77.5
2017-04-03 13:46:16	0	73.4
2017-04-03 14:02:16	15	78.5
2017-04-03 14:03:16	15	83.3
2017-04-03 14:05:16	15	86.6
2017-04-03 14:13:16	0	81.9
2017-04-03 14:19:16	0	77.5
2017-04-03 14:28:16	0	73.5
2017-04-03 14:42:16	15	79.9
2017-04-03 14:43:16	15	83.3
2017-04-03 14:45:16	15	86.2
2017-04-03 14:50:16	15	88.8
2017-04-03 14:52:16	0	84.3
2017-04-03 14:56:16	0	79.2
2017-04-03 15:03:16	0	74.7
2017-04-03 15:13:16	0	70.7
2017-04-03 15:17:16	15	77.8
2017-04-03 15:18:16	15	82.1
2017-04-03 15:19:16	15	84.6
2017-04-03 15:22:16	15	87.8
2017-04-03 15:29:16	0	82.5
2017-04-03 15:34:16	0	78.1
2017-04-03 15:42:16	0	73.9
2017-04-03 15:53:16	0	70
2017-04-03 15:55:16	15	75.3
2017-04-03 15:56:16	15	81
2017-04-03 15:57:16	15	84.1
2017-04-03 15:59:16	15	86.9
2017-04-03 16:05:16	0	82
2017-04-03 16:10:16	0	77.5
2017-04-03 16:18:16	0	73.4
2017-04-03 16:21:16	15	80.3
2017-04-03 16:22:16	15	84
2017-04-03 16:24:16	15	87.1
2017-04-03 16:30:16	0	82.7
2017-04-03 16:35:16	0	78.1
2017-04-03 16:43:17	0	73.9
2017-04-03 16:54:17	0	70
2017-04-03 17:36:17	0	62.8
2017-04-04 09:04:13	0	36.9
2017-04-04 09:08:13	8	44.8
2017-04-04 09:09:13	8	50
2017-04-04 09:11:13	8	58.3
2017-04-04 09:13:13	8	64.3
2017-04-04 09:16:13	8	71
2017-04-04 09:18:13	8	74.2
2017-04-04 09:21:13	8	77.1
2017-04-04 09:26:13	8	79.8
2017-04-04 09:37:13	8	82.3
2017-04-04 10:05:13	8	84.8
2017-04-04 13:14:13	0	80
2017-04-04 13:23:13	0	75.5
2017-04-04 13:34:13	0	71.7
2017-04-04 13:41:13	0	73.9
2017-04-04 13:42:13	8	76.9
2017-04-04 13:44:13	8	80.6
2017-04-04 13:47:13	8	83.2
2017-04-04 13:55:13	8	85.7
2017-04-04 15:21:13	0	81.4
2017-04-04 15:28:13	0	77.1
2017-04-04 15:38:13	0	73.2
2017-04-04 16:08:13	0	65.7
2017-04-04 16:29:13	7.83	72.3
2017-04-04 16:30:13	7.83	75
2017-04-04 16:32:13	7.83	78.7
2017-04-04 16:35:13	7.83	81.4
2017-04-04 16:41:13	7.83	84.1
2017-04-04 17:04:13	8	86.7
2017-04-04 19:33:13	0	82
2017-04-04 19:40:13	0	77.5
2017-04-04 19:50:13	0	73.4
2017-04-04 20:08:13	0	61.9
2017-04-04 20:09:13	0	50
2017-04-04 20:10:13	0	39.1
2017-04-04 20:11:13	0	30
2017-04-04 20:12:13	0	22.6
2017-04-04 20:13:13	0	17.1
2017-04-04 20:14:13	0	12.9
2017-04-04 20:15:13	0	9.8
2017-04-04 20:16:13	0	8.1
2017-04-04 20:17:13	0	6.5
2017-04-04 20:18:13	0	5.5
2017-04-04 20:19:13	0	4.8
2017-04-04 20:20:13	0	4.3
2017-04-04 20:21:13	0	3.8
2017-04-04 20:23:13	0	3.3
2017-04-04 20:26:13	0	2.8
2017-04-04 20:29:13	0	2.4
2017-04-04 20:32:13	0	2.1
2017-04-04 20:36:13	0	1.7
2017-04-04 20:42:13	0	1.4
2017-04-04 20:49:13	0	1.1
2017-04-04 20:55:13	0	0.9
2017-04-06 09:04:31	0	1.3
2017-04-06 09:05:31	0	1.7
2017-04-06 09:06:31	0	2.3
2017-04-06 09:07:31	10	6.5
2017-04-06 09:08:31	10	17.7
2017-04-06 09:09:31	10	27.8
2017-04-06 09:10:31	10	36.9
2017-04-06 09:11:31	10	45
2017-04-06 09:12:31	10	52
2017-04-06 09:13:31	10	57.9
2017-04-06 09:15:31	10	66.3
2017-04-06 09:17:31	10	71.7
2017-04-06 09:19:31	10	75.3
2017-04-06 09:21:31	10	77.7
2017-04-06 09:25:31	10	80.2
2017-04-06 09:32:31	0	75.2
2017-04-06 09:35:31	0	70.5
2017-04-06 09:43:31	0	63.3
2017-04-06 09:58:31	0	56.7
2017-04-06 10:19:31	0	50.8
2017-04-06 10:45:31	0	45.6
2017-04-06 11:17:32	0	41
2017-04-06 11:59:32	0	36.7
2017-04-06 12:55:32	0	33
2017-04-06 14:27:33	0	29.6
2017-04-06 17:59:34	0	26.6
2017-04-07 08:58:18	0	23.8
2017-04-07 09:01:18	10	35.2
2017-04-07 09:02:18	10	44.1
2017-04-07 09:03:18	10	51.6
2017-04-07 09:04:18	10	57.7
2017-04-07 09:06:18	10	68
2017-04-07 09:07:18	10	71.6
2017-04-07 09:08:18	10	74.3
2017-04-07 09:10:18	10	77.7
2017-04-07 09:13:18	10	80.6
2017-04-07 09:19:18	10	83.1
2017-04-07 09:37:18	10	85.6
2017-04-07 10:33:18	10	88.2
2017-04-07 13:03:18	0	83.4
2017-04-07 13:07:18	8	86.1
2017-04-07 13:52:18	0	81.7
2017-04-07 13:59:18	0	77.3
2017-04-07 14:04:18	8	80.1
2017-04-07 14:07:18	8	83.2
2017-04-07 14:19:18	8	85.7
2017-04-07 17:36:18	8	81.2
2017-04-07 17:43:18	8	76.7
2017-04-07 17:56:18	0	72.7
2017-04-07 18:34:18	0	65.4
2017-04-07 18:36:18	10	73.9
2017-04-07 18:37:18	10	77.9
2017-04-07 18:38:18	10	80.4
2017-04-07 18:40:18	10	83
2017-04-07 18:45:18	9.83	85.6
2017-04-07 19:00:18	9.83	88.3
2017-04-07 19:33:18	0	83.2
2017-04-07 19:40:18	0	78.8
2017-04-07 19:50:18	0	74.7
2017-04-08 09:15:02	0	41.2
2017-04-08 09:16:02	15	50.1
2017-04-08 09:17:02	15	62.3
2017-04-08 09:18:02	15	71.6
2017-04-08 09:19:02	15	76.8
2017-04-08 09:20:02	15	80.3
2017-04-08 09:22:02	15	84.1
2017-04-08 09:32:02	15	86.7
2017-04-08 14:33:00	0	81.7
2017-04-08 14:39:00	0	77.1
2017-04-08 14:48:00	0	73.1
2017-04-08 15:21:00	0	65.7
2017-04-08 16:26:00	0	59.1
2017-04-08 18:21:59	0	53.1
2017-04-09 08:54:06	0	38.9
2017-04-09 09:23:06	10	46.9
2017-04-09 09:24:06	10	53.6
2017-04-09 09:25:06	10	59.3
2017-04-09 09:27:06	10	69.1
2017-04-09 09:28:06	10	72.4
2017-04-09 09:29:06	10	74.6
2017-04-09 09:31:06	10	77.9
2017-04-09 09:34:06	10	80.9
2017-04-09 09:40:06	10	83.4
2017-04-09 19:34:03	0	79.2
2017-04-09 19:44:03	0	74.9
2017-04-10 09:30:55	0	42
2017-04-10 09:32:55	10	52.7
2017-04-10 09:33:55	10	58.6
2017-04-10 09:35:55	10	67.6
2017-04-10 09:36:55	10	70.5
2017-04-10 09:37:55	10	72.9
2017-04-10 09:39:55	10	76.2
2017-04-10 09:42:55	10	79
2017-04-10 09:47:55	10	81.4
2017-04-10 09:58:55	10	84.1
2017-04-10 16:05:57	0	79.3
2017-04-10 16:14:57	0	75.3
2017-04-10 16:27:57	0	71.5
2017-04-10 17:03:57	0	60.1
2017-04-10 17:04:57	0	48.6
2017-04-10 17:05:57	0	38
2017-04-10 17:06:57	0	29.2
2017-04-10 17:07:57	0	22.4
2017-04-10 17:08:57	0	17
2017-04-10 17:09:57	0	13.1
2017-04-10 17:10:57	0	10.1
2017-04-10 17:11:57	0	8.1
2017-04-10 17:12:57	0	6.5
2017-04-10 17:13:57	0	5.5
2017-04-10 17:14:57	0	4.8
2017-04-10 17:15:57	0	4.2
2017-04-10 17:17:57	0	3.7
2017-04-10 17:18:57	0	3.3
2017-04-10 17:20:57	0	2.8
2017-04-10 17:23:57	0	2.4
2017-04-10 17:25:57	0	2.1
2017-04-10 17:29:57	0	1.7
2017-04-10 17:34:57	0	1.5
2017-04-10 17:39:57	0	1.3
2017-04-10 17:43:57	0	1.1
2017-04-10 17:49:57	0	0.9
2017-04-10 17:55:58	0	0.8
2017-04-10 18:05:58	0	0.7
2017-04-10 18:06:58	0	0.6
2017-04-10 18:09:58	0	0.4
2017-04-10 18:10:58	0	0.6
2017-04-10 18:21:58	0	0.4
2017-04-10 18:22:58	0	0.6
2017-04-10 18:23:58	0	0.5
2017-04-10 18:24:58	0	0.4
2017-04-10 18:43:58	0	0.3
2017-04-10 18:45:58	0	0.2
2017-04-10 19:26:58	0	0.1
2017-04-11 08:45:13	0	4.3
2017-04-11 08:46:13	4.83	5.9
2017-04-11 08:47:13	5	12.3
2017-04-11 08:48:13	5	17.5
2017-04-11 08:49:13	5	22.1
2017-04-11 08:50:13	5	26.4
2017-04-11 08:51:13	5	30.2
2017-04-11 08:52:13	5	33.8
2017-04-11 08:54:13	5	40
2017-04-11 08:56:13	5	45.3
2017-04-11 08:59:13	5	51.6
2017-04-11 09:03:13	5	57.5
2017-04-11 09:09:13	5	63.4
2017-04-11 09:21:13	5	69.8
2017-04-11 09:28:13	5	72.2
2017-04-11 09:39:13	5	74.4
2017-04-11 09:54:13	5	76.7
2017-04-11 10:22:13	5	79.1
2017-04-11 11:26:13	5	81.7
2017-04-11 20:04:13	0	77.5
2017-04-11 20:14:13	0	73.4
2017-04-12 08:33:19	0	4.3
2017-04-12 08:34:19	0	43
2017-04-12 13:23:19	5	48
2017-04-12 13:25:19	5	53.2
2017-04-12 13:28:19	5	59
2017-04-12 13:32:19	5	65.2
2017-04-12 13:37:19	5	70.2
2017-04-12 13:41:19	5	72.9
2017-04-12 13:47:19	5	75.2
2017-04-12 13:55:19	5.16667	77.5
2017-04-12 14:09:19	5.16667	79.9
2017-04-12 14:35:19	5	82.3
2017-04-12 14:42:19	10	85.3
2017-04-12 19:35:19	0	80.8
2017-04-12 19:43:19	0	76.6
2017-04-12 19:56:19	0	72.5
2017-04-13 06:58:15	0	43.2
2017-04-13 07:01:15	10	50
2017-04-13 07:02:15	10	57.5
2017-04-13 07:03:15	10	64.4
2017-04-13 07:05:15	10	73
2017-04-13 07:06:15	10	75.3
2017-04-13 07:08:15	10	78.6
2017-04-13 07:11:15	10	81.2
2017-04-13 07:19:15	10	83.8
2017-04-13 19:34:15	0	79.2
2017-04-14 07:01:29	0	44.8
2017-04-14 07:04:29	5	50.8
2017-04-14 07:07:29	5	57.1
2017-04-14 07:11:29	5	63.4
2017-04-14 07:17:29	5	70.2
2017-04-14 07:21:29	5	72.9
2017-04-14 07:26:29	5	75.2
2017-04-14 07:34:29	5	77.7
2017-04-14 07:50:29	5	80.1
2017-04-14 08:27:29	5	82.6
2017-04-14 19:35:33	0	78.4
2017-04-14 19:44:33	0	74.4

## Sheet: (fig 2e) 2nd in PX-1
Time (KST)	Flow rate (L/sec)	Wellhead pressure (MPa)
2017-08-07 07:00:01	0	0.1
2017-08-07 07:00:15	0	0.09
2017-08-07 07:00:18	0	0.1
2017-08-07 07:00:20	0	0.14
2017-08-07 07:00:23	0	0.1
2017-08-07 07:00:25	0	0.13
2017-08-07 07:00:28	0	0.1
2017-08-07 07:00:30	0	0.14
2017-08-07 07:00:32	0	0.09
2017-08-07 07:00:35	0	0.1
2017-08-07 07:00:37	0	0.09
2017-08-07 07:00:40	0	0.11
2017-08-07 07:00:42	0	0.09
2017-08-07 07:00:44	0	0.1
2017-08-07 07:00:49	0	0.09
2017-08-07 07:00:52	0	0.1
2017-08-07 07:01:04	0	0.09
2017-08-07 07:01:11	0	0.1
2017-08-07 07:01:13	0	0.13
2017-08-07 07:01:16	0	0.1
2017-08-07 07:01:18	0	0.09
2017-08-07 07:01:23	0	0.1
2017-08-07 07:01:25	0	0.09
2017-08-07 07:01:28	0	0.08
2017-08-07 07:01:30	0	0.14
2017-08-07 07:01:33	0	0.09
2017-08-07 07:01:35	0	0.13
2017-08-07 07:01:37	0	0.11
2017-08-07 07:01:47	0	0.13
2017-08-07 07:01:49	0	0.11
2017-08-07 07:02:11	0	0.09
2017-08-07 07:02:14	0	0.11
2017-08-07 07:02:21	0	0.13
2017-08-07 07:02:23	0	0.1
2017-08-07 07:02:26	0	0.09
2017-08-07 07:02:28	0	0.11
2017-08-07 07:02:30	0	0.08
2017-08-07 07:02:33	0	0.09
2017-08-07 07:02:40	0	0.13
2017-08-07 07:02:42	0	0.11
2017-08-07 07:02:45	0	0.13
2017-08-07 07:02:47	0	0.1
2017-08-07 07:02:57	0	0.09
2017-08-07 07:02:59	0	0.14
2017-08-07 07:03:02	0	0.09
2017-08-07 07:03:04	0	0.11
2017-08-07 07:03:07	0	0.13
2017-08-07 07:03:09	0	0.1
2017-08-07 07:03:21	2.0064	0.09
2017-08-07 07:03:23	2.6752	0.13
2017-08-07 07:03:26	2.45227	0.09
2017-08-07 07:03:28	2.22933	0.13
2017-08-07 07:03:31	2.0064	0.1
2017-08-07 07:03:36	1.3376	0.09
2017-08-07 07:03:45	0	0.11
2017-08-07 07:03:57	1.56053	0.13
2017-08-07 07:04:02	1.78347	0.1
2017-08-07 07:04:04	1.56053	0.09
2017-08-07 07:04:09	1.3376	0.1
2017-08-07 07:04:12	1.11467	0.08
2017-08-07 07:04:14	0.891733	0.06
2017-08-07 07:04:16	0.891733	0.11
2017-08-07 07:04:19	0.6688	0.09
2017-08-07 07:04:24	0.6688	0.13
2017-08-07 07:04:26	0.6688	0.11
2017-08-07 07:04:29	0.891733	0.13
2017-08-07 07:04:31	1.11467	0.1
2017-08-07 07:04:33	1.3376	0.13
2017-08-07 07:04:41	1.3376	0.1
2017-08-07 07:04:45	1.11467	0.08
2017-08-07 07:04:48	1.11467	0.09
2017-08-07 07:04:53	0.891733	0.11
2017-08-07 07:05:00	0.891733	0.14
2017-08-07 07:05:02	0.891733	0.11
2017-08-07 07:05:05	1.11467	0.09
2017-08-07 07:05:07	1.11467	0.11
2017-08-07 07:05:12	1.11467	0.13
2017-08-07 07:05:14	1.11467	0.11
2017-08-07 07:05:19	1.11467	0.13
2017-08-07 07:05:26	1.11467	0.1
2017-08-07 07:05:29	1.11467	0.09
2017-08-07 07:05:34	1.11467	0.1
2017-08-07 07:05:41	1.11467	0.08
2017-08-07 07:05:43	1.11467	0.11
2017-08-07 07:05:48	1.11467	0.14
2017-08-07 07:05:51	1.11467	0.11
2017-08-07 07:06:00	1.11467	0.13
2017-08-07 07:06:03	1.11467	0.11
2017-08-07 07:06:15	1.11467	0.13
2017-08-07 07:06:19	1.11467	0.08
2017-08-07 07:06:22	1.11467	0.11
2017-08-07 07:06:24	1.11467	0.14
2017-08-07 07:06:27	1.11467	0.1
2017-08-07 07:06:31	1.11467	0.13
2017-08-07 07:06:34	1.11467	0.09
2017-08-07 07:06:36	1.11467	0.1
2017-08-07 07:06:39	1.11467	0.13
2017-08-07 07:06:41	1.11467	0.1
2017-08-07 07:06:51	1.11467	0.08
2017-08-07 07:06:53	1.11467	0.11
2017-08-07 07:07:00	1.11467	0.09
2017-08-07 07:07:03	1.11467	0.1
2017-08-07 07:07:08	1.11467	0.09
2017-08-07 07:07:12	1.11467	0.1
2017-08-07 07:07:20	1.11467	0.13
2017-08-07 07:07:24	1.11467	0.1
2017-08-07 07:07:29	1.11467	0.14
2017-08-07 07:07:32	1.11467	0.1
2017-08-07 07:07:37	1.11467	0.13
2017-08-07 07:07:39	1.11467	0.1
2017-08-07 07:07:41	1.11467	0.13
2017-08-07 07:07:44	1.11467	0.11
2017-08-07 07:07:46	1.11467	0.08
2017-08-07 07:07:49	1.11467	0.09
2017-08-07 07:07:51	1.11467	0.13
2017-08-07 07:07:56	1.11467	0.09
2017-08-07 07:07:58	1.11467	0.11
2017-08-07 07:08:05	1.11467	0.09
2017-08-07 07:08:08	1.11467	0.13
2017-08-07 07:08:10	1.11467	0.08
2017-08-07 07:08:13	1.11467	0.13
2017-08-07 07:08:15	1.11467	0.11
2017-08-07 07:08:18	1.11467	0.14
2017-08-07 07:08:20	1.11467	0.1
2017-08-07 07:08:32	1.11467	0.13
2017-08-07 07:08:39	1.11467	0.11
2017-08-07 07:08:44	1.11467	0.14
2017-08-07 07:08:46	1.11467	0.11
2017-08-07 07:08:54	1.11467	0.13
2017-08-07 07:08:56	1.11467	0.09
2017-08-07 07:08:58	1.11467	0.11
2017-08-07 07:09:03	1.11467	0.14
2017-08-07 07:09:08	1.11467	0.1
2017-08-07 07:09:18	1.11467	0.13
2017-08-07 07:09:23	1.11467	0.11
2017-08-07 07:09:25	1.11467	0.15
2017-08-07 07:09:27	1.11467	0.11
2017-08-07 07:09:37	1.11467	0.13
2017-08-07 07:09:39	1.11467	0.11
2017-08-07 07:09:42	1.11467	0.14
2017-08-07 07:09:47	1.11467	0.1
2017-08-07 07:09:49	1.11467	0.14
2017-08-07 07:09:52	1.11467	0.1
2017-08-07 07:09:54	1.11467	0.13
2017-08-07 07:09:59	1.11467	0.1
2017-08-07 07:10:01	1.11467	0.13
2017-08-07 07:10:04	1.11467	0.11
2017-08-07 07:10:11	1.11467	0.13
2017-08-07 07:10:13	1.11467	0.11
2017-08-07 07:10:16	1.11467	0.13
2017-08-07 07:10:18	1.11467	0.16
2017-08-07 07:10:20	1.11467	0.11
2017-08-07 07:10:28	1.11467	0.14
2017-08-07 07:10:30	1.11467	0.11
2017-08-07 07:10:32	1.11467	0.14
2017-08-07 07:10:35	1.11467	0.11
2017-08-07 07:10:37	1.11467	0.14
2017-08-07 07:10:47	1.11467	0.11
2017-08-07 07:10:49	1.11467	0.13
2017-08-07 07:11:01	1.11467	0.11
2017-08-07 07:11:06	1.11467	0.14
2017-08-07 07:11:13	1.11467	0.11
2017-08-07 07:11:16	1.11467	0.14
2017-08-07 07:11:38	1.11467	0.11
2017-08-07 07:11:40	1.11467	0.13
2017-08-07 07:11:45	1.11467	0.1
2017-08-07 07:11:47	1.11467	0.14
2017-08-07 07:11:52	1.11467	0.16
2017-08-07 07:11:54	1.11467	0.14
2017-08-07 07:12:07	1.11467	0.11
2017-08-07 07:12:11	1.11467	0.13
2017-08-07 07:12:14	1.11467	0.15
2017-08-07 07:12:21	1.11467	0.11
2017-08-07 07:12:23	1.11467	0.13
2017-08-07 07:12:26	1.11467	0.16
2017-08-07 07:12:28	1.11467	0.13
2017-08-07 07:12:38	1.11467	0.1
2017-08-07 07:12:40	1.11467	0.15
2017-08-07 07:12:43	1.11467	0.13
2017-08-07 07:12:47	1.11467	0.15
2017-08-07 07:12:55	1.11467	0.13
2017-08-07 07:13:04	1.11467	0.15
2017-08-07 07:13:26	1.11467	0.13
2017-08-07 07:13:29	1.11467	0.11
2017-08-07 07:13:31	1.11467	0.14
2017-08-07 07:13:38	1.11467	0.11
2017-08-07 07:13:41	1.11467	0.13
2017-08-07 07:13:45	1.11467	0.15
2017-08-07 07:13:50	1.11467	0.11
2017-08-07 07:13:53	1.11467	0.13
2017-08-07 07:13:57	1.11467	0.11
2017-08-07 07:14:00	1.11467	0.14
2017-08-07 07:14:02	1.11467	0.16
2017-08-07 07:14:05	1.11467	0.14
2017-08-07 07:14:22	0.891733	0.16
2017-08-07 07:14:24	1.11467	0.14
2017-08-07 07:14:26	1.11467	0.16
2017-08-07 07:14:29	1.11467	0.13
2017-08-07 07:14:38	1.11467	0.16
2017-08-07 07:14:46	1.11467	0.14
2017-08-07 07:15:07	0.891733	0.16
2017-08-07 07:15:10	1.11467	0.13
2017-08-07 07:15:12	1.11467	0.17
2017-08-07 07:15:14	1.11467	0.14
2017-08-07 07:15:17	0.891733	0.16
2017-08-07 07:15:36	1.11467	0.14
2017-08-07 07:15:39	0.891733	0.16
2017-08-07 07:15:41	0.891733	0.13
2017-08-07 07:15:48	1.11467	0.15
2017-08-07 07:15:53	1.11467	0.17
2017-08-07 07:15:58	1.11467	0.15
2017-08-07 07:16:00	1.11467	0.13
2017-08-07 07:16:03	1.11467	0.16
2017-08-07 07:16:29	1.11467	0.14
2017-08-07 07:16:32	1.11467	0.17
2017-08-07 07:16:34	1.3376	0.15
2017-08-07 07:16:56	1.11467	0.2
2017-08-07 07:16:58	0.891733	0.16
2017-08-07 07:17:05	1.11467	0.19
2017-08-07 07:17:08	1.11467	0.16
2017-08-07 07:17:10	1.11467	0.2
2017-08-07 07:17:13	1.3376	0.16
2017-08-07 07:17:15	1.3376	0.19
2017-08-07 07:17:17	1.11467	0.16
2017-08-07 07:17:25	1.11467	0.19
2017-08-07 07:17:27	1.11467	0.15
2017-08-07 07:17:29	1.11467	0.19
2017-08-07 07:17:32	1.11467	0.17
2017-08-07 07:17:34	1.3376	0.21
2017-08-07 07:17:37	1.3376	0.17
2017-08-07 07:17:39	1.11467	0.2
2017-08-07 07:17:44	1.11467	0.17
2017-08-07 07:17:49	1.11467	0.2
2017-08-07 07:17:56	1.11467	0.16
2017-08-07 07:17:58	1.11467	0.19
2017-08-07 07:18:03	1.11467	0.17
2017-08-07 07:18:06	1.3376	0.19
2017-08-07 07:18:08	1.11467	0.17
2017-08-07 07:18:13	1.11467	0.2
2017-08-07 07:18:18	1.11467	0.17
2017-08-07 07:18:20	0.891733	0.21
2017-08-07 07:18:39	1.11467	0.17
2017-08-07 07:18:42	1.11467	0.2
2017-08-07 07:18:59	1.11467	0.16
2017-08-07 07:19:01	1.11467	0.22
2017-08-07 07:19:08	1.11467	0.19
2017-08-07 07:19:11	1.11467	0.22
2017-08-07 07:19:20	1.11467	0.19
2017-08-07 07:19:23	1.11467	0.21
2017-08-07 07:19:32	1.11467	0.24
2017-08-07 07:19:35	1.11467	0.21
2017-08-07 07:19:40	1.11467	0.24
2017-08-07 07:19:42	1.11467	0.19
2017-08-07 07:19:44	1.11467	0.21
2017-08-07 07:19:49	1.11467	0.25
2017-08-07 07:19:52	1.11467	0.22
2017-08-07 07:20:11	1.11467	0.25
2017-08-07 07:20:13	1.11467	0.21
2017-08-07 07:20:18	1.11467	0.24
2017-08-07 07:20:35	1.11467	0.21
2017-08-07 07:20:37	1.11467	0.25
2017-08-07 07:20:45	1.11467	0.21
2017-08-07 07:20:47	1.11467	0.25
2017-08-07 07:20:52	1.11467	0.2
2017-08-07 07:20:54	0.891733	0.26
2017-08-07 07:20:57	1.11467	0.22
2017-08-07 07:21:06	1.11467	0.25
2017-08-07 07:21:09	1.11467	0.28
2017-08-07 07:21:11	1.11467	0.25
2017-08-07 07:21:16	1.11467	0.28
2017-08-07 07:21:21	1.11467	0.25
2017-08-07 07:21:26	1.11467	0.21
2017-08-07 07:21:28	1.11467	0.26
2017-08-07 07:21:33	1.11467	0.29
2017-08-07 07:21:38	1.11467	0.26
2017-08-07 07:21:57	1.11467	0.29
2017-08-07 07:21:59	1.11467	0.24
2017-08-07 07:22:04	1.11467	0.28
2017-08-07 07:22:09	1.11467	0.24
2017-08-07 07:22:16	1.11467	0.3
2017-08-07 07:22:21	1.11467	0.26
2017-08-07 07:22:31	1.11467	0.29
2017-08-07 07:22:36	1.11467	0.24
2017-08-07 07:22:38	1.11467	0.28
2017-08-07 07:22:50	1.11467	0.31
2017-08-07 07:23:02	1.11467	0.26
2017-08-07 07:23:05	1.11467	0.33
2017-08-07 07:23:07	1.11467	0.29
2017-08-07 07:23:38	1.11467	0.33
2017-08-07 07:23:45	1.11467	0.29
2017-08-07 07:23:50	0.891733	0.33
2017-08-07 07:25:36	1.11467	0.38
2017-08-07 07:25:39	1.11467	0.34
2017-08-07 07:25:56	1.11467	0.39
2017-08-07 07:25:58	1.11467	0.35
2017-08-07 07:26:44	1.11467	0.39
2017-08-07 07:26:49	1.11467	0.34
2017-08-07 07:26:51	0.891733	0.4
2017-08-07 07:26:53	1.11467	0.35
2017-08-07 07:26:56	1.11467	0.39
2017-08-07 07:27:01	0.891733	0.35
2017-08-07 07:27:18	1.11467	0.39
2017-08-07 07:27:37	1.11467	0.35
2017-08-07 07:27:39	1.11467	0.4
2017-08-07 07:27:46	0.891733	0.36
2017-08-07 07:28:13	1.11467	0.4
2017-08-07 07:28:20	1.11467	0.36
2017-08-07 07:28:40	1.11467	0.4
2017-08-07 07:28:52	1.11467	0.36
2017-08-07 07:29:06	1.11467	0.4
2017-08-07 07:29:11	1.11467	0.36
2017-08-07 07:29:13	1.11467	0.4
2017-08-07 07:29:37	1.11467	0.36
2017-08-07 07:29:42	0.891733	0.4
2017-08-07 07:29:59	1.11467	0.45
2017-08-07 07:30:02	0.891733	0.4
2017-08-07 07:31:21	1.11467	0.45
2017-08-07 07:31:28	1.11467	0.39
2017-08-07 07:31:31	1.11467	0.43
2017-08-07 07:31:57	1.11467	0.48
2017-08-07 07:32:02	1.11467	0.41
2017-08-07 07:32:21	1.11467	0.46
2017-08-07 07:32:24	1.11467	0.41
2017-08-07 07:32:29	1.11467	0.46
2017-08-07 07:33:12	1.11467	0.41
2017-08-07 07:33:24	1.11467	0.48
2017-08-07 07:33:36	1.11467	0.43
2017-08-07 07:33:48	1.11467	0.49
2017-08-07 07:33:50	1.11467	0.44
2017-08-07 07:34:10	1.11467	0.49
2017-08-07 07:37:42	1.11467	0.54
2017-08-07 07:37:47	1.11467	0.46
2017-08-07 07:37:52	1.11467	0.51
2017-08-07 07:42:31	1.11467	0.58
2017-08-07 07:43:24	0.891733	0.51
2017-08-07 07:43:39	1.11467	0.58
2017-08-07 07:49:52	1.11467	0.64
2017-08-07 07:49:57	1.11467	0.55
2017-08-07 07:50:07	1.11467	0.62
2017-08-07 08:04:17	1.11467	0.45
2017-08-07 08:04:20	1.11467	0.64
2017-08-07 08:05:13	1.3376	0.71
2017-08-07 08:05:18	1.11467	0.63
2017-08-07 08:05:37	1.11467	0.7
2017-08-07 08:15:44	1.11467	0.78
2017-08-07 08:21:22	1.3376	0.87
2017-08-07 08:22:07	1.11467	0.78
2017-08-07 08:27:09	1.11467	0.87
2017-08-07 08:27:11	1.11467	0.76
2017-08-07 08:27:18	1.11467	0.84
2017-08-07 08:44:11	1.11467	0.95
2017-08-07 08:44:18	1.11467	0.84
2017-08-07 08:45:47	1.11467	0.93
2017-08-07 08:47:33	1.11467	0.82
2017-08-07 08:47:38	1.11467	0.93
2017-08-07 09:02:15	0	0.78
2017-08-07 09:02:24	0	0.7
2017-08-07 09:02:39	0	0.62
2017-08-07 09:02:53	0	0.55
2017-08-07 09:03:13	0	0.49
2017-08-07 09:03:34	0	0.44
2017-08-07 09:03:58	0	0.39
2017-08-07 09:04:30	0	0.35
2017-08-07 09:05:06	0	0.31
2017-08-07 09:05:23	0	0.35
2017-08-07 09:05:25	0	0.31
2017-08-07 09:05:32	0	0.35
2017-08-07 09:05:37	0	0.28
2017-08-07 09:05:40	0	0.31
2017-08-07 09:06:18	0	0.24
2017-08-07 09:06:21	0	0.3
2017-08-07 09:06:28	0	0.25
2017-08-07 09:06:30	0	0.31
2017-08-07 09:06:33	0	0.25
2017-08-07 09:06:35	0	0.28
2017-08-07 09:06:52	0	0.25
2017-08-07 09:07:06	0	0.28
2017-08-07 09:07:09	0	0.25
2017-08-07 09:07:16	0	0.28
2017-08-07 09:07:18	0	0.25
2017-08-07 09:07:28	0	0.28
2017-08-07 09:07:35	0	0.25
2017-08-07 09:07:55	0	0.22
2017-08-07 09:07:57	0	0.25
2017-08-07 09:08:07	0	0.22
2017-08-07 09:08:09	0	0.25
2017-08-07 09:08:11	0	0.22
2017-08-07 09:08:19	0	0.25
2017-08-07 09:08:23	0	0.22
2017-08-07 09:08:26	0	0.25
2017-08-07 09:08:36	0	0.22
2017-08-07 09:08:38	0	0.25
2017-08-07 09:08:43	0	0.22
2017-08-07 09:08:52	0	0.25
2017-08-07 09:08:55	0	0.22
2017-08-07 09:09:19	0	0.25
2017-08-07 09:09:21	0	0.22
2017-08-07 09:09:38	0	0.25
2017-08-07 09:09:43	0	0.2
2017-08-07 09:10:50	0	0.17
2017-08-07 09:10:53	0	0.2
2017-08-07 09:11:17	0	0.17
2017-08-07 09:11:19	0	0.2
2017-08-07 09:11:36	0	0.17
2017-08-07 09:11:39	0	0.19
2017-08-07 09:12:10	0	0.17
2017-08-07 09:12:12	0	0.21
2017-08-07 09:12:32	0	0.17
2017-08-07 09:12:34	0	0.2
2017-08-07 09:12:56	0	0.17
2017-08-07 09:12:58	0	0.2
2017-08-07 09:13:00	0	0.16
2017-08-07 09:13:03	0	0.19
2017-08-07 09:13:15	0	0.16
2017-08-07 09:13:17	0	0.2
2017-08-07 09:13:32	0	0.17
2017-08-07 09:13:37	0	0.21
2017-08-07 09:13:44	0	0.17
2017-08-07 09:13:46	0	0.2
2017-08-07 09:13:53	0	0.16
2017-08-07 09:13:58	0	0.2
2017-08-07 09:14:03	0	0.17
2017-08-07 09:14:08	0	0.19
2017-08-07 09:14:42	0	0.21
2017-08-07 09:14:49	0	0.17
2017-08-07 09:14:58	0	0.19
2017-08-07 09:15:03	0	0.17
2017-08-07 09:15:06	0	0.2
2017-08-07 09:15:08	0	0.15
2017-08-07 09:15:11	0	0.17
2017-08-07 09:15:15	0	0.19
2017-08-07 09:15:18	0	0.17
2017-08-07 09:15:20	0	0.19
2017-08-07 09:15:23	0	0.16
2017-08-07 09:15:27	0	0.19
2017-08-07 09:15:30	0	0.16
2017-08-07 09:15:32	0	0.21
2017-08-07 09:15:37	0	0.17
2017-08-07 09:15:39	0	0.19
2017-08-07 09:15:49	0	0.16
2017-08-07 09:15:51	0	0.19
2017-08-07 09:15:54	0	0.17
2017-08-07 09:15:59	0	0.15
2017-08-07 09:16:04	0	0.17
2017-08-07 09:16:06	0	0.19
2017-08-07 09:16:11	0	0.17
2017-08-07 09:16:30	0	0.15
2017-08-07 09:16:32	0	0.17
2017-08-07 09:16:37	0	0.15
2017-08-07 09:16:40	0	0.17
2017-08-07 09:16:52	0	0.19
2017-08-07 09:16:54	0	0.17
2017-08-07 09:16:57	0	0.15
2017-08-07 09:16:59	0	0.19
2017-08-07 09:17:01	0	0.15
2017-08-07 09:17:04	0	0.2
2017-08-07 09:17:06	0	0.16
2017-08-07 09:17:16	0	0.19
2017-08-07 09:17:18	0	0.16
2017-08-07 09:17:40	0	0.2
2017-08-07 09:17:42	0	0.17
2017-08-07 09:18:14	0	0.19
2017-08-07 09:18:16	0	0.17
2017-08-07 09:18:28	0	0.19
2017-08-07 09:18:30	0	0.16
2017-08-07 09:18:40	0	0.19
2017-08-07 09:18:45	0	0.14
2017-08-07 09:18:50	0	0.16
2017-08-07 09:19:09	0	0.19
2017-08-07 09:19:11	0	0.17
2017-08-07 09:19:19	0	0.15
2017-08-07 09:19:21	0	0.17
2017-08-07 09:19:23	0	0.19
2017-08-07 09:19:26	0	0.17
2017-08-07 09:19:28	0	0.2
2017-08-07 09:19:31	0	0.14
2017-08-07 09:19:33	0	0.17
2017-08-07 09:19:48	0	0.15
2017-08-07 09:19:52	0	0.17
2017-08-07 09:19:57	0	0.15
2017-08-07 09:20:00	0	0.19
2017-08-07 09:20:02	0	0.17
2017-08-07 09:20:07	0	0.15
2017-08-07 09:20:12	0	0.2
2017-08-07 09:20:14	0	0.14
2017-08-07 09:20:16	0	0.16
2017-08-07 09:20:24	0	0.19
2017-08-07 09:20:26	0	0.17
2017-08-07 09:20:31	0	0.14
2017-08-07 09:20:33	0	0.17
2017-08-07 09:20:57	0	0.15
2017-08-07 09:21:02	0	0.17
2017-08-07 09:21:14	0	0.21
2017-08-07 09:21:17	0	0.16
2017-08-07 09:21:19	0	0.19
2017-08-07 09:21:21	0	0.15
2017-08-07 09:21:24	0	0.17
2017-08-07 09:21:29	0	0.15
2017-08-07 09:21:31	0	0.17
2017-08-07 09:21:41	0	0.14
2017-08-07 09:21:43	0	0.17
2017-08-07 09:21:46	0	0.15
2017-08-07 09:21:50	0	0.19
2017-08-07 09:21:53	0	0.16
2017-08-07 09:22:07	0	0.19
2017-08-07 09:22:10	0	0.17
2017-08-07 09:22:12	0	0.15
2017-08-07 09:22:14	0	0.13
2017-08-07 09:22:17	0	0.16
2017-08-07 09:22:19	0	0.14
2017-08-07 09:22:22	0	0.17
2017-08-07 09:22:29	0	0.19
2017-08-07 09:22:31	0	0.17
2017-08-07 09:22:53	0	0.19
2017-08-07 09:22:55	0	0.17
2017-08-07 09:23:10	0	0.15
2017-08-07 09:23:19	0	0.17
2017-08-07 09:23:22	0	0.13
2017-08-07 09:23:24	0	0.15
2017-08-07 09:23:36	0	0.17
2017-08-07 09:23:39	0	0.13
2017-08-07 09:23:41	0	0.17
2017-08-07 09:23:44	0	0.15
2017-08-07 09:23:46	0	0.17
2017-08-07 09:23:48	0	0.21
2017-08-07 09:23:51	0	0.15
2017-08-07 09:23:53	0	0.19
2017-08-07 09:23:58	0	0.17
2017-08-07 09:24:00	0	0.14
2017-08-07 09:24:03	0	0.16
2017-08-07 09:24:39	0	0.19
2017-08-07 09:24:46	0	0.17
2017-08-07 09:24:49	0	0.14
2017-08-07 09:24:53	0	0.16
2017-08-07 09:24:56	0	0.14
2017-08-07 09:25:01	0	0.16
2017-08-07 09:25:03	0	0.19
2017-08-07 09:25:06	0	0.16
2017-08-07 09:25:10	0	0.14
2017-08-07 09:25:15	0	0.16
2017-08-07 09:26:03	0	0.14
2017-08-07 09:26:06	0	0.17
2017-08-07 09:26:08	0	0.15
2017-08-07 09:26:11	0	0.19
2017-08-07 09:26:13	0	0.16
2017-08-07 09:26:15	0	0.14
2017-08-07 09:26:18	0	0.16
2017-08-07 09:26:30	0	0.14
2017-08-07 09:26:32	0	0.16
2017-08-07 09:27:06	0	0.19
2017-08-07 09:27:08	0	0.13
2017-08-07 09:27:11	0	0.19
2017-08-07 09:27:13	0	0.16
2017-08-07 09:27:37	0	0.14
2017-08-07 09:27:42	0	0.16
2017-08-07 09:27:47	0	0.14
2017-08-07 09:27:49	0	0.16
2017-08-07 09:27:54	0	0.14
2017-08-07 09:27:57	0	0.16
2017-08-07 09:28:01	0	0.11
2017-08-07 09:28:04	0	0.17
2017-08-07 09:28:18	0	0.14
2017-08-07 09:28:21	0	0.16
2017-08-07 09:28:28	0	0.2
2017-08-07 09:28:30	0	0.17
2017-08-07 09:28:35	0	0.19
2017-08-07 09:28:37	0	0.17
2017-08-07 09:28:40	0	0.14
2017-08-07 09:28:42	0	0.16
2017-08-07 09:28:57	0	0.13
2017-08-07 09:28:59	0	0.15
2017-08-07 09:29:14	0	0.17
2017-08-07 09:29:16	0	0.19
2017-08-07 09:29:18	0	0.15
2017-08-07 09:29:21	0	0.17
2017-08-07 09:29:26	0	0.15
2017-08-07 09:29:30	0	0.17
2017-08-07 09:29:33	0	0.15
2017-08-07 09:29:40	0	0.13
2017-08-07 09:29:45	0	0.15
2017-08-07 09:30:14	0	0.2
2017-08-07 09:30:16	0	0.16
2017-08-07 09:30:45	0	0.14
2017-08-07 09:30:57	0	0.16
2017-08-07 09:31:00	0	0.19
2017-08-07 09:31:02	0	0.16
2017-08-07 09:31:07	0	0.14
2017-08-07 09:31:09	0	0.2
2017-08-07 09:31:14	0	0.17
2017-08-07 09:31:16	0	0.15
2017-08-07 09:31:19	0	0.17
2017-08-07 09:31:24	2.22933	0.15
2017-08-07 09:31:26	4.23573	0.17
2017-08-07 09:31:31	5.3504	0.15
2017-08-07 09:31:33	5.12747	0.17
2017-08-07 09:31:38	4.6816	0.15
2017-08-07 09:31:43	3.78987	0.2
2017-08-07 09:31:45	3.78987	0.16
2017-08-07 09:31:53	2.89813	0.2
2017-08-07 09:31:55	2.6752	0.16
2017-08-07 09:32:00	2.45227	0.19
2017-08-07 09:32:02	2.45227	0.22
2017-08-07 09:32:05	2.6752	0.17
2017-08-07 09:32:07	2.6752	0.21
2017-08-07 09:32:09	2.89813	0.17
2017-08-07 09:32:12	3.12107	0.2
2017-08-07 09:32:24	2.89813	0.24
2017-08-07 09:32:31	2.6752	0.28
2017-08-07 09:32:41	2.6752	0.34
2017-08-07 09:32:48	2.89813	0.39
2017-08-07 09:32:53	2.89813	0.43
2017-08-07 09:32:58	2.89813	0.49
2017-08-07 09:33:05	2.6752	0.56
2017-08-07 09:33:10	2.6752	0.62
2017-08-07 09:33:17	2.6752	0.7
2017-08-07 09:33:24	2.6752	0.78
2017-08-07 09:33:34	2.6752	0.89
2017-08-07 09:33:46	2.6752	0.98
2017-08-07 09:33:58	2.6752	1.09
2017-08-07 09:34:15	2.6752	1.24
2017-08-07 09:34:41	2.6752	1.38
2017-08-07 09:35:03	2.6752	1.52
2017-08-07 09:35:37	2.89813	1.68
2017-08-07 09:36:13	2.89813	1.87
2017-08-07 09:37:11	2.89813	2.1
2017-08-07 09:39:11	2.89813	2.32
2017-08-07 09:42:07	2.6752	2.56
2017-08-07 09:47:13	2.89813	2.86
2017-08-07 09:51:36	2.89813	3.15
2017-08-07 09:53:14	2.89813	3.67
2017-08-07 09:53:17	2.89813	3.13
2017-08-07 09:56:58	2.89813	3.46
2017-08-07 10:05:36	2.89813	3.83
2017-08-07 10:17:18	2.89813	4.29
2017-08-07 10:53:54	2.89813	4.72
2017-08-07 11:14:28	2.89813	5.05
2017-08-07 11:30:34	0	4.49
2017-08-07 11:30:51	0	4.04
2017-08-07 11:31:18	0	3.58
2017-08-07 11:31:44	0	3.21
2017-08-07 11:32:25	0	2.85
2017-08-07 11:33:23	0	2.56
2017-08-07 11:34:33	0	2.3
2017-08-07 11:36:04	0	2.06
2017-08-07 11:37:43	0	1.85
2017-08-07 11:39:49	0	1.66
2017-08-07 11:42:45	0	1.48
2017-08-07 11:45:24	0	1.33
2017-08-07 11:49:37	0	1.19
2017-08-07 11:53:28	0	1.07
2017-08-07 11:59:22	0	0.95
2017-08-07 12:04:24	0	0.85
2017-08-07 12:10:11	0	0.76
2017-08-07 12:19:30	0	0.68
2017-08-07 12:26:01	0	0.6
2017-08-07 12:26:20	0	0.67
2017-08-07 12:27:51	0	0.6
2017-08-07 12:37:28	0	0.53
2017-08-07 12:47:04	0	0.46
2017-08-07 12:47:06	0	0.51
2017-08-07 12:50:38	0	0.45
2017-08-07 12:50:45	0	0.51
2017-08-07 12:51:41	0	0.45
2017-08-07 12:51:58	0	0.51
2017-08-07 12:52:07	0	0.45
2017-08-07 12:52:19	0	0.5
2017-08-07 12:54:46	0	0.44
2017-08-07 12:54:49	0	0.5
2017-08-07 12:55:11	0	0.44
2017-08-07 12:55:23	0	0.49
2017-08-07 12:55:30	0	0.43
2017-08-07 12:55:32	0	0.48
2017-08-07 12:56:01	0	0.43
2017-08-07 12:56:06	0	0.48
2017-08-07 12:56:37	0	0.43
2017-08-07 12:56:59	0	0.48
2017-08-07 12:57:33	0	0.43
2017-08-07 12:57:57	0	0.48
2017-08-07 12:58:28	0	0.43
2017-08-07 12:58:33	0	0.48
2017-08-07 12:59:00	0	0.43
2017-08-07 12:59:02	0	0.48
2017-08-07 12:59:38	0	0.43
2017-08-07 12:59:55	0	0.48
2017-08-07 13:00:02	0	0.41
2017-08-07 13:00:05	0	0.48
2017-08-07 13:00:38	0	0.43
2017-08-07 13:03:34	0	0.48
2017-08-07 13:03:37	0	0.43
2017-08-07 13:04:11	0	0.38
2017-08-07 13:04:13	0	0.45
2017-08-07 13:04:23	0	0.4
2017-08-07 13:04:56	0	0.46
2017-08-07 13:04:59	0	0.4
2017-08-07 13:05:11	0	0.45
2017-08-07 13:05:20	0	0.4
2017-08-07 13:05:49	0	0.45
2017-08-07 13:05:54	0	0.39
2017-08-07 13:05:57	0	0.43
2017-08-07 13:12:56	0	0.38
2017-08-07 13:13:06	0	0.43
2017-08-07 13:13:27	0	0.38
2017-08-07 13:14:18	0	0.43
2017-08-07 13:14:20	0	0.38
2017-08-07 13:17:31	0	0.43
2017-08-07 13:17:33	0	0.38
2017-08-07 13:21:41	0	0.34
2017-08-07 13:21:46	0	0.38
2017-08-07 13:22:13	0	0.34
2017-08-07 13:22:22	0	0.38
2017-08-07 13:22:54	0	0.34
2017-08-07 13:22:56	0	0.39
2017-08-07 13:22:59	0	0.35
2017-08-07 13:23:13	0	0.4
2017-08-07 13:23:15	0	0.36
2017-08-07 13:25:23	0	0.4
2017-08-07 13:25:26	0	0.35
2017-08-07 13:25:57	0	0.31
2017-08-07 13:25:59	0	0.38
2017-08-07 13:26:09	0	0.34
2017-08-07 13:26:16	0	0.38
2017-08-07 13:26:23	0	0.34
2017-08-07 13:26:48	0	0.38
2017-08-07 13:26:55	0	0.34
2017-08-07 13:26:57	0	0.38
2017-08-07 13:27:07	0	0.34
2017-08-07 13:27:16	0	0.38
2017-08-07 13:27:33	0	0.33
2017-08-07 13:27:36	0	0.38
2017-08-07 13:27:43	0	0.33
2017-08-07 13:27:55	0	0.38
2017-08-07 13:28:00	0	0.34
2017-08-07 13:28:05	0	0.39
2017-08-07 13:28:09	0	0.35
2017-08-07 13:28:12	0	0.31
2017-08-07 13:28:14	0	0.38
2017-08-07 13:28:19	0	0.34
2017-08-07 13:29:48	0	0.38
2017-08-07 13:29:53	0	0.34
2017-08-07 13:30:34	0	0.38
2017-08-07 13:30:37	0	0.31
2017-08-07 13:30:46	0	0.38
2017-08-07 13:30:49	0	0.34
2017-08-07 13:32:01	0	0.3
2017-08-07 13:32:03	0	0.34
2017-08-07 13:33:06	0	0.3
2017-08-07 13:33:11	0	0.34
2017-08-07 13:34:01	0	0.3
2017-08-07 13:34:11	0	0.35
2017-08-07 13:34:16	0	0.29
2017-08-07 13:34:21	0	0.34
2017-08-07 13:34:59	0	0.3
2017-08-07 13:35:02	0	0.34
2017-08-07 13:36:57	0	0.3
2017-08-07 13:37:00	0	0.34
2017-08-07 13:37:43	0	0.3
2017-08-07 13:38:10	0	0.35
2017-08-07 13:38:12	0	0.31
2017-08-07 13:38:51	0	0.35
2017-08-07 13:38:58	0	0.31
2017-08-07 13:42:44	0	0.26
2017-08-07 13:42:47	0	0.3
2017-08-07 13:42:54	0	0.34
2017-08-07 13:42:56	0	0.3
2017-08-07 13:43:13	0	0.34
2017-08-07 13:43:16	0	0.29
2017-08-07 13:43:37	0	0.33
2017-08-07 13:43:47	0	0.29
2017-08-07 13:43:50	0	0.33
2017-08-07 13:44:09	0	0.29
2017-08-07 13:44:16	0	0.33
2017-08-07 13:44:19	0	0.28
2017-08-07 13:44:21	0	0.31
2017-08-07 13:49:34	0	0.26
2017-08-07 13:49:37	0	0.29
2017-08-07 13:49:53	0	0.26
2017-08-07 13:50:01	0	0.29
2017-08-07 13:50:30	0	0.33
2017-08-07 13:50:32	0	0.29
2017-08-07 13:50:44	0	0.33
2017-08-07 13:50:47	0	0.29
2017-08-07 13:50:59	0	0.26
2017-08-07 13:51:04	0	0.29
2017-08-07 13:52:47	0	0.26
2017-08-07 13:52:50	0	0.29
2017-08-07 13:57:01	0	0.25
2017-08-07 13:57:03	0	0.28
2017-08-07 13:57:18	0	0.25
2017-08-07 13:57:20	0	0.28
2017-08-07 13:57:52	0	0.25
2017-08-07 13:57:54	0	0.29
2017-08-07 13:58:01	0	0.26
2017-08-07 13:58:04	0	0.29
2017-08-07 13:58:06	0	0.25
2017-08-07 13:58:11	0	0.28
2017-08-07 13:58:42	0	0.25
2017-08-07 13:58:49	0	0.29
2017-08-07 13:59:16	0	0.25
2017-08-07 13:59:21	0	0.29
2017-08-07 13:59:23	0	0.26
2017-08-07 14:00:09	1.11467	0.3
2017-08-07 14:00:11	2.45227	0.34
2017-08-07 14:00:14	2.89813	0.4
2017-08-07 14:00:23	1.56053	0.45
2017-08-07 14:00:28	0.891733	0.5
2017-08-07 14:00:38	2.45227	0.59
2017-08-07 14:00:45	2.0064	0.69
2017-08-07 14:00:52	2.22933	0.76
2017-08-07 14:00:57	2.6752	0.84
2017-08-07 14:01:04	2.45227	0.94
2017-08-07 14:01:12	2.6752	1.09
2017-08-07 14:01:21	2.89813	1.23
2017-08-07 14:01:31	2.89813	1.37
2017-08-07 14:01:38	2.89813	1.51
2017-08-07 14:01:53	2.89813	1.67
2017-08-07 14:02:14	2.6752	1.86
2017-08-07 14:02:36	2.89813	2.05
2017-08-07 14:03:05	2.89813	2.26
2017-08-07 14:03:53	2.89813	2.52
2017-08-07 14:05:01	2.89813	2.79
2017-08-07 14:06:39	2.89813	3.08
2017-08-07 14:08:59	2.89813	3.41
2017-08-07 14:14:13	2.6752	3.87
2017-08-07 14:26:23	2.89813	4.29
2017-08-07 14:30:14	0	3.78
2017-08-07 14:30:29	0	3.4
2017-08-07 14:30:46	0	3.03
2017-08-07 14:31:07	0	2.71
2017-08-07 14:31:31	0	2.42
2017-08-07 14:32:03	0	2.17
2017-08-07 14:32:44	0	1.95
2017-08-07 14:33:42	0	1.71
2017-08-07 14:34:56	0	1.53
2017-08-07 14:36:26	0	1.37
2017-08-07 14:38:02	0	1.23
2017-08-07 14:39:58	0	1.09
2017-08-07 14:41:58	0	0.98
2017-08-07 14:44:32	0	0.88
2017-08-07 14:47:21	0	0.79
2017-08-07 14:51:17	0	0.71
2017-08-07 14:56:36	0	0.63
2017-08-07 15:00:17	1.3376	0.7
2017-08-07 15:00:20	2.45227	0.79
2017-08-07 15:00:27	2.22933	0.89
2017-08-07 15:00:37	2.0064	1.02
2017-08-07 15:00:44	2.89813	1.19
2017-08-07 15:00:51	2.6752	1.34
2017-08-07 15:01:01	2.89813	1.49
2017-08-07 15:01:13	2.89813	1.71
2017-08-07 15:01:27	2.89813	1.91
2017-08-07 15:01:47	2.89813	2.11
2017-08-07 15:02:11	2.89813	2.34
2017-08-07 15:02:52	2.6752	2.61
2017-08-07 15:03:50	2.89813	2.91
2017-08-07 15:05:11	2.6752	3.23
2017-08-07 15:08:36	2.6752	3.58
2017-08-07 15:12:04	2.89813	3.94
2017-08-07 15:19:22	2.6752	4.37
2017-08-07 15:30:20	0	3.89
2017-08-07 15:30:37	0	3.5
2017-08-07 15:30:59	0	3.14
2017-08-07 15:31:26	0	2.82
2017-08-07 15:31:59	0	2.5
2017-08-07 15:32:55	0	2.23
2017-08-07 15:33:57	0	1.98
2017-08-07 15:35:05	0	1.78
2017-08-07 15:36:53	0	1.59
2017-08-07 15:38:47	0	1.42
2017-08-07 15:41:38	0	1.27
2017-08-07 15:44:39	0	1.14
2017-08-07 15:48:25	0	1.02
2017-08-07 15:53:26	0	0.9
2017-08-07 15:59:04	0	0.79
2017-08-07 16:00:02	0	0.92
2017-08-07 16:00:07	2.89813	1.03
2017-08-07 16:00:14	2.0064	1.14
2017-08-07 16:00:24	2.22933	1.28
2017-08-07 16:00:31	2.0064	1.41
2017-08-07 16:00:38	2.45227	1.56
2017-08-07 16:00:50	2.89813	1.75
2017-08-07 16:01:04	2.89813	1.98
2017-08-07 16:01:24	2.89813	2.22
2017-08-07 16:01:48	2.89813	2.45
2017-08-07 16:02:26	2.6752	2.7
2017-08-07 16:03:19	2.6752	3
2017-08-07 16:05:27	2.6752	3.34
2017-08-07 16:08:30	2.6752	3.72
2017-08-07 16:19:58	2.45227	4.11
2017-08-07 16:30:24	0	3.69
2017-08-07 16:30:43	0	3.29
2017-08-07 16:31:08	0	2.96
2017-08-07 16:31:39	0	2.66
2017-08-07 16:32:27	0	2.37
2017-08-07 16:33:32	0	2.13
2017-08-07 16:34:59	0	1.91
2017-08-07 16:36:40	0	1.71
2017-08-07 16:38:58	0	1.52
2017-08-07 16:42:22	0	1.36
2017-08-07 16:46:04	0	1.19
2017-08-07 16:51:27	0	1.07
2017-08-07 16:58:19	0	0.95
2017-08-07 17:00:10	1.56053	1.09
2017-08-07 17:00:25	1.3376	1.23
2017-08-07 17:00:32	2.6752	1.37
2017-08-07 17:00:42	2.0064	1.52
2017-08-07 17:00:51	2.6752	1.71
2017-08-07 17:01:06	2.89813	1.93
2017-08-07 17:01:20	2.6752	2.13
2017-08-07 17:01:37	2.89813	2.35
2017-08-07 17:02:01	2.89813	2.59
2017-08-07 17:02:33	2.89813	2.85
2017-08-07 17:03:33	2.89813	3.23
2017-08-07 17:05:19	2.89813	3.63
2017-08-07 17:08:44	2.89813	4.05
2017-08-07 17:14:07	2.89813	4.46
2017-08-07 17:23:02	2.89813	4.92
2017-08-07 17:29:23	2.89813	5.12
2017-08-07 17:30:11	0	4.52
2017-08-07 17:30:28	0	4.05
2017-08-07 17:30:52	0	3.6
2017-08-07 17:31:21	0	3.23
2017-08-07 17:31:59	0	2.9
2017-08-07 17:32:48	0	2.6
2017-08-07 17:34:07	0	2.34
2017-08-07 17:35:48	0	2.1
2017-08-07 17:37:32	0	1.89
2017-08-07 17:40:28	0	1.68
2017-08-07 17:44:12	0	1.51
2017-08-07 17:48:35	0	1.34
2017-08-07 17:55:46	0	1.19
2017-08-07 17:59:57	0	1.49
2017-08-07 18:00:14	2.45227	1.71
2017-08-07 18:00:24	2.89813	1.92
2017-08-07 18:00:41	2.6752	2.13
2017-08-07 18:00:55	2.6752	2.37
2017-08-07 18:01:24	2.6752	2.62
2017-08-07 18:01:50	2.89813	2.92
2017-08-07 18:02:36	2.89813	3.24
2017-08-07 18:03:58	2.89813	3.58
2017-08-07 18:06:18	2.89813	3.94
2017-08-07 18:09:48	2.89813	4.38
2017-08-07 18:17:26	2.89813	4.83
2017-08-07 18:22:37	2.6752	5.01
2017-08-07 18:27:57	2.6752	5.17
2017-08-07 18:30:17	0	4.58
2017-08-07 18:30:36	0	4.07
2017-08-07 18:31:03	0	3.6
2017-08-07 18:31:39	0	3.21
2017-08-07 18:32:30	0	2.88
2017-08-07 18:33:37	0	2.59
2017-08-07 18:35:14	0	2.32
2017-08-07 18:37:17	0	2.08
2017-08-07 18:39:49	0	1.87
2017-08-07 18:43:37	0	1.67
2017-08-07 18:48:27	0	1.49
2017-08-07 18:54:31	0	1.34
2017-08-07 19:00:20	2.0064	1.51
2017-08-07 19:00:35	2.45227	1.67
2017-08-07 19:00:49	2.45227	1.87
2017-08-07 19:01:04	2.22933	2.1
2017-08-07 19:01:23	2.6752	2.32
2017-08-07 19:01:40	2.89813	2.56
2017-08-07 19:01:57	2.89813	2.84
2017-08-07 19:02:30	2.89813	3.19
2017-08-07 19:03:33	2.89813	3.55
2017-08-07 19:05:31	2.89813	3.92
2017-08-07 19:08:22	2.6752	4.34
2017-08-07 19:13:48	2.89813	4.81
2017-08-07 19:18:59	2.89813	5.02
2017-08-07 19:23:07	2.89813	5.24
2017-08-07 19:28:40	2.89813	5.51
2017-08-07 19:29:08	2.89813	5.16
2017-08-07 19:29:16	2.89813	5.35
2017-08-07 19:30:09	2.22933	5.08
2017-08-07 19:30:28	0	4.54
2017-08-07 19:30:50	0	4.08
2017-08-07 19:31:19	0	3.65
2017-08-07 19:31:55	0	3.26
2017-08-07 19:32:55	0	2.92
2017-08-07 19:34:15	0	2.62
2017-08-07 19:36:03	0	2.34
2017-08-07 19:38:45	0	2.08
2017-08-07 19:42:07	0	1.87
2017-08-07 19:46:37	0	1.68
2017-08-07 19:52:12	0	1.49
2017-08-07 19:59:19	0	1.34
2017-08-07 20:00:02	0	1.49
2017-08-07 20:00:12	2.22933	1.69
2017-08-07 20:00:26	2.6752	1.91
2017-08-07 20:00:38	2.6752	2.17
2017-08-07 20:00:55	2.6752	2.46
2017-08-07 20:01:17	2.89813	2.76
2017-08-07 20:01:43	2.89813	3.05
2017-08-07 20:02:27	2.89813	3.43
2017-08-07 20:03:42	2.89813	3.78
2017-08-07 20:05:11	2.89813	4.18
2017-08-07 20:09:05	2.89813	4.61
2017-08-07 20:12:58	2.89813	5.05
2017-08-07 20:16:02	2.89813	5.25
2017-08-07 20:19:39	2.89813	5.41
2017-08-07 20:20:27	2.89813	5.12
2017-08-07 20:20:29	2.89813	5.34
2017-08-07 20:22:10	2.89813	5.51
2017-08-07 20:23:11	2.89813	5.21
2017-08-07 20:23:13	2.89813	5.5
2017-08-07 20:26:31	2.89813	5.7
2017-08-07 20:30:05	1.78347	5.39
2017-08-07 20:30:15	0	5.1
2017-08-07 20:30:37	0	4.57
2017-08-07 20:31:03	0	4.11
2017-08-07 20:31:34	0	3.69
2017-08-07 20:32:20	0	3.31
2017-08-07 20:33:28	0	2.97
2017-08-07 20:34:55	0	2.67
2017-08-07 20:37:12	0	2.38
2017-08-07 20:40:15	0	2.12
2017-08-07 20:44:31	0	1.89
2017-08-07 20:49:49	0	1.69
2017-08-07 20:57:05	0	1.52
2017-08-07 20:59:54	3.12107	1.79
2017-08-07 21:00:04	2.22933	2.02
2017-08-07 21:00:16	3.12107	2.26
2017-08-07 21:00:30	2.89813	2.5
2017-08-07 21:00:47	2.89813	2.81
2017-08-07 21:01:11	3.12107	3.13
2017-08-07 21:01:40	2.89813	3.48
2017-08-07 21:02:45	2.89813	3.9
2017-08-07 21:04:41	2.89813	4.33
2017-08-07 21:08:10	2.89813	4.78
2017-08-07 21:11:14	2.89813	5.05
2017-08-07 21:17:34	2.89813	5.22
2017-08-07 21:20:50	2.89813	5.39
2017-08-07 21:25:08	2.89813	5.56
2017-08-07 21:29:35	2.89813	5.76
2017-08-07 21:30:04	2.45227	5.42
2017-08-07 21:30:14	0	5.11
2017-08-07 21:30:36	0	4.56
2017-08-07 21:31:07	0	4.08
2017-08-07 21:31:43	0	3.64
2017-08-07 21:32:43	0	3.26
2017-08-07 21:34:00	0	2.92
2017-08-07 21:35:56	0	2.62
2017-08-07 21:38:54	0	2.34
2017-08-07 21:42:22	0	2.1
2017-08-07 21:46:57	0	1.89
2017-08-07 21:54:10	0	1.69
2017-08-07 21:59:58	2.6752	1.86
2017-08-07 22:00:05	2.89813	2.07
2017-08-07 22:00:19	3.12107	2.28
2017-08-07 22:00:31	2.6752	2.52
2017-08-07 22:00:48	2.6752	2.81
2017-08-07 22:01:17	2.89813	3.11
2017-08-07 22:01:48	2.6752	3.43
2017-08-07 22:02:44	2.89813	3.78
2017-08-07 22:03:15	0	3.36
2017-08-07 22:03:30	0	3.01
2017-08-07 22:03:49	0	2.69
2017-08-07 22:04:15	0	2.42
2017-08-07 22:04:59	0	2.17
2017-08-07 22:06:11	1.56053	2.43
2017-08-07 22:06:26	2.0064	2.69
2017-08-07 22:06:47	2.89813	3
2017-08-07 22:07:14	2.89813	3.4
2017-08-07 22:08:12	2.89813	3.75
2017-08-07 22:09:22	0	3.33
2017-08-07 22:09:39	0	2.96
2017-08-07 22:10:03	0	2.65
2017-08-07 22:10:44	0	2.37
2017-08-07 22:11:46	0	2.13
2017-08-07 22:11:56	2.45227	2.37
2017-08-07 22:12:13	2.45227	2.61
2017-08-07 22:12:27	2.45227	2.89
2017-08-07 22:12:49	2.89813	3.2
2017-08-07 22:13:23	2.89813	3.57
2017-08-07 22:14:13	2.89813	3.93
2017-08-07 22:15:18	0	3.52
2017-08-07 22:15:35	0	3.14
2017-08-07 22:15:57	0	2.82
2017-08-07 22:16:36	0	2.52
2017-08-07 22:17:41	0	2.26
2017-08-07 22:18:48	3.12107	2.56
2017-08-07 22:18:58	2.6752	2.82
2017-08-07 22:19:19	2.89813	3.13
2017-08-07 22:19:48	2.89813	3.54
2017-08-07 22:20:51	2.6752	3.9
2017-08-07 22:21:37	0	3.5
2017-08-07 22:21:54	0	3.11
2017-08-07 22:22:20	0	2.77
2017-08-07 22:22:59	0	2.48
2017-08-07 22:24:11	1.78347	2.77
2017-08-07 22:24:30	2.6752	3.08
2017-08-07 22:24:57	2.6752	3.41
2017-08-07 22:25:35	2.89813	3.85
2017-08-07 22:26:57	2.89813	4.24
2017-08-07 22:27:12	0	3.78
2017-08-07 22:27:29	0	3.39
2017-08-07 22:27:50	0	3.05
2017-08-07 22:28:22	0	2.74
2017-08-07 22:29:08	0	2.46
2017-08-07 22:30:03	3.56693	2.75
2017-08-07 22:30:18	3.12107	3.08
2017-08-07 22:30:44	2.89813	3.4
2017-08-07 22:31:13	2.89813	3.8
2017-08-07 22:32:20	2.89813	4.19
2017-08-07 22:33:21	0	3.64
2017-08-07 22:33:42	0	3.25
2017-08-07 22:34:09	0	2.91
2017-08-07 22:35:00	0	2.6
2017-08-07 22:36:05	1.78347	2.88
2017-08-07 22:36:21	2.45227	3.19
2017-08-07 22:36:43	2.89813	3.57
2017-08-07 22:37:29	2.89813	3.99
2017-08-07 22:38:56	2.89813	4.39
2017-08-07 22:39:15	0	3.84
2017-08-07 22:39:34	0	3.43
2017-08-07 22:40:01	0	3.05
2017-08-07 22:40:44	0	2.74
2017-08-07 22:41:52	0	2.43
2017-08-07 22:41:56	3.344	2.77
2017-08-07 22:42:13	3.12107	3.1
2017-08-07 22:42:30	3.12107	3.44
2017-08-07 22:42:59	2.89813	3.82
2017-08-07 22:43:47	2.89813	4.23
2017-08-07 22:45:21	0	3.8
2017-08-07 22:45:41	0	3.41
2017-08-07 22:46:07	0	3.06
2017-08-07 22:46:51	0	2.75
2017-08-07 22:48:08	2.0064	3.03
2017-08-07 22:48:25	2.89813	3.36
2017-08-07 22:48:49	2.89813	3.7
2017-08-07 22:49:39	2.89813	4.14
2017-08-07 22:51:25	0	3.68
2017-08-07 22:51:47	0	3.29
2017-08-07 22:52:23	0	2.92
2017-08-07 22:53:28	0	2.62
2017-08-07 22:53:55	4.0128	2.97
2017-08-07 22:54:21	2.45227	3.3
2017-08-07 22:54:43	2.89813	3.7
2017-08-07 22:55:34	2.89813	4.12
2017-08-07 22:56:56	2.89813	4.54
2017-08-07 22:57:15	0	3.97
2017-08-07 22:57:34	0	3.57
2017-08-07 22:58:01	0	3.19
2017-08-07 22:58:44	0	2.86
2017-08-07 22:59:51	0	2.57
2017-08-07 23:01:50	0	2.3
2017-08-07 23:05:17	0	2.05
2017-08-07 23:10:47	0	1.83
2017-08-07 23:18:44	0	1.64
2017-08-07 23:30:21	0	1.47
2017-08-07 23:48:02	0	1.32
2017-08-08 00:11:41	0	1.18
2017-08-08 00:40:51	0	1.05
2017-08-08 01:31:50	0	0.94
2017-08-08 02:39:48	0	0.84
2017-08-08 04:22:08	0	0.75
2017-08-08 04:26:28	0	0.83
2017-08-08 04:30:12	0	0.74
2017-08-08 04:31:17	0	0.82
2017-08-08 04:44:37	0	0.73
2017-08-08 07:00:17	0	0.82
2017-08-08 07:00:27	1.78347	0.93
2017-08-08 07:00:44	2.0064	1.04
2017-08-08 07:01:01	1.3376	1.15
2017-08-08 07:01:25	1.56053	1.27
2017-08-08 07:01:56	1.3376	1.41
2017-08-08 07:04:28	1.11467	1.56
2017-08-08 07:09:34	0.891733	1.73
2017-08-08 07:14:52	1.11467	1.91
2017-08-08 07:26:19	1.11467	2.12
2017-08-08 07:48:15	1.11467	2.34
2017-08-08 08:00:09	2.0064	2.62
2017-08-08 08:01:02	2.0064	2.89
2017-08-08 08:03:41	2.0064	3.34
2017-08-08 08:19:55	2.0064	3.7
2017-08-08 08:46:57	2.0064	4.08
2017-08-08 09:00:20	1.3376	3.67
2017-08-08 09:07:29	1.11467	3.11
2017-08-08 10:00:21	2.6752	3.43
2017-08-08 10:00:50	2.89813	3.84
2017-08-08 10:01:45	2.89813	4.24
2017-08-08 10:03:48	2.6752	4.7
2017-08-08 10:05:36	2.89813	5
2017-08-08 10:07:32	2.89813	5.21
2017-08-08 10:09:52	2.89813	5.4
2017-08-08 10:10:02	2.89813	5.11
2017-08-08 10:10:09	2.89813	5.28
2017-08-08 10:11:07	2.89813	5.47
2017-08-08 10:15:32	2.6752	5.71
2017-08-08 10:15:42	2.89813	5.37
2017-08-08 10:15:53	2.89813	5.54
2017-08-08 10:18:21	2.6752	5.76
2017-08-08 10:18:35	2.89813	5.47
2017-08-08 10:18:40	2.89813	5.64
2017-08-08 10:23:31	2.89813	5.86
2017-08-08 10:24:24	2.6752	5.54
2017-08-08 10:24:27	2.6752	5.75
2017-08-08 10:26:25	2.89813	5.94
2017-08-08 10:42:48	2.89813	6.14
2017-08-08 10:51:22	2.89813	6.33
2017-08-08 10:56:23	2.89813	6.52
2017-08-08 11:00:31	1.56053	6.16
2017-08-08 11:01:02	1.3376	5.79
2017-08-08 11:01:44	1.11467	5.47
2017-08-08 11:02:36	1.11467	5.18
2017-08-08 11:06:33	1.3376	4.66
2017-08-08 11:16:09	1.3376	3.9
2017-08-08 12:00:19	4.0128	4.33
2017-08-08 12:00:34	4.23573	4.9
2017-08-08 12:00:46	4.0128	5.13
2017-08-08 12:00:55	4.0128	5.31
2017-08-08 12:01:03	4.0128	5.54
2017-08-08 12:01:05	4.0128	5.13
2017-08-08 12:01:10	4.0128	5.44
2017-08-08 12:01:12	4.0128	5.12
2017-08-08 12:01:15	4.0128	5.28
2017-08-08 12:01:17	4.0128	5.61
2017-08-08 12:01:48	4.0128	5.91
2017-08-08 12:02:20	4.0128	6.09
2017-08-08 12:02:44	4.0128	6.28
2017-08-08 12:03:15	4.0128	6.47
2017-08-08 12:03:54	4.0128	6.69
2017-08-08 12:04:39	4.0128	6.91
2017-08-08 12:05:37	4.0128	7.12
2017-08-08 12:06:54	4.0128	7.37
2017-08-08 12:08:26	4.0128	7.62
2017-08-08 12:10:07	4.0128	7.88
2017-08-08 12:12:49	4.0128	8.15
2017-08-08 12:14:51	4.0128	8.44
2017-08-08 12:21:34	4.0128	8.7
2017-08-08 12:26:42	4.0128	8.98
2017-08-08 12:33:49	4.0128	9.27
2017-08-08 12:41:10	4.0128	9.57
2017-08-08 12:57:18	4.0128	9.87
2017-08-08 13:00:28	2.22933	9.35
2017-08-08 13:00:53	1.78347	8.86
2017-08-08 13:01:19	1.3376	8.41
2017-08-08 13:01:53	1.3376	7.95
2017-08-08 13:02:41	1.3376	7.52
2017-08-08 13:03:34	1.56053	7.14
2017-08-08 13:04:56	1.11467	6.78
2017-08-08 13:06:27	1.11467	6.44
2017-08-08 13:09:04	1.11467	6.09
2017-08-08 13:12:41	1.11467	5.78
2017-08-08 13:17:37	1.11467	5.49
2017-08-08 13:23:41	1.11467	5.18
2017-08-08 13:58:41	1.11467	4.66
2017-08-08 13:59:38	2.0064	5.12
2017-08-08 13:59:55	2.89813	5.32
2017-08-08 14:00:10	3.56693	5.62
2017-08-08 14:00:22	3.78987	5.86
2017-08-08 14:00:36	4.23573	6.06
2017-08-08 14:00:46	4.45867	6.26
2017-08-08 14:00:56	4.6816	6.45
2017-08-08 14:01:08	4.6816	6.69
2017-08-08 14:01:20	4.90453	6.94
2017-08-08 14:01:32	4.90453	7.22
2017-08-08 14:01:51	4.90453	7.46
2017-08-08 14:02:05	4.90453	7.7
2017-08-08 14:02:27	4.90453	7.95
2017-08-08 14:02:46	4.90453	8.19
2017-08-08 14:03:13	4.90453	8.44
2017-08-08 14:03:44	4.90453	8.71
2017-08-08 14:04:20	4.90453	8.98
2017-08-08 14:05:09	4.90453	9.25
2017-08-08 14:06:11	4.90453	9.54
2017-08-08 14:07:07	4.90453	9.84
2017-08-08 14:09:07	4.90453	10.18
2017-08-08 14:11:44	4.90453	10.55
2017-08-08 14:15:06	4.90453	10.9
2017-08-08 14:20:20	4.90453	11.25
2017-08-08 14:25:50	4.90453	11.64
2017-08-08 14:34:33	4.90453	11.99
2017-08-08 14:45:48	4.90453	12.35
2017-08-08 14:59:32	4.90453	12.74
2017-08-08 15:00:21	2.45227	12.04
2017-08-08 15:00:45	1.3376	11.36
2017-08-08 15:01:09	1.3376	10.77
2017-08-08 15:08:12	1.3376	7.66
2017-08-08 15:10:36	1.11467	7.27
2017-08-08 15:14:32	1.11467	6.88
2017-08-08 15:20:46	1.11467	6.53
2017-08-08 15:28:43	1.11467	6.2
2017-08-08 15:41:07	1.11467	5.88
2017-08-08 15:56:56	1.11467	5.57
2017-08-08 15:59:59	2.6752	5.86
2017-08-08 16:00:07	4.0128	6.05
2017-08-08 16:00:16	4.0128	6.3
2017-08-08 16:00:24	5.57333	6.6
2017-08-08 16:00:28	6.0192	6.82
2017-08-08 16:00:33	6.0192	7.05
2017-08-08 16:00:40	6.0192	7.46
2017-08-08 16:00:48	6.0192	7.72
2017-08-08 16:00:57	6.0192	8.05
2017-08-08 16:01:09	6.0192	8.31
2017-08-08 16:01:17	6.0192	8.66
2017-08-08 16:01:29	6.0192	8.93
2017-08-08 16:01:38	6.0192	9.24
2017-08-08 16:01:55	6.0192	9.54
2017-08-08 16:02:10	6.0192	9.88
2017-08-08 16:02:29	6.0192	10.19
2017-08-08 16:02:48	6.0192	10.51
2017-08-08 16:03:17	6.0192	10.9
2017-08-08 16:03:56	6.0192	11.25
2017-08-08 16:04:32	6.0192	11.59
2017-08-08 16:05:27	6.0192	11.96
2017-08-08 16:06:30	6.0192	12.35
2017-08-08 16:07:52	6.0192	12.78
2017-08-08 16:09:50	6.0192	13.22
2017-08-08 16:12:24	6.0192	13.66
2017-08-08 16:16:18	6.0192	14.07
2017-08-08 16:21:19	6.0192	14.5
2017-08-08 16:27:37	6.0192	14.94
2017-08-08 16:40:55	5.79627	15.43
2017-08-08 16:59:02	6.0192	15.91
2017-08-08 17:00:14	2.45227	15.08
2017-08-08 17:00:33	1.11467	14.32
2017-08-08 17:00:53	0.891733	13.6
2017-08-08 17:01:22	1.11467	12.89
2017-08-08 17:01:58	0.891733	12.18
2017-08-08 17:02:39	1.11467	11.57
2017-08-08 17:03:32	1.3376	10.98
2017-08-08 17:04:39	1.3376	10.36
2017-08-08 17:05:59	2.0064	9.84
2017-08-08 17:07:40	2.0064	9.33
2017-08-08 17:09:55	1.56053	8.85
2017-08-08 17:12:34	1.56053	8.39
2017-08-08 17:16:06	2.0064	7.97
2017-08-08 17:21:00	2.0064	7.55
2017-08-08 17:27:18	1.3376	7.17
2017-08-08 17:35:41	1.78347	6.78
2017-08-08 17:38:04	1.56053	6.99
2017-08-08 18:00:06	4.0128	7.22
2017-08-08 18:00:13	4.6816	7.46
2017-08-08 18:00:21	5.79627	7.78
2017-08-08 18:00:30	6.91093	8.31
2017-08-08 18:00:38	6.46507	8.77
2017-08-08 18:00:47	6.91093	9.16
2017-08-08 18:00:54	6.91093	9.52
2017-08-08 18:01:09	6.91093	10.02
2017-08-08 18:01:21	6.91093	10.38
2017-08-08 18:01:31	6.91093	10.72
2017-08-08 18:01:47	6.91093	11.16
2017-08-08 18:02:00	6.91093	11.5
2017-08-08 18:02:14	6.91093	11.96
2017-08-08 18:02:36	6.91093	12.35
2017-08-08 18:03:05	6.91093	12.74
2017-08-08 18:03:29	6.91093	13.17
2017-08-08 18:04:00	6.91093	13.71
2017-08-08 18:05:05	6.91093	14.19
2017-08-08 18:06:17	6.91093	14.63
2017-08-08 18:07:39	6.91093	15.08
2017-08-08 18:09:37	6.91093	15.54
2017-08-08 18:12:21	6.91093	16.01
2017-08-08 18:17:10	6.91093	16.52
2017-08-08 18:24:38	6.91093	17.06
2017-08-08 18:41:26	6.91093	17.58
2017-08-08 19:00:16	3.12107	16.64
2017-08-08 19:00:41	1.78347	15.77
2017-08-08 19:01:07	1.3376	14.97
2017-08-08 19:01:43	1.56053	14.2
2017-08-08 19:02:29	1.56053	13.47
2017-08-08 19:03:24	1.3376	12.77
2017-08-08 19:04:39	1.3376	12.11
2017-08-08 19:06:11	1.56053	11.49
2017-08-08 19:08:13	1.3376	10.91
2017-08-08 19:11:02	1.3376	10.33
2017-08-08 19:15:13	1.3376	9.79
2017-08-08 19:21:02	1.3376	9.29
2017-08-08 19:29:50	1.3376	8.8
2017-08-08 19:39:33	1.3376	8.35
2017-08-08 19:54:29	1.3376	7.93
2017-08-08 19:59:55	2.89813	8.21
2017-08-08 20:00:04	4.45867	8.54
2017-08-08 20:00:09	6.24213	8.8
2017-08-08 20:00:12	6.91093	9.11
2017-08-08 20:00:24	7.3568	9.4
2017-08-08 20:00:26	7.3568	10.04
2017-08-08 20:00:38	8.24853	10.43
2017-08-08 20:00:45	7.80267	10.75
2017-08-08 20:00:53	8.0256	11.1
2017-08-08 20:00:57	8.0256	11.45
2017-08-08 20:01:05	8.0256	11.81
2017-08-08 20:01:09	8.0256	12.24
2017-08-08 20:01:29	8.0256	12.69
2017-08-08 20:01:34	8.0256	13.15
2017-08-08 20:01:58	8.0256	13.78
2017-08-08 20:02:17	8.0256	14.24
2017-08-08 20:02:48	8.0256	14.71
2017-08-08 20:03:08	8.0256	15.18
2017-08-08 20:03:53	8.0256	15.81
2017-08-08 20:05:01	8.0256	16.33
2017-08-08 20:06:13	8.0256	16.85
2017-08-08 20:08:35	8.0256	17.36
2017-08-08 20:12:48	8.0256	17.99
2017-08-08 20:20:02	8.0256	18.59
2017-08-08 20:31:48	8.0256	19.15
2017-08-08 20:59:59	3.56693	18.14
2017-08-08 21:00:26	2.0064	17.23
2017-08-08 21:00:52	1.56053	16.36
2017-08-08 21:01:26	1.11467	15.45
2017-08-08 21:02:12	1.3376	14.65
2017-08-08 21:03:00	1.3376	13.9
2017-08-08 21:04:15	1.11467	13.18
2017-08-08 21:05:49	1.3376	12.47
2017-08-08 21:07:47	1.56053	11.83
2017-08-08 21:10:52	1.56053	11.22
2017-08-08 21:14:39	1.3376	10.65
2017-08-08 21:20:33	1.56053	10.08
2017-08-08 21:28:49	1.11467	9.57
2017-08-08 21:40:31	1.3376	9.09
2017-08-08 22:01:09	1.3376	8.63
2017-08-08 22:28:50	1.3376	8.19
2017-08-08 22:55:59	1.3376	7.77
2017-08-09 00:01:23	1.11467	7.38
2017-08-09 07:00:05	2.45227	7.61
2017-08-09 07:00:24	2.89813	7.87
2017-08-09 07:00:43	2.89813	8.12
2017-08-09 07:01:17	2.89813	8.41
2017-08-09 07:01:58	2.89813	8.68
2017-08-09 07:03:51	1.3376	8.24
2017-08-09 07:05:21	1.3376	7.82
2017-08-09 07:06:04	2.6752	8.07
2017-08-09 07:06:23	2.89813	8.34
2017-08-09 07:06:52	2.89813	8.6
2017-08-09 07:07:31	2.89813	8.88
2017-08-09 07:08:21	2.89813	9.15
2017-08-09 07:09:29	1.56053	8.68
2017-08-09 07:10:32	1.3376	8.22
2017-08-09 07:12:18	2.89813	8.49
2017-08-09 07:12:49	2.89813	8.75
2017-08-09 07:13:20	2.89813	9.03
2017-08-09 07:14:13	2.89813	9.34
2017-08-09 07:15:35	1.3376	8.81
2017-08-09 07:17:00	0.891733	8.36
2017-08-09 07:18:05	2.6752	8.63
2017-08-09 07:18:34	2.89813	8.9
2017-08-09 07:19:10	2.89813	9.19
2017-08-09 07:20:08	2.89813	9.47
2017-08-09 07:21:34	1.3376	8.96
2017-08-09 07:22:52	1.56053	8.5
2017-08-09 07:24:11	2.89813	8.8
2017-08-09 07:24:47	2.89813	9.09
2017-08-09 07:25:33	2.89813	9.39
2017-08-09 07:27:43	1.3376	8.88
2017-08-09 07:29:20	1.11467	8.42
2017-08-09 07:30:08	2.89813	8.68
2017-08-09 07:30:37	2.6752	8.95
2017-08-09 07:31:15	2.89813	9.22
2017-08-09 07:32:08	2.89813	9.5
2017-08-09 07:33:35	1.11467	9.01
2017-08-09 07:34:57	1.11467	8.55
2017-08-09 07:36:19	2.6752	8.84
2017-08-09 07:36:46	2.89813	9.13
2017-08-09 07:37:27	2.89813	9.42
2017-08-09 07:38:27	2.89813	9.74
2017-08-09 07:39:08	0.891733	9.24
2017-08-09 07:40:18	1.56053	8.77
2017-08-09 07:42:28	2.6752	9.05
2017-08-09 07:43:14	2.89813	9.34
2017-08-09 07:44:09	2.89813	9.64
2017-08-09 07:45:26	1.3376	9.14
2017-08-09 07:46:48	1.11467	8.68
2017-08-09 07:48:22	2.89813	9.05
2017-08-09 07:48:58	2.89813	9.33
2017-08-09 07:49:49	2.89813	9.63
2017-08-09 07:52:02	1.3376	9.11
2017-08-09 07:54:50	2.89813	9.39
2017-08-09 07:55:39	2.89813	9.69
2017-08-09 07:58:06	1.3376	9.19
2017-08-09 08:00:13	1.56053	8.73
2017-08-09 08:05:48	1.3376	8.27
2017-08-09 08:56:14	1.11467	7.85
2017-08-09 08:59:48	2.89813	8.09
2017-08-09 09:00:00	3.56693	8.36
2017-08-09 09:00:12	4.0128	8.63
2017-08-09 09:00:22	4.0128	8.89
2017-08-09 09:00:36	4.0128	9.18
2017-08-09 09:00:53	4.0128	9.47
2017-08-09 09:01:15	4.0128	9.76
2017-08-09 09:01:39	4.0128	10.06
2017-08-09 09:02:13	4.0128	10.38
2017-08-09 09:04:13	2.0064	9.85
2017-08-09 09:06:04	4.0128	10.28
2017-08-09 09:06:38	4.0128	10.63
2017-08-09 09:07:12	4.0128	10.95
2017-08-09 09:07:38	4.0128	11.36
2017-08-09 09:10:00	2.0064	10.75
2017-08-09 09:11:25	2.0064	10.19
2017-08-09 09:11:58	3.56693	10.52
2017-08-09 09:12:27	4.0128	10.87
2017-08-09 09:13:01	4.0128	11.24
2017-08-09 09:13:52	4.0128	11.59
2017-08-09 09:15:57	2.0064	10.98
2017-08-09 09:17:26	2.0064	10.42
2017-08-09 09:18:02	4.23573	10.76
2017-08-09 09:18:22	4.0128	11.11
2017-08-09 09:18:58	4.0128	11.51
2017-08-09 09:19:46	4.0128	11.88
2017-08-09 09:21:56	2.22933	11.27
2017-08-09 09:23:25	2.0064	10.67
2017-08-09 09:23:57	4.0128	11
2017-08-09 09:24:26	4.0128	11.4
2017-08-09 09:25:07	4.0128	11.75
2017-08-09 09:26:12	4.0128	12.11
2017-08-09 09:27:24	2.0064	11.48
2017-08-09 09:28:44	2.0064	10.9
2017-08-09 09:30:08	4.0128	11.27
2017-08-09 09:30:37	4.0128	11.63
2017-08-09 09:31:28	4.0128	12.02
2017-08-09 09:33:50	2.0064	11.4
2017-08-09 09:35:38	2.0064	10.81
2017-08-09 09:36:05	4.0128	11.14
2017-08-09 09:36:26	4.0128	11.48
2017-08-09 09:36:58	4.0128	11.83
2017-08-09 09:37:44	4.0128	12.19
2017-08-09 09:39:37	2.0064	11.57
2017-08-09 09:41:13	2.0064	10.96
2017-08-09 09:41:59	4.0128	11.29
2017-08-09 09:42:26	4.0128	11.68
2017-08-09 09:43:16	4.0128	12.04
2017-08-09 09:44:26	4.0128	12.42
2017-08-09 09:45:22	2.0064	11.76
2017-08-09 09:46:46	2.0064	11.17
2017-08-09 09:48:10	4.23573	11.54
2017-08-09 09:48:44	4.0128	11.89
2017-08-09 09:49:30	4.0128	12.28
2017-08-09 09:52:09	2.0064	11.64
2017-08-09 09:54:50	4.0128	11.99
2017-08-09 09:55:29	4.0128	12.37
2017-08-09 09:57:49	2.0064	11.75
2017-08-09 09:59:35	2.0064	11.12
2017-08-09 10:00:59	1.3376	10.49
2017-08-09 10:03:07	1.56053	9.96
2017-08-09 10:07:15	1.3376	9.45
2017-08-09 10:16:15	1.3376	8.96
2017-08-09 10:40:24	1.3376	8.51
2017-08-09 11:00:12	4.0128	8.81
2017-08-09 11:00:19	5.12747	9.1
2017-08-09 11:00:27	5.3504	9.42
2017-08-09 11:00:36	4.90453	9.76
2017-08-09 11:00:48	4.90453	10.08
2017-08-09 11:01:03	4.90453	10.43
2017-08-09 11:01:17	4.90453	10.76
2017-08-09 11:01:34	4.90453	11.09
2017-08-09 11:01:56	4.90453	11.45
2017-08-09 11:02:18	4.90453	11.8
2017-08-09 11:06:33	4.90453	12.16
2017-08-09 11:07:07	4.90453	12.58
2017-08-09 11:08:05	4.90453	12.97
2017-08-09 11:09:48	2.89813	12.3
2017-08-09 11:12:25	4.90453	12.69
2017-08-09 11:13:04	4.90453	13.08
2017-08-09 11:14:09	4.90453	13.48
2017-08-09 11:16:02	3.12107	12.78
2017-08-09 11:18:29	4.90453	13.22
2017-08-09 11:19:37	4.90453	13.62
2017-08-09 11:22:01	2.89813	12.91
2017-08-09 11:24:16	5.12747	13.32
2017-08-09 11:25:00	4.90453	13.73
2017-08-09 11:26:26	4.90453	14.16
2017-08-09 11:27:34	2.89813	13.43
2017-08-09 11:31:04	4.6816	13.84
2017-08-09 11:34:09	2.89813	13.13
2017-08-09 11:36:07	4.90453	13.56
2017-08-09 11:37:08	4.90453	13.99
2017-08-09 11:38:54	4.90453	14.43
2017-08-09 11:39:56	2.89813	13.67
2017-08-09 11:42:59	4.6816	14.12
2017-08-09 11:46:00	2.89813	13.41
2017-08-09 11:48:18	4.6816	13.86
2017-08-09 11:49:28	4.90453	14.31
2017-08-09 11:52:07	3.12107	13.57
2017-08-09 11:54:43	4.90453	14
2017-08-09 11:55:46	4.90453	14.46
2017-08-09 11:57:44	2.89813	13.71
2017-08-09 12:00:04	2.0064	12.89
2017-08-09 12:00:42	1.3376	12.2
2017-08-09 12:01:28	1.3376	11.5
2017-08-09 12:02:41	1.11467	10.9
2017-08-09 12:05:10	1.56053	10.35
2017-08-09 12:09:57	1.3376	9.83
2017-08-09 12:20:19	1.3376	9.31
2017-08-09 12:41:00	1.3376	8.84
2017-08-09 13:00:05	4.0128	9.15
2017-08-09 13:00:15	4.6816	9.47
2017-08-09 13:00:22	5.3504	9.81
2017-08-09 13:00:29	5.79627	10.11
2017-08-09 13:00:39	6.0192	10.48
2017-08-09 13:00:51	6.0192	10.89
2017-08-09 13:01:03	6.0192	11.25
2017-08-09 13:01:18	6.0192	11.64
2017-08-09 13:01:35	6.0192	12.03
2017-08-09 13:01:54	6.0192	12.4
2017-08-09 13:02:13	6.0192	12.78
2017-08-09 13:02:42	6.0192	13.18
2017-08-09 13:06:19	5.79627	13.58
2017-08-09 13:06:55	6.0192	14.02
2017-08-09 13:07:41	6.0192	14.48
2017-08-09 13:13:11	6.0192	14.94
2017-08-09 13:14:35	6.0192	15.43
2017-08-09 13:15:36	4.0128	14.61
2017-08-09 13:18:53	6.0192	15.05
2017-08-09 13:20:20	6.0192	15.52
2017-08-09 13:21:42	4.0128	14.73
2017-08-09 13:24:48	6.0192	15.23
2017-08-09 13:26:29	6.0192	15.71
2017-08-09 13:27:56	4.0128	14.9
2017-08-09 13:30:32	6.0192	15.37
2017-08-09 13:32:02	6.0192	15.86
2017-08-09 13:33:50	4.0128	15.04
2017-08-09 13:37:00	5.79627	15.56
2017-08-09 13:38:49	6.0192	16.03
2017-08-09 13:39:44	4.0128	15.2
2017-08-09 13:42:48	6.0192	15.68
2017-08-09 13:44:31	6.0192	16.23
2017-08-09 13:45:39	4.23573	15.37
2017-08-09 13:49:01	6.0192	15.87
2017-08-09 13:52:28	4.0128	15.06
2017-08-09 13:54:10	6.0192	15.52
2017-08-09 13:55:10	6.0192	16.02
2017-08-09 13:58:37	4.0128	15.2
2017-08-09 14:00:23	2.22933	14.43
2017-08-09 14:01:14	1.78347	13.68
2017-08-09 14:02:36	1.78347	12.96
2017-08-09 14:04:20	1.56053	12.29
2017-08-09 14:06:49	1.56053	11.66
2017-08-09 14:11:29	1.56053	11.07
2017-08-09 14:19:04	1.56053	10.46
2017-08-09 14:41:32	1.3376	9.93
2017-08-09 14:59:49	6.24213	10.4
2017-08-09 14:59:58	6.46507	10.83
2017-08-09 15:00:05	6.24213	11.16
2017-08-09 15:00:13	6.688	11.51
2017-08-09 15:00:22	6.91093	11.91
2017-08-09 15:00:34	6.91093	12.38
2017-08-09 15:00:46	6.91093	12.81
2017-08-09 15:01:01	6.91093	13.21
2017-08-09 15:01:20	6.91093	13.62
2017-08-09 15:01:44	6.91093	14.12
2017-08-09 15:02:06	6.91093	14.56
2017-08-09 15:06:05	7.13387	15.03
2017-08-09 15:06:45	6.91093	15.56
2017-08-09 15:07:53	6.91093	16.03
2017-08-09 15:13:43	6.91093	16.53
2017-08-09 15:17:05	4.90453	15.69
2017-08-09 15:18:08	6.688	16.21
2017-08-09 15:19:10	6.688	16.75
2017-08-09 15:22:57	4.90453	15.89
2017-08-09 15:24:14	6.91093	16.47
2017-08-09 15:25:50	6.91093	17
2017-08-09 15:28:22	4.90453	16.13
2017-08-09 15:30:16	6.688	16.64
2017-08-09 15:31:57	6.91093	17.15
2017-08-09 15:34:00	4.90453	16.28
2017-08-09 15:36:32	6.91093	16.77
2017-08-09 15:38:25	6.688	17.29
2017-08-09 15:40:06	4.90453	16.4
2017-08-09 15:42:24	6.91093	16.91
2017-08-09 15:50:28	6.91093	17.43
2017-08-09 15:52:00	4.90453	16.55
2017-08-09 15:54:36	6.91093	17.11
2017-08-09 16:00:04	3.56693	16.12
2017-08-09 16:00:38	2.22933	15.3
2017-08-09 16:01:24	1.56053	14.5
2017-08-09 16:02:24	1.11467	13.72
2017-08-09 16:04:00	1.3376	12.99
2017-08-09 16:05:51	1.3376	12.33
2017-08-09 16:09:11	0.891733	11.68
2017-08-09 16:14:44	1.11467	11.07
2017-08-09 16:24:11	1.11467	10.49
2017-08-09 16:36:11	1.3376	9.9
2017-08-09 16:59:53	4.6816	10.32
2017-08-09 17:00:03	6.0192	10.73
2017-08-09 17:00:10	6.91093	11.15
2017-08-09 17:00:17	7.3568	11.6
2017-08-09 17:00:25	7.57973	11.96
2017-08-09 17:00:30	7.57973	12.33
2017-08-09 17:00:42	8.0256	12.76
2017-08-09 17:00:46	8.0256	13.26
2017-08-09 17:01:06	8.0256	13.71
2017-08-09 17:01:20	8.0256	14.21
2017-08-09 17:01:42	8.0256	14.75
2017-08-09 17:02:11	8.0256	15.29
2017-08-09 17:02:45	8.0256	15.78
2017-08-09 17:06:21	7.80267	16.28
2017-08-09 17:07:15	8.0256	16.78
2017-08-09 17:12:26	8.0256	17.31
2017-08-09 17:14:07	8.0256	17.85
2017-08-09 17:15:55	6.0192	16.95
2017-08-09 17:18:29	8.0256	17.58
2017-08-09 17:25:41	8.0256	18.13
2017-08-09 17:28:22	6.0192	17.21
2017-08-09 17:30:01	7.80267	17.76
2017-08-09 17:31:47	8.0256	18.34
2017-08-09 17:34:00	6.0192	17.41
2017-08-09 17:36:34	8.0256	18.05
2017-08-09 17:56:06	8.0256	18.63
2017-08-09 17:57:40	6.0192	17.63
2017-08-09 17:59:40	2.89813	16.6
2017-08-09 18:00:14	1.56053	15.74
2017-08-09 18:01:00	1.56053	14.88
2017-08-09 18:02:07	1.11467	14.12
2017-08-09 18:03:48	1.3376	13.4
2017-08-09 18:06:28	1.3376	12.7
2017-08-09 18:10:53	1.3376	12.05
2017-08-09 18:18:02	1.11467	11.44
2017-08-09 18:30:27	1.3376	10.85
2017-08-09 18:54:26	1.3376	10.3
2017-08-09 19:00:10	3.344	10.7
2017-08-09 19:00:20	5.57333	11.1
2017-08-09 19:00:27	6.91093	11.49
2017-08-09 19:00:32	9.3632	11.98
2017-08-09 19:00:42	8.91733	12.57
2017-08-09 19:00:51	8.47147	13.27
2017-08-09 19:01:03	8.6944	13.71
2017-08-09 19:01:13	8.6944	14.25
2017-08-09 19:01:30	8.6944	14.69
2017-08-09 19:01:44	8.91733	15.18
2017-08-09 19:02:04	8.91733	15.67
2017-08-09 19:02:30	8.91733	16.23
2017-08-09 19:05:38	8.24853	16.72
2017-08-09 19:06:14	8.91733	17.24
2017-08-09 19:07:19	8.91733	17.76
2017-08-09 19:12:42	8.6944	18.34
2017-08-09 19:25:17	8.6944	18.96
2017-08-09 19:28:01	6.91093	17.99
2017-08-09 19:30:01	8.6944	18.53
2017-08-09 19:31:38	8.91733	19.18
2017-08-09 19:33:34	6.91093	18.04
2017-08-09 19:35:58	9.14027	18.66
2017-08-09 19:38:20	8.91733	19.25
2017-08-09 19:39:25	6.91093	18.25
2017-08-09 19:42:21	8.91733	18.82
2017-08-09 19:59:48	2.89813	17.74
2017-08-09 20:00:12	1.3376	16.85
2017-08-09 20:00:48	1.3376	15.93
2017-08-09 20:01:41	1.3376	14.97
2017-08-09 20:03:20	2.22933	14.07
2017-08-09 20:05:52	1.3376	13.33
2017-08-09 20:10:12	1.56053	12.52
2017-08-09 20:19:36	1.3376	11.88
2017-08-09 20:39:08	1.11467	11.27
2017-08-09 21:01:57	1.11467	10.7
2017-08-09 21:39:18	1.11467	10.14
2017-08-09 22:39:12	2.0064	9.63
2017-08-10 04:32:20	1.3376	9.14
2017-08-10 07:00:52	0	8.66
2017-08-10 07:02:57	0	8.22
2017-08-10 07:06:51	0	7.76
2017-08-10 07:06:53	0	7.11
2017-08-10 07:06:56	0	4.61
2017-08-10 07:06:58	0	1.02
2017-08-10 07:07:01	0	0.55
2017-08-10 07:07:03	0	0.41
2017-08-10 07:07:05	0	0.34
2017-08-10 07:07:10	0	0.3
2017-08-10 07:07:17	0	0.25
2017-08-10 07:07:29	0	0.22
2017-08-10 07:07:32	0	0.26
2017-08-10 07:07:51	0	0.22
2017-08-10 07:07:54	0	0.25
2017-08-10 07:08:03	0	0.28
2017-08-10 07:08:10	0	0.25
2017-08-10 07:08:13	0	0.28
2017-08-10 07:08:15	0	0.25
2017-08-10 07:08:23	0	0.28
2017-08-10 07:08:27	0	0.24
2017-08-10 07:08:30	0	0.28
2017-08-10 07:08:37	0	0.24
2017-08-10 07:08:49	0	0.28
2017-08-10 07:08:54	0	0.24
2017-08-10 07:08:56	0	0.29
2017-08-10 07:09:01	0	0.26
2017-08-10 07:09:54	0	0.3
2017-08-10 07:09:56	0	0.26
2017-08-10 07:10:04	0	0.3
2017-08-10 07:10:06	0	0.26
2017-08-10 07:10:18	0	0.3
2017-08-10 07:10:25	0	0.26
2017-08-10 07:10:30	0	0.29
2017-08-10 07:10:37	0	0.25
2017-08-10 07:10:40	0	0.29
2017-08-10 07:10:42	0	0.26
2017-08-10 07:10:47	0	0.29
2017-08-10 07:10:52	0	0.26
2017-08-10 07:10:59	0	0.22
2017-08-10 07:11:14	0	0.19
2017-08-10 07:11:16	0	0.22
2017-08-10 07:11:21	0	0.19
2017-08-10 07:11:26	0	0.22
2017-08-10 07:11:55	0	0.25
2017-08-10 07:11:57	0	0.21
2017-08-10 07:13:24	0	0.24
2017-08-10 07:13:26	0	0.21
2017-08-10 07:13:50	0	0.24
2017-08-10 07:13:53	0	0.19
2017-08-10 07:14:00	0	0.21
2017-08-10 07:14:24	0	0.24
2017-08-10 07:14:26	0	0.21
2017-08-10 07:14:31	0	0.24
2017-08-10 07:14:36	0	0.21
2017-08-10 07:14:48	0	0.24
2017-08-10 07:14:53	0	0.21
2017-08-10 07:15:27	0	0.25
2017-08-10 07:15:29	0	0.21
2017-08-10 07:15:46	0	0.25
2017-08-10 07:15:48	0	0.21
2017-08-10 07:15:51	0	0.24
2017-08-10 07:15:53	0	0.2
2017-08-10 07:15:56	0	0.24
2017-08-10 07:16:05	0	0.2
2017-08-10 07:16:08	0	0.24
2017-08-10 07:16:10	0	0.21
2017-08-10 07:16:41	0	0.24
2017-08-10 07:16:44	0	0.2
2017-08-10 07:16:58	0	0.25
2017-08-10 07:17:01	0	0.21
2017-08-10 07:17:30	0	0.26
2017-08-10 07:17:32	0	0.22
2017-08-10 07:17:51	0	0.19
2017-08-10 07:17:54	0	0.21
2017-08-10 07:18:15	0	0.24
2017-08-10 07:18:49	0	0.21
2017-08-10 07:19:08	0	0.24
2017-08-10 07:19:11	0	0.2
2017-08-10 07:19:28	0	0.24
2017-08-10 07:19:30	0	0.19
2017-08-10 07:19:35	0	0.22
2017-08-10 07:19:42	0	0.25
2017-08-10 07:19:45	0	0.22
2017-08-10 07:20:06	0	0.25
2017-08-10 07:20:09	0	0.22
2017-08-10 07:21:28	0	0.25
2017-08-10 07:21:31	0	0.22
2017-08-10 07:22:26	0	0.25
2017-08-10 07:22:29	0	0.2
2017-08-10 07:22:36	0	0.25
2017-08-10 07:22:38	0	0.21
2017-08-10 07:22:41	0	0.25
2017-08-10 07:22:45	0	0.22
2017-08-10 07:24:17	0	0.25
2017-08-10 07:24:19	0	0.22
2017-08-10 07:24:41	0	0.25
2017-08-10 07:24:43	0	0.22
2017-08-10 07:25:29	0	0.25
2017-08-10 07:25:32	0	0.22
2017-08-10 07:25:49	0	0.25
2017-08-10 07:25:51	0	0.21
2017-08-10 07:26:03	0	0.24
2017-08-10 07:26:15	0	0.21
2017-08-10 07:26:27	0	0.24
2017-08-10 07:26:32	0	0.19
2017-08-10 07:26:34	0	0.21
2017-08-10 07:26:39	0	0.24
2017-08-10 07:26:42	0	0.21
2017-08-10 07:26:44	0	0.24
2017-08-10 07:26:46	0	0.21
2017-08-10 07:27:18	0	0.24
2017-08-10 07:27:20	0	0.21
2017-08-10 07:27:37	0	0.25
2017-08-10 07:27:39	0	0.22
2017-08-10 07:28:35	0	0.25
2017-08-10 07:28:37	0	0.2
2017-08-10 07:28:40	0	0.24
2017-08-10 07:28:42	0	0.2
2017-08-10 07:28:45	0	0.24
2017-08-10 07:28:47	0	0.21
2017-08-10 07:28:52	0	0.25
2017-08-10 07:28:54	0	0.22
2017-08-10 07:29:11	0	0.25
2017-08-10 07:29:13	0	0.22
2017-08-10 07:29:28	0	0.25
2017-08-10 07:29:35	0	0.21
2017-08-10 07:29:45	0	0.25
2017-08-10 07:29:59	0	0.22
2017-08-10 07:30:06	0	0.25
2017-08-10 07:30:09	0	0.21
2017-08-10 07:30:16	0	0.24
2017-08-10 07:30:28	0	0.21
2017-08-10 07:30:33	0	0.24
2017-08-10 07:30:35	0	0.2
2017-08-10 07:30:43	0	0.24
2017-08-10 07:30:50	0	0.21
2017-08-10 07:30:57	0	0.24
2017-08-10 07:30:59	0	0.21
2017-08-10 07:31:07	0	0.24
2017-08-10 07:31:40	0	0.21
2017-08-10 07:31:45	0	0.24
2017-08-10 07:32:24	0	0.21
2017-08-10 07:32:34	0	0.24
2017-08-10 07:32:41	0	0.21
2017-08-10 07:32:43	0	0.25
2017-08-10 07:32:48	0	0.22
2017-08-10 07:33:34	0	0.25
2017-08-10 07:33:39	0	0.22
2017-08-10 07:33:43	0	0.25
2017-08-10 07:33:48	0	0.21
2017-08-10 07:33:56	0	0.24
2017-08-10 07:34:00	0	0.21
2017-08-10 07:34:05	0	0.24
2017-08-10 07:34:17	0	0.21
2017-08-10 07:34:20	0	0.24
2017-08-10 07:34:22	0	0.21
2017-08-10 07:34:27	0	0.24
2017-08-10 07:34:46	0	0.21
2017-08-10 07:34:56	0	0.24
2017-08-10 07:35:08	0	0.21
2017-08-10 07:35:10	0	0.24
2017-08-10 07:35:22	0	0.21
2017-08-10 07:35:44	0	0.24
2017-08-10 07:35:56	0	0.21
2017-08-10 07:35:58	0	0.24
2017-08-10 07:36:03	0	0.21
2017-08-10 07:36:08	0	0.26
2017-08-10 07:36:11	0	0.21
2017-08-10 07:36:15	0	0.24
2017-08-10 07:36:44	0	0.21
2017-08-10 07:36:49	0	0.25
2017-08-10 07:36:51	0	0.22
2017-08-10 07:37:08	0	0.25
2017-08-10 07:37:13	0	0.22
2017-08-10 07:38:06	0	0.25
2017-08-10 07:38:11	0	0.21
2017-08-10 07:38:13	0	0.24
2017-08-10 07:38:35	0	0.21
2017-08-10 07:38:42	0	0.24
2017-08-10 07:38:52	0	0.21
2017-08-10 07:38:54	0	0.24
2017-08-10 07:39:06	0	0.21
2017-08-10 07:39:09	0	0.25
2017-08-10 07:39:16	0	0.22
2017-08-10 07:39:35	0	0.25
2017-08-10 07:39:38	0	0.21
2017-08-10 07:39:43	0	0.24
2017-08-10 07:39:47	0	0.2
2017-08-10 07:39:50	0	0.24
2017-08-10 07:40:04	0	0.2
2017-08-10 07:40:09	0	0.25
2017-08-10 07:40:16	0	0.22
2017-08-10 07:40:23	0	0.25
2017-08-10 07:40:26	0	0.22
2017-08-10 07:40:38	0	0.25
2017-08-10 07:40:40	0	0.21
2017-08-10 07:40:43	0	0.24
2017-08-10 07:41:04	0	0.21
2017-08-10 07:41:07	0	0.25
2017-08-10 07:41:09	0	0.21
2017-08-10 07:41:12	0	0.24
2017-08-10 07:41:19	0	0.21
2017-08-10 07:41:21	0	0.24
2017-08-10 07:41:36	0	0.21
2017-08-10 07:41:41	0	0.24
2017-08-10 07:42:10	0	0.21
2017-08-10 07:42:12	0	0.24
2017-08-10 07:42:31	0	0.21
2017-08-10 07:42:39	0	0.24
2017-08-10 07:42:41	0	0.21
2017-08-10 07:42:48	0	0.25
2017-08-10 07:42:53	0	0.21
2017-08-10 07:43:00	0	0.24
2017-08-10 07:43:07	0	0.21
2017-08-10 07:43:17	0	0.24
2017-08-10 07:43:24	0	0.21
2017-08-10 07:43:29	0	0.25
2017-08-10 07:43:34	0	0.22
2017-08-10 07:43:39	0	0.25
2017-08-10 07:43:41	0	0.21
2017-08-10 07:43:44	0	0.25
2017-08-10 07:43:46	0	0.21
2017-08-10 07:43:49	0	0.24
2017-08-10 07:44:20	0	0.2
2017-08-10 07:44:25	0	0.25
2017-08-10 07:44:29	0	0.19
2017-08-10 07:44:32	0	0.22
2017-08-10 07:45:08	0	0.25
2017-08-10 07:45:18	0	0.21
2017-08-10 07:45:22	0	0.24
2017-08-10 07:45:39	0	0.21
2017-08-10 07:45:44	0	0.24
2017-08-10 07:45:54	0	0.21
2017-08-10 07:45:56	0	0.24
2017-08-10 07:46:03	0	0.2
2017-08-10 07:46:06	0	0.24
2017-08-10 07:46:11	0	0.21
2017-08-10 07:46:13	0	0.24
2017-08-10 07:47:33	0	0.21
2017-08-10 07:47:42	0	0.26
2017-08-10 07:47:45	0	0.22
2017-08-10 07:47:59	0	0.25
2017-08-10 07:48:06	0	0.22
2017-08-10 07:48:26	0	0.25
2017-08-10 07:48:30	0	0.22
2017-08-10 07:48:42	0	0.25
2017-08-10 07:48:52	0	0.21
2017-08-10 07:48:55	0	0.25
2017-08-10 07:48:57	0	0.22
2017-08-10 07:49:11	0	0.25
2017-08-10 07:49:14	0	0.22
[truncated: 8,107 more rows]

## Sheet: (fig 2f) 3rd in PX-2
Time (KST)	Flow rate(l/s)	Wellhead Pressure(Mpa)
2017-08-30 13:00:27	4	0.3
2017-08-30 13:01:27	5	4.9
2017-08-30 13:02:27	5	9.3
2017-08-30 13:03:27	5	13.4
2017-08-30 13:04:27	5.1667	17.1
2017-08-30 13:05:27	5	20.7
2017-08-30 13:06:27	5	23.9
2017-08-30 13:07:27	5	27
2017-08-30 13:08:27	5	29.8
2017-08-30 13:10:27	5	34.7
2017-08-30 13:12:27	5	39.1
2017-08-30 13:15:27	5	44.4
2017-08-30 13:19:27	5	49.7
2017-08-30 13:25:27	5	55.3
2017-08-30 13:34:27	5	60.3
2017-08-30 13:40:27	5	62.4
2017-08-30 13:48:27	5	64.4
2017-08-30 14:00:27	5	66.4
2017-08-30 14:19:27	5	68.5
2017-08-30 14:51:27	5	70.6
2017-08-30 15:04:27	0	66.9
2017-08-30 15:12:27	0	63.3
2017-08-30 15:22:27	0	60.1
2017-08-30 15:27:27	0	47
2017-08-30 15:28:27	0	36.4
2017-08-30 15:29:27	0	27.8
2017-08-30 15:30:27	0	20.9
2017-08-30 15:31:27	0	15.5
2017-08-30 15:32:27	0	11.5
2017-08-30 15:33:27	0	8.5
2017-08-30 15:34:27	0	6.4
2017-08-30 15:35:27	0	4.9
2017-08-30 15:36:27	0	4
2017-08-30 15:37:27	0	3.3
2017-08-30 15:38:27	0	2.9
2017-08-30 15:39:27	0	2.4
2017-08-30 15:41:27	0	1.9
2017-08-30 15:43:27	0	1.6
2017-08-30 15:44:27	0	1.4
2017-08-30 15:46:27	0	1.2
2017-08-30 15:49:27	0	1
2017-08-30 15:51:27	0	0.8
2017-08-30 15:54:27	0	0.7
2017-08-30 15:57:27	0	0.6
2017-08-30 15:58:27	0	0.5
2017-08-30 16:03:27	0	0.4
2017-08-30 16:04:27	0	0.3
2017-08-30 16:10:27	0	0.2
2017-08-30 16:11:27	0	0.3
2017-08-30 16:13:27	0	0.2
2017-08-30 16:15:27	0	0.1
2017-08-30 16:43:27	0	0
2017-08-30 16:44:27	0	0.1
2017-08-30 16:46:27	0	0
2017-08-30 16:47:27	0	0.1
2017-08-30 16:50:27	0	0
2017-08-30 16:51:27	0	0.1
2017-08-30 16:53:27	0	0.3
2017-08-30 16:54:27	0	0.1
2017-08-30 16:56:27	0	0
2017-08-30 16:57:27	0	0.3
2017-08-30 16:58:27	0	0.9
2017-08-30 16:59:27	0	1.6
2017-08-30 17:00:27	5	6.8
2017-08-30 17:01:27	5	12
2017-08-30 17:02:27	5	16.8
2017-08-30 17:03:27	5	21
2017-08-30 17:04:27	5	24.9
2017-08-30 17:05:27	5	28.5
2017-08-30 17:06:27	5	31.9
2017-08-30 17:07:27	5	35.1
2017-08-30 17:09:27	5	40.6
2017-08-30 17:11:27	5	45.1
2017-08-30 17:14:27	5	50.1
2017-08-30 17:19:27	5	56.1
2017-08-30 17:25:27	5	60.7
2017-08-30 17:29:27	5	62.8
2017-08-30 17:35:27	5	64.9
2017-08-30 17:43:27	5	66.9
2017-08-30 17:56:27	5	69.1
2017-08-30 18:18:27	5	71.2
2017-08-30 19:07:27	0	67.5
2017-08-30 19:17:27	0	64.1
2017-08-30 19:31:27	0	60.7
2017-08-30 19:36:27	0	52
2017-08-30 19:37:27	0	39.2
2017-08-30 19:38:27	0	29.1
2017-08-30 19:39:27	0	21.3
2017-08-30 19:40:27	0	15.2
2017-08-30 19:41:27	0	11
2017-08-30 19:42:27	0	8.2
2017-08-30 19:43:27	0	6.1
2017-08-30 19:44:27	0	4.8
2017-08-30 19:45:27	0	4
2017-08-30 19:46:27	0	3.4
2017-08-30 19:47:27	0	2.9
2017-08-30 19:48:27	0	2.5
2017-08-30 19:49:27	0	2.2
2017-08-30 19:51:27	0	1.9
2017-08-30 19:53:27	0	1.6
2017-08-30 19:55:27	0	1.4
2017-08-30 19:57:27	0	1.2
2017-08-30 20:00:27	0	1
2017-08-30 20:04:27	0	0.8
2017-08-30 20:07:27	0	0.7
2017-08-30 20:11:27	0	0.6
2017-08-30 20:13:27	0	0.5
2017-08-30 20:20:27	0	0.4
2017-08-30 20:21:27	0	0.3
2017-08-30 20:35:27	0	0.2
2017-08-30 20:40:27	0	0.1
2017-08-31 07:34:00	0	0.3
2017-08-31 07:36:00	0	0.4
2017-08-31 07:37:00	0	0.5
2017-08-31 07:38:00	0	0.7
2017-08-31 07:40:00	0	0.8
2017-08-31 07:41:00	5	4.5
2017-08-31 07:42:00	5	8.1
2017-08-31 07:43:00	5	13.7
2017-08-31 07:44:00	5	17.9
2017-08-31 07:45:00	5	21.8
2017-08-31 07:46:00	5	25.5
2017-08-31 07:47:00	5	28.9
2017-08-31 07:48:00	5	32
2017-08-31 07:50:00	5	37.7
2017-08-31 07:52:00	5	42.5
2017-08-31 07:55:00	5	48.1
2017-08-31 07:59:00	5	53.4
2017-08-31 08:06:00	5	59.3
2017-08-31 08:10:00	5	61.6
2017-08-31 08:17:00	5	64
2017-08-31 08:26:00	5	66.2
2017-08-31 08:39:00	5	68.2
2017-08-31 09:00:00	5	70.3
2017-08-31 09:40:00	5	72.5
2017-08-31 09:44:00	0	68.8
2017-08-31 09:52:00	0	65.1
2017-08-31 10:03:00	0	61.8
2017-08-31 10:15:00	0	50.2
2017-08-31 10:16:00	0	37.1
2017-08-31 10:17:00	0	27
2017-08-31 10:18:00	0	19.5
2017-08-31 10:19:00	0	14
2017-08-31 10:20:00	0	10
2017-08-31 10:21:00	0	6.7
2017-08-31 10:22:00	0	5.3
2017-08-31 10:23:00	0	4.1
2017-08-31 10:24:00	0	3.4
2017-08-31 10:25:00	0	2.9
2017-08-31 10:26:00	0	2.5
2017-08-31 10:27:00	0	2.2
2017-08-31 10:29:00	0	1.8
2017-08-31 10:30:00	0	1.6
2017-08-31 10:32:00	0	1.4
2017-08-31 10:33:00	0	1.2
2017-08-31 10:37:00	0	1
2017-08-31 10:40:00	0	0.8
2017-08-31 10:42:00	0	0.7
2017-08-31 10:46:00	0	0.6
2017-08-31 10:47:00	0	0.5
2017-08-31 10:53:00	0	0.4
2017-08-31 10:55:00	0	0.3
2017-08-31 11:03:00	0	0.2
2017-08-31 11:04:00	0	0.3
2017-08-31 11:05:00	0	0.2
2017-08-31 11:07:00	0	0.1
2017-08-31 11:36:00	0	0.4
2017-08-31 11:37:00	0	0.1
2017-08-31 11:40:00	0	0.5
2017-08-31 11:41:00	4.1667	2.1
2017-08-31 11:42:00	5	8.8
2017-08-31 11:43:00	5	14.3
2017-08-31 11:44:00	5	19.1
2017-08-31 11:45:00	5	23.6
2017-08-31 11:46:00	5	27.7
2017-08-31 11:47:00	5	31.4
2017-08-31 11:48:00	5	34.9
2017-08-31 11:50:00	5	41
2017-08-31 11:52:00	5	46.1
2017-08-31 11:55:00	5	51.8
2017-08-31 12:00:00	5	57.9
2017-08-31 12:03:00	5	60.3
2017-08-31 12:06:00	5	62.2
2017-08-31 12:10:00	5	64.1
2017-08-31 12:16:00	5	66.2
2017-08-31 12:25:00	5	68.2
2017-08-31 12:39:00	5	70.3
2017-08-31 13:06:00	5	72.5
2017-08-31 13:47:00	0	68.8
2017-08-31 13:57:00	0	65.2
2017-08-31 14:09:00	0	54.9
2017-08-31 14:10:00	0	45.8
2017-08-31 14:11:00	0	38.1
2017-08-31 14:12:00	0	31.4
2017-08-31 14:13:00	0	25.7
2017-08-31 14:14:00	0	18.1
2017-08-31 14:15:00	0	12.8
2017-08-31 14:16:00	0	9.1
2017-08-31 14:17:00	0	6.7
2017-08-31 14:18:00	0	5.1
2017-08-31 14:19:00	0	3.7
2017-08-31 14:20:00	0	3.3
2017-08-31 14:21:00	0	2.9
2017-08-31 14:22:00	0	2.5
2017-08-31 14:24:00	0	2.2
2017-08-31 14:26:00	0	1.9
2017-08-31 14:28:00	0	1.6
2017-08-31 14:30:00	0	1.4
2017-08-31 14:32:00	0	1.2
2017-08-31 14:37:00	0	1
2017-08-31 14:40:00	0	0.8
2017-08-31 14:44:00	0	0.7
2017-08-31 14:49:00	0	0.6
2017-08-31 14:50:00	0	0.5
2017-08-31 14:56:00	0	0.4
2017-08-31 14:57:00	0	0.5
2017-08-31 14:58:00	0	0.3
2017-08-31 15:10:00	0	0.2
2017-08-31 15:15:00	0	0.1
2017-08-31 16:11:00	0	0
2017-08-31 16:12:00	0	0.1
2017-08-31 16:13:00	0	0
2017-08-31 16:16:00	0	0.1
2017-08-31 16:17:00	0	0
2017-08-31 16:18:00	0	0.1
2017-08-31 16:19:00	0	0
2017-08-31 16:25:00	0	0.1
2017-08-31 16:26:00	0	0
2017-09-01 09:02:40	0	0.1
2017-09-01 09:03:40	0	0.3
2017-09-01 09:04:40	0	0.4
2017-09-01 09:05:40	0	0.5
2017-09-01 09:06:40	0	0.7
2017-09-01 09:07:40	0	0.8
2017-09-01 09:09:40	0	1
2017-09-01 09:12:40	0	1.2
2017-09-01 09:14:40	0	1.4
2017-09-01 09:16:40	5	5.1
2017-09-01 09:17:40	5	10.1
2017-09-01 09:18:40	5	14.6
2017-09-01 09:19:40	5	18.8
2017-09-01 09:20:40	5	22.8
2017-09-01 09:21:40	5	26.4
2017-09-01 09:22:40	5	29.9
2017-09-01 09:23:40	5	33.3
2017-09-01 09:25:40	5	38.9
2017-09-01 09:27:40	5	43.7
2017-09-01 09:30:40	5	49.3
2017-09-01 09:34:40	5	54.5
2017-09-01 09:41:40	5	60.1
2017-09-01 09:45:40	5	62
2017-09-01 09:51:40	5	64
2017-09-01 10:00:40	5	66.2
2017-09-01 10:18:40	6	68.6
2017-09-01 10:30:40	6	70.8
2017-09-01 11:01:40	6	73
2017-09-01 11:16:40	0	69.1
2017-09-01 11:29:40	6	71.3
2017-09-01 11:35:40	7	73.8
2017-09-01 11:52:40	7	76.1
2017-09-01 14:35:40	0	71.7
2017-09-01 14:45:40	0	67.8
2017-09-01 15:00:40	0	64.3
2017-09-01 15:21:40	0	61
2017-09-01 16:18:40	0	54.7
2017-09-01 17:35:40	0	49.1
2017-09-01 19:10:40	0	44.1
2017-09-01 21:06:03	0	39.6
2017-09-01 23:13:03	0	35.6
2017-09-02 01:46:03	0	32
2017-09-02 04:42:03	0	28.7
2017-09-02 08:04:28	0	25.7
2017-09-02 09:01:28	5.1667	30.7
2017-09-02 09:02:28	4.8333	34.4
2017-09-02 09:04:28	5.1667	40.8
2017-09-02 09:06:28	5.1667	45.9
2017-09-02 09:09:28	5	52
2017-09-02 09:13:28	4.8333	57.3
2017-09-02 09:16:28	5	60
2017-09-02 09:19:28	5	62.1
2017-09-02 09:23:28	5	64.1
2017-09-02 09:28:28	0	60
2017-09-02 09:37:28	0	53.7
2017-09-02 09:54:28	0	48.2
2017-09-02 09:58:28	5	55
2017-09-02 10:01:28	5	60.1
2017-09-02 10:03:28	5	62.2
2017-09-02 10:06:28	5	64.3
2017-09-02 10:10:28	5	66.3
2017-09-02 10:18:28	5	68.5
2017-09-02 10:30:28	0	64.9
2017-09-02 10:37:28	0	61.4
2017-09-02 10:59:28	5	63.3
2017-09-02 11:01:28	5	65.2
2017-09-02 11:05:28	5	67.7
2017-09-02 11:12:28	5	69.9
2017-09-02 11:25:28	5	72
2017-09-02 11:29:28	0	68
2017-09-02 11:37:28	0	64.3
2017-09-02 11:49:28	0	60.8
2017-09-02 11:57:28	5	63.1
2017-09-02 11:59:28	5	65.6
2017-09-02 12:02:28	5	67.9
2017-09-02 12:07:28	5	70
2017-09-02 12:17:28	5	72.3
2017-09-02 12:31:28	0	68.2
2017-09-02 12:41:28	0	64.6
2017-09-02 12:55:28	0	61.3
2017-09-02 12:57:28	5	64.4
2017-09-02 12:59:28	5	66.8
2017-09-02 13:02:28	5	68.9
2017-09-02 13:08:28	5	71
2017-09-02 13:18:28	5	73.2
2017-09-02 13:30:28	0	69.5
2017-09-02 13:39:28	0	66
2017-09-02 13:54:28	0	62.5
2017-09-02 13:57:28	5	65.4
2017-09-02 13:59:28	5	67.6
2017-09-02 14:03:28	5	69.8
2017-09-02 14:10:28	5	72.1
2017-09-02 14:25:28	5	74.5
2017-09-02 14:29:28	0	70.5
2017-09-02 14:38:28	0	66.9
2017-09-02 14:52:28	0	63.5
2017-09-02 14:57:28	5	65.9
2017-09-02 14:59:28	5	68
2017-09-02 15:03:28	5	70.3
2017-09-02 15:10:28	5	72.5
2017-09-02 15:34:28	0	68.6
2017-09-02 15:46:28	0	65.1
2017-09-02 15:58:28	5	67.4
2017-09-02 16:01:28	5	69.6
2017-09-02 16:06:28	5	71.7
2017-09-02 16:17:28	5	74.1
2017-09-02 16:31:28	0	69.9
2017-09-02 16:42:28	0	66.4
2017-09-02 16:59:28	5	68.4
2017-09-02 17:03:28	5	70.7
2017-09-02 17:11:28	5	73
2017-09-02 17:33:28	0	69.3
2017-09-02 17:45:28	0	65.8
2017-09-02 18:02:28	0	62.5
2017-09-02 18:55:28	0	56.2
2017-09-02 20:07:55	0	50.5
2017-09-02 21:45:55	0	45.4
2017-09-02 23:49:55	0	40.8
2017-09-03 02:19:55	0	36.7
2017-09-03 05:22:55	0	33
2017-09-03 08:53:52	0	29.6
2017-09-03 09:12:52	5	35.8
2017-09-03 09:14:52	5	41.9
2017-09-03 09:16:52	5.1667	46.8
2017-09-03 09:19:52	5	52.4
2017-09-03 09:24:52	5	58.2
2017-09-03 09:27:52	5	60.7
2017-09-03 09:31:52	5	63
2017-09-03 09:36:52	5	65.1
2017-09-03 09:42:52	5	67.1
2017-09-03 09:52:52	5	69.2
2017-09-03 10:06:52	5	71.3
2017-09-03 10:14:52	0	67.3
2017-09-03 10:22:52	0	63.7
2017-09-03 10:33:52	0	60.4
2017-09-03 10:42:52	7	64.7
2017-09-03 10:44:52	7	67.8
2017-09-03 10:47:52	7	70.4
2017-09-03 10:51:52	7	72.6
2017-09-03 10:59:52	7	74.8
2017-09-03 11:16:52	0	70.6
2017-09-03 11:25:52	0	66.9
2017-09-03 11:38:52	0	63.4
2017-09-03 11:55:52	0	60.1
2017-09-03 11:59:52	0	48.1
2017-09-03 12:00:52	0	42.1
2017-09-03 12:01:52	0	36.5
2017-09-03 12:02:52	0	31.6
2017-09-03 12:05:52	7	41.2
2017-09-03 12:06:52	7	50
2017-09-03 12:07:52	7	55.4
2017-09-03 12:09:52	7	62.3
2017-09-03 12:10:52	7	64.4
2017-09-03 12:12:52	7	67.3
2017-09-03 12:15:52	7	69.9
2017-09-03 12:19:52	7	72.3
2017-09-03 12:26:52	7	74.6
2017-09-03 12:39:52	0	70.4
2017-09-03 12:48:52	0	66.7
2017-09-03 13:02:52	0	63.2
2017-09-03 13:04:52	0	53.3
2017-09-03 13:05:52	0	45.8
2017-09-03 13:06:52	0	39.2
2017-09-03 13:07:52	0	33.1
2017-09-03 13:08:52	0	27.8
2017-09-03 13:09:52	0	23.6
2017-09-03 13:10:52	0	20
2017-09-03 13:11:52	0	16.8
2017-09-03 13:12:52	0	14.2
2017-09-03 13:13:52	0	12
2017-09-03 13:14:52	0	10.3
2017-09-03 13:15:52	0	7.5
2017-09-03 13:16:52	0	5
2017-09-03 13:17:52	0	3.7
2017-09-03 13:18:52	0	2.9
2017-09-03 13:19:52	0	2.4
2017-09-03 13:20:52	0	2.1
2017-09-03 13:22:52	0	1.8
2017-09-03 13:24:52	0	1.6
2017-09-03 13:25:52	0	1.4
2017-09-03 13:27:52	0	1.2
2017-09-03 13:33:52	0	1
2017-09-03 13:37:52	0	0.8
2017-09-03 13:41:52	0	0.7
2017-09-03 13:46:52	0	0.6
2017-09-03 13:48:52	0	0.5
2017-09-03 13:57:52	0	0.8
2017-09-03 13:58:52	0	3
2017-09-03 13:59:52	0	4.8
2017-09-03 14:00:52	7	11.5
2017-09-03 14:01:52	7	21.2
2017-09-03 14:02:52	7	28.7
2017-09-03 14:03:52	7	35.4
2017-09-03 14:04:52	7	41.3
2017-09-03 14:05:52	7	46.5
2017-09-03 14:07:52	7	55
2017-09-03 14:09:52	7	60.6
2017-09-03 14:10:52	7	62.5
2017-09-03 14:12:52	7	65.3
2017-09-03 14:15:52	7	68
2017-09-03 14:19:52	7	70.3
2017-09-03 14:25:52	7	72.5
2017-09-03 14:32:52	0	68.6
2017-09-03 14:37:52	0	64.8
2017-09-03 14:45:52	0	61.4
2017-09-03 15:02:52	7	65.5
2017-09-03 15:03:52	7	67.5
2017-09-03 15:05:52	7	69.9
2017-09-03 15:08:52	7	72.2
2017-09-03 15:13:52	7	74.5
2017-09-03 15:27:52	7	76.8
2017-09-03 15:32:52	0	72.8
2017-09-03 15:39:52	0	68.8
2017-09-03 15:50:52	0	65.3
2017-09-03 16:01:52	7	68.3
2017-09-03 16:03:52	7	71.1
2017-09-03 16:06:52	7	73.5
2017-09-03 16:12:52	7	75.9
2017-09-03 16:35:52	0	72
2017-09-03 16:45:52	0	68.2
2017-09-03 16:59:52	0	64.7
2017-09-03 17:00:52	7	67.6
2017-09-03 17:01:52	7	69.7
2017-09-03 17:03:52	7	72.2
2017-09-03 17:06:52	7	74.4
2017-09-03 17:13:52	7	76.7
2017-09-03 17:35:52	0	72.4
2017-09-03 17:45:52	0	68.6
2017-09-03 18:01:52	10	72.3
2017-09-03 18:03:52	10	75.4
2017-09-03 18:07:52	10	78.1
2017-09-03 18:23:52	10	80.8
2017-09-03 18:32:52	0	76.3
2017-09-03 18:38:52	0	72.2
2017-09-03 18:48:52	0	68.5
2017-09-03 19:03:52	0	64.9
2017-09-03 19:22:52	0	61.6
2017-09-03 20:17:52	0	55.3
2017-09-03 21:41:32	0	49.6
2017-09-03 23:34:32	0	44.5
2017-09-04 01:59:32	0	40
2017-09-04 05:11:32	0	35.9
2017-09-04 09:02:13	5	41.1
2017-09-04 09:04:13	5	45.9
2017-09-04 09:07:13	5	51.7
2017-09-04 09:12:13	5	57.8
2017-09-04 09:15:13	5	60.7
2017-09-04 09:18:13	5	62.7
2017-09-04 09:23:13	5	65.1
2017-09-04 09:29:13	5	67.2
2017-09-04 09:32:13	0	63.4
2017-09-04 09:36:13	0	60
2017-09-04 09:52:13	0	53.7
2017-09-04 10:03:13	6	60.8
2017-09-04 10:04:13	6	62.7
2017-09-04 10:06:13	6	64.8
2017-09-04 10:09:13	6	67.3
2017-09-04 10:14:13	6	69.5
2017-09-04 10:22:13	6	71.7
2017-09-04 10:34:13	0	67.8
2017-09-04 10:42:13	0	64
2017-09-04 10:54:13	0	60.5
2017-09-04 11:01:13	7	62.8
2017-09-04 11:02:13	7	65.3
2017-09-04 11:04:13	7	68.5
2017-09-04 11:07:13	7	71
2017-09-04 11:12:13	7	73.4
2017-09-04 11:23:13	7	75.7
2017-09-04 11:34:13	0	71.4
2017-09-04 11:42:13	0	67.8
2017-09-04 11:54:13	0	64.3
2017-09-04 12:01:13	8	66.8
2017-09-04 12:02:13	8	68.9
2017-09-04 12:04:13	8	71.7
2017-09-04 12:08:13	8	74.4
2017-09-04 12:15:13	8	76.7
2017-09-04 12:36:13	0	72.3
2017-09-04 12:45:13	0	68.6
2017-09-04 12:59:13	0	65
2017-09-04 13:01:13	9	69.6
2017-09-04 13:02:13	9	71.8
2017-09-04 13:04:13	9	74.4
2017-09-04 13:08:13	9	76.8
2017-09-04 13:16:13	9	79.2
2017-09-04 13:34:13	0	75
2017-09-04 13:41:13	0	71.1
2017-09-04 13:52:13	0	67.5
2017-09-04 14:01:13	10	70.2
2017-09-04 14:03:13	10	74.1
2017-09-04 14:06:13	10	77
2017-09-04 14:15:13	10	79.6
2017-09-04 14:34:13	0	75.2
2017-09-04 14:41:13	0	71.3
2017-09-04 14:52:13	0	67.7
2017-09-04 15:01:13	11	71.3
2017-09-04 15:02:13	11	73.5
2017-09-04 15:04:13	11	76.1
2017-09-04 15:08:13	11	78.4
2017-09-04 15:26:13	11	80.8
2017-09-04 15:33:13	0	76
2017-09-04 15:39:13	0	72.1
2017-09-04 15:49:13	0	68.3
2017-09-04 16:01:13	12	72.3
2017-09-04 16:03:13	12	75.5
2017-09-04 16:06:13	12	78.1
2017-09-04 16:13:13	12	80.5
2017-09-04 16:34:13	0	75.9
2017-09-04 16:40:13	0	72.1
2017-09-04 16:50:13	0	68.3
2017-09-04 17:05:13	0	64.6
2017-09-04 17:22:13	13	70.6
2017-09-04 17:23:13	13	73
2017-09-04 17:25:13	13	76
2017-09-04 17:28:13	12.8333	78.5
2017-09-04 17:37:13	13	81.1
2017-09-04 17:53:13	0	76.8
2017-09-04 17:59:13	0	72.4
2017-09-04 18:09:13	0	68.5
2017-09-04 18:21:13	14	71.5
2017-09-04 18:22:13	14	74.6
2017-09-04 18:24:13	14	77.6
2017-09-04 18:28:13	14	80
2017-09-04 18:43:13	14	82.5
2017-09-04 18:53:13	0	77.3
2017-09-04 18:58:13	0	73.3
2017-09-04 19:06:13	0	69.6
2017-09-04 19:18:13	0	66
2017-09-04 19:35:13	0	62.5
2017-09-04 20:27:13	0	56.2
2017-09-04 21:54:13	0	50.5
2017-09-05 00:09:13	0	45.4
2017-09-05 03:29:13	0	40.8
2017-09-05 08:00:13	0	36.7
2017-09-05 09:01:48	15	49.7
2017-09-05 09:02:48	15	58.9
2017-09-05 09:03:48	15	64.7
2017-09-05 09:04:48	15	68.6
2017-09-05 09:05:48	15	71.2
2017-09-05 09:06:48	15	73.5
2017-09-05 09:08:48	15	75.9
2017-09-05 09:14:48	15	78.4
2017-09-05 09:21:48	15	80.9
2017-09-05 09:32:48	0	76.5
2017-09-05 09:37:48	0	72
2017-09-05 09:45:48	0	68
2017-09-05 09:56:48	0	64.4
2017-09-05 10:10:48	0	61.1
2017-09-05 10:46:48	20	68.2
2017-09-05 10:47:48	20	73.5
2017-09-05 10:48:48	20	76.7
2017-09-05 10:50:48	20	79.7
2017-09-05 10:55:48	20	82.4
2017-09-05 11:03:48	0	77
2017-09-05 11:08:48	0	72.6
2017-09-05 11:16:48	0	68.6
2017-09-05 11:27:48	0	65.1
2017-09-05 11:41:48	0	61.8
2017-09-05 12:17:48	0	49
2017-09-05 12:18:48	0	41.5
2017-09-05 12:19:48	0	34.5
2017-09-05 12:20:48	0	28.3
2017-09-05 12:21:48	0	23.1
2017-09-05 12:22:48	0	18.7
2017-09-05 12:23:48	0	14.7
2017-09-05 12:24:48	0	11.8
2017-09-05 12:25:48	0	9.5
2017-09-05 12:26:48	0	7.9
2017-09-05 12:27:48	0	6.6
2017-09-05 12:28:48	0	5.6
2017-09-05 12:29:48	0	4.9
2017-09-05 12:30:48	0	4.4
2017-09-05 12:32:48	0	3.6
2017-09-05 12:34:48	0	3.1
2017-09-05 12:36:48	0	2.6
2017-09-05 12:38:48	0	2.3
2017-09-05 12:41:48	0	2
2017-09-05 12:45:48	0	1.6
2017-09-05 12:48:48	0	1.4
2017-09-05 12:52:48	0	1.2
2017-09-05 13:01:48	0	1
2017-09-05 13:06:48	0	0.8
2017-09-05 13:14:48	0	0.7
2017-09-05 13:25:48	0	0.6
2017-09-05 13:27:48	0	0.5
2017-09-05 13:45:48	0	0.4
2017-09-05 13:48:48	0	0.3
2017-09-05 14:29:48	0	0.2
2017-09-05 14:30:48	0	0.3
2017-09-05 14:32:48	0	0.2
2017-09-05 14:40:48	0	0.3
2017-09-05 14:41:48	0	0.2
2017-09-05 14:43:48	0	0.3
2017-09-05 14:44:48	0	0.2
2017-09-05 14:48:48	0	0.1
2017-09-05 15:14:48	0	0.2
2017-09-05 15:15:48	0	0.1
2017-09-05 17:58:48	0	0
2017-09-05 17:59:48	0	0.1
2017-09-06 08:41:58	0	1.6
2017-09-06 08:42:58	0	1.9
2017-09-06 08:43:58	0	2.3
2017-09-06 08:44:58	0	2.7
2017-09-06 08:45:58	0	3.1
2017-09-06 08:47:58	0	3.7
2017-09-06 08:49:58	0	4.3
2017-09-06 08:51:58	0	4.8
2017-09-06 08:53:58	0	5.3
2017-09-06 08:56:58	0	5.9
2017-09-06 08:59:58	0	6.6
2017-09-06 09:01:58	10	16.5
2017-09-06 09:02:58	10	25.5
2017-09-06 09:03:58	10	33.5
2017-09-06 09:04:58	10	40.7
2017-09-06 09:05:58	10	47.1
2017-09-06 09:06:58	10	52.2
2017-09-06 09:08:58	10	59.7
2017-09-06 09:09:58	10	62.5
2017-09-06 09:10:58	10	64.5
2017-09-06 09:12:58	10	67.6
2017-09-06 09:14:58	10	69.7
2017-09-06 09:16:58	0	64.6
2017-09-06 09:18:58	0	60.7
2017-09-06 09:24:58	0	53.9
2017-09-06 09:31:58	10	62.9
2017-09-06 09:32:58	10	66.2
2017-09-06 09:33:58	10	68.3
2017-09-06 09:35:58	10	71.2
2017-09-06 09:38:58	10	73.5
2017-09-06 09:47:58	0	69.6
2017-09-06 09:51:58	0	65.8
2017-09-06 09:56:58	0	62.5
2017-09-06 10:00:58	10	67.5
2017-09-06 10:01:58	10	69.9
2017-09-06 10:03:58	10	73
2017-09-06 10:06:58	10	75.5
2017-09-06 10:11:58	10	77.8
2017-09-06 10:17:58	0	72.8
2017-09-06 10:22:58	0	68.9
2017-09-06 10:31:58	10	71.7
2017-09-06 10:33:58	10	74.7
2017-09-06 10:36:58	10	77.2
2017-09-06 10:44:58	10	79.9
2017-09-06 10:46:58	0	75.8
2017-09-06 10:51:58	0	71.5
2017-09-06 10:59:58	0	67.7
2017-09-06 11:00:58	10	71.2
2017-09-06 11:01:58	10	73.4
2017-09-06 11:03:58	10	76.1
2017-09-06 11:07:58	10	78.5
2017-09-06 11:19:58	0	73.9
2017-09-06 11:26:58	0	70
2017-09-06 11:30:58	10	72.3
2017-09-06 11:32:58	10	75.7
2017-09-06 11:34:58	10	78
2017-09-06 11:40:58	10	80.6
2017-09-06 11:47:58	0	76.3
2017-09-06 11:53:58	0	72.1
2017-09-06 12:01:58	10	75
2017-09-06 12:04:58	10	78
2017-09-06 12:10:58	10	80.5
2017-09-06 12:18:58	0	75.8
2017-09-06 12:25:58	0	71.7
2017-09-06 12:31:58	10	75.4
2017-09-06 12:34:58	10	78.5
2017-09-06 12:42:58	10	81.1
2017-09-06 12:47:58	0	76.9
2017-09-06 12:53:58	0	72.8
2017-09-06 13:01:58	10	75.2
2017-09-06 13:03:58	10	77.5
2017-09-06 13:08:58	10	80.2
2017-09-06 13:18:58	0	76.1
2017-09-06 13:25:58	0	72.1
2017-09-06 13:31:58	10	75.4
2017-09-06 13:33:58	10	77.8
2017-09-06 13:39:58	10	80.6
2017-09-06 13:48:58	0	76.5
2017-09-06 13:55:58	0	72.4
2017-09-06 14:01:58	10	75.6
2017-09-06 14:04:58	10	78.5
2017-09-06 14:11:58	10	81.1
2017-09-06 14:18:58	0	76.5
2017-09-06 14:25:58	0	72.4
2017-09-06 14:31:58	10	75.8
2017-09-06 14:34:58	10	78.8
2017-09-06 14:43:58	10	81.4
2017-09-06 14:48:58	0	76.5
2017-09-06 14:55:58	0	72.4
2017-09-06 15:01:58	10	75.4
2017-09-06 15:03:58	10	78.1
2017-09-06 15:09:58	10	80.7
2017-09-06 15:19:58	0	76
2017-09-06 15:26:58	0	72.1
2017-09-06 15:31:58	10	75.8
2017-09-06 15:34:58	10	78.5
2017-09-06 15:40:58	10	81
2017-09-06 15:48:58	0	76.7
2017-09-06 15:55:58	0	72.4
2017-09-06 16:01:58	10	75.7
2017-09-06 16:04:58	10	78.3
2017-09-06 16:09:58	10	80.7
2017-09-06 16:19:58	0	76
2017-09-06 16:26:58	0	72.1
2017-09-06 16:31:58	10	75.8
2017-09-06 16:34:58	10	78.7
2017-09-06 16:40:58	10	81.1
2017-09-06 16:48:58	0	76.7
2017-09-06 16:55:58	0	72.6
2017-09-06 17:01:58	10	75.6
2017-09-06 17:03:58	10	78.1
2017-09-06 17:09:58	10	80.7
2017-09-06 17:18:58	0	76.6
2017-09-06 17:25:58	0	72.4
2017-09-06 17:31:58	10	75.8
2017-09-06 17:34:58	10	78.7
2017-09-06 17:41:58	10	81.4
2017-09-06 18:45:58	0	76.8
2017-09-06 18:52:58	0	72.4
2017-09-06 19:04:58	0	68.6
2017-09-06 19:21:43	0	65.1
2017-09-06 19:43:43	0	61.8
2017-09-06 20:51:43	0	55.5
2017-09-06 22:38:43	0	49.9
2017-09-07 01:25:43	0	44.8
2017-09-07 05:10:43	0	40.3
2017-09-07 07:57:14	0	0
2017-09-07 07:58:14	0	38
2017-09-07 09:01:14	10	45.5
2017-09-07 09:02:14	10	51.3
2017-09-07 09:04:14	10	59.2
2017-09-07 09:05:14	10	62.1
2017-09-07 09:06:14	10	64.7
2017-09-07 09:07:14	10	66.8
2017-09-07 09:09:14	10	69.5
2017-09-07 09:11:14	10	71.6
2017-09-07 09:14:14	10	74.2
2017-09-07 09:17:14	0	68.9
2017-09-07 09:20:14	0	65.3
2017-09-07 09:25:14	0	61.6
2017-09-07 09:31:14	10	65.2
2017-09-07 09:32:14	10	68.3
2017-09-07 09:33:14	10	70.6
2017-09-07 09:35:14	10	73.5
2017-09-07 09:38:14	10	75.8
2017-09-07 09:49:14	0	71.7
2017-09-07 09:55:14	0	67.7
2017-09-07 10:01:14	10	69.9
2017-09-07 10:02:14	10	72.4
2017-09-07 10:04:14	10	75.3
2017-09-07 10:07:14	10	77.7
2017-09-07 10:20:14	0	73.4
2017-09-07 10:27:14	0	69.5
2017-09-07 10:31:14	10	72.3
2017-09-07 10:32:14	10	74.5
2017-09-07 10:34:14	10	77
2017-09-07 10:38:14	10	79.7
2017-09-07 10:49:14	0	75.4
2017-09-07 10:55:14	0	71.6
2017-09-07 11:02:14	10	75
2017-09-07 11:04:14	10	77.4
2017-09-07 11:09:14	10	80.2
2017-09-07 11:19:14	0	75.8
2017-09-07 11:26:14	0	71.7
2017-09-07 11:32:14	10	75.4
2017-09-07 11:34:14	10	77.7
2017-09-07 11:39:14	10	80.2
2017-09-07 11:49:14	0	76.1
2017-09-07 11:56:14	0	72.1
2017-09-07 12:01:14	10	74.7
2017-09-07 12:03:14	10	77.3
2017-09-07 12:07:14	10	79.8
2017-09-07 12:20:14	0	75.7
2017-09-07 12:27:14	0	71.9
2017-09-07 12:31:14	10	74.5
2017-09-07 12:33:14	10	77.2
2017-09-07 12:37:14	10	79.8
2017-09-07 12:50:14	0	75.7
2017-09-07 12:57:14	0	71.9
2017-09-07 13:11:14	10	74.1
2017-09-07 13:13:14	10	76.9
2017-09-07 13:17:14	10	79.4
2017-09-07 13:30:14	0	75.4
2017-09-07 13:38:14	0	71.3
2017-09-07 13:41:14	10.1667	74.5
2017-09-07 13:43:14	10	77
2017-09-07 13:47:14	10	79.7
2017-09-07 14:01:14	0	75.1
2017-09-07 14:09:14	0	71.3
2017-09-07 14:11:14	10	73.9
2017-09-07 14:13:14	10	77
2017-09-07 14:17:14	10	79.6
2017-09-07 14:30:14	0	75.6
2017-09-07 14:43:14	10	78.1
2017-09-07 14:48:14	10	80.6
2017-09-07 14:59:14	0	76.5
2017-09-07 15:06:14	0	72.6
2017-09-07 15:12:14	10	76.5
2017-09-07 15:15:14	10	79
2017-09-07 15:23:14	10	81.4
2017-09-07 15:28:14	0	77.3
2017-09-07 15:35:14	0	73
2017-09-07 15:42:14	10	76.3
2017-09-07 15:45:14	10	79
2017-09-07 15:54:14	10	81.6
2017-09-07 15:58:14	0	77.3
2017-09-07 16:05:14	0	73
2017-09-07 16:12:14	10	76.3
2017-09-07 16:15:14	10	79
2017-09-07 16:23:14	10	81.5
2017-09-07 16:28:14	0	77.4
2017-09-07 16:35:14	0	73.1
2017-09-07 16:42:14	10	76.2
2017-09-07 16:45:14	10	78.9
2017-09-07 16:52:14	10	81.5
2017-09-07 16:58:14	0	77.4
2017-09-07 17:05:14	0	73.1
2017-09-07 17:12:14	10	75.9
2017-09-07 17:14:14	10	78.2
2017-09-07 17:19:14	10	80.7
2017-09-07 17:30:14	0	75.9
2017-09-07 17:38:14	0	71.9
2017-09-07 17:41:14	10	74.5
2017-09-07 17:43:14	10	77.2
2017-09-07 17:47:14	10	79.8
2017-09-07 18:00:14	0	75.8
2017-09-07 18:08:14	0	71.9
2017-09-07 18:11:14	10	74.5
2017-09-07 18:13:14	10	76.9
2017-09-07 18:17:14	10	79.6
2017-09-07 18:43:14	0	75.4
2017-09-07 18:51:14	0	71.5
2017-09-07 19:04:14	0	67.8
2017-09-07 19:23:14	0	64.3
2017-09-07 19:51:08	0	60.8
2017-09-07 21:10:08	0	54.7
2017-09-07 23:24:08	0	49.2
2017-09-08 02:52:08	0	44.2
2017-09-08 08:03:08	0	39.7
2017-09-08 09:01:28	15	53.5
2017-09-08 09:02:28	15	60.9
2017-09-08 09:03:28	15	66.2
2017-09-08 09:04:28	15	69.4
2017-09-08 09:05:28	15	72.1
2017-09-08 09:06:28	15	74.3
2017-09-08 09:09:28	15	76.9
2017-09-08 09:13:28	15	79.4
2017-09-08 09:17:28	0	74.2
2017-09-08 09:21:28	0	69.9
2017-09-08 09:27:28	0	66.4
2017-09-08 09:31:28	15	73.1
2017-09-08 09:32:28	15	76.3
2017-09-08 09:34:28	15	79.2
2017-09-08 09:39:28	15	81.6
2017-09-08 09:50:28	0	76.5
2017-09-08 09:56:28	0	72.1
2017-09-08 10:01:28	15	76.1
2017-09-08 10:02:28	15	78.5
2017-09-08 10:04:28	15	81
2017-09-08 10:10:28	15	83.6
2017-09-08 10:18:28	0	78.9
2017-09-08 10:24:28	0	74.4
2017-09-08 10:32:28	15	78
2017-09-08 10:34:28	15	80.8
2017-09-08 10:39:28	15	83.4
2017-09-08 10:48:28	0	78.9
2017-09-08 10:54:28	0	74.6
2017-09-08 11:01:28	15	76.9
2017-09-08 11:03:28	15	80.2
2017-09-08 11:07:28	15	82.9
2017-09-08 11:19:28	0	78.2
2017-09-08 11:25:28	0	74.2
2017-09-08 11:31:28	15	76.7
2017-09-08 11:33:28	15	80
2017-09-08 11:37:28	15	82.7
2017-09-08 11:49:28	0	78.4
2017-09-08 11:55:28	0	74.3
2017-09-08 12:01:28	15	77.1
2017-09-08 12:03:28	15	80.2
2017-09-08 12:08:28	15	83.2
2017-09-08 12:19:28	0	78.4
2017-09-08 12:25:28	0	74.4
2017-09-08 12:31:28	15	76.9
2017-09-08 12:33:28	15	80.2
2017-09-08 12:37:28	15	82.7
2017-09-08 12:49:28	0	78.2
2017-09-08 12:56:28	0	73.7
2017-09-08 13:01:28	15	76.9
2017-09-08 13:03:28	15	80.4
2017-09-08 13:08:28	15	83.3
2017-09-08 13:19:28	0	78.2
2017-09-08 13:26:28	0	73.7
2017-09-08 13:31:28	15	76.6
2017-09-08 13:33:28	15	80
2017-09-08 13:37:28	15	82.7
2017-09-08 13:49:28	0	78.1
2017-09-08 13:55:28	0	74.1
2017-09-08 14:02:28	15	78.7
2017-09-08 14:05:28	15	81.8
2017-09-08 14:14:28	15	84.3
2017-09-08 14:17:28	0	80
2017-09-08 14:22:28	0	75.8
2017-09-08 14:29:28	0	72
2017-09-08 14:31:28	15	76.6
2017-09-08 14:33:28	15	79.6
2017-09-08 14:37:28	15	82.2
2017-09-08 14:49:28	0	78
2017-09-08 14:55:28	0	73.9
2017-09-08 15:01:28	15	77
2017-09-08 15:03:28	15	79.6
2017-09-08 15:07:28	15	82.2
2017-09-08 15:19:28	0	77.9
2017-09-08 15:25:28	0	73.9
2017-09-08 15:31:28	15	76.4
2017-09-08 15:33:28	15	79.8
2017-09-08 15:38:28	15	82.5
2017-09-08 15:49:28	0	77.9
2017-09-08 15:55:28	0	73.7
2017-09-08 16:01:28	15	76.1
2017-09-08 16:03:28	15	79.4
2017-09-08 16:07:28	15	81.8
2017-09-08 16:20:28	0	76.9
2017-09-08 16:27:28	0	72.6
2017-09-08 16:31:28	15	76.2
2017-09-08 16:33:28	15	79.3
2017-09-08 16:37:28	15	82
2017-09-08 16:49:28	0	77.8
2017-09-08 16:55:28	0	73.6
2017-09-08 17:01:28	15	76.3
2017-09-08 17:03:28	15	79.2
2017-09-08 17:06:28	15	82
2017-09-08 17:19:28	0	77.8
2017-09-08 17:25:28	0	73.6
2017-09-08 17:32:28	15.1667	77.8
2017-09-08 17:35:28	15	80.7
2017-09-08 17:42:28	15	83.3
2017-09-08 17:48:28	0	78.6
2017-09-08 17:54:28	0	74.2
2017-09-08 18:02:28	15	77.6
2017-09-08 18:05:28	15	80.5
2017-09-08 18:12:28	15	83.2
2017-09-08 18:37:28	5	78.7
2017-09-08 18:48:28	0	74.3
2017-09-08 18:56:28	0	70.5
2017-09-08 19:09:28	0	66.9
2017-09-08 19:27:28	0	63.4
2017-09-08 19:51:41	0	60.2
2017-09-08 21:11:41	0	54
2017-09-08 23:35:41	0	48.5
2017-09-09 03:36:41	0	43.6
2017-09-09 09:01:31	15	51.5
2017-09-09 09:02:31	15	57.7
2017-09-09 09:03:31	15	62.9
2017-09-09 09:04:31	14.8333	66.7
2017-09-09 09:05:31	15	68.9
2017-09-09 09:07:31	15	72.9
2017-09-09 09:09:31	15.1667	75.4
2017-09-09 09:13:31	15	78.1
2017-09-09 09:17:31	0	73.2
2017-09-09 09:21:31	0	68.8
2017-09-09 09:27:31	0	65.1
2017-09-09 09:31:31	15	70.5
2017-09-09 09:32:31	15	73.9
2017-09-09 09:34:31	15	77
2017-09-09 09:37:31	15	80.3
2017-09-09 09:49:31	0	75.7
2017-09-09 09:55:31	0	71.3
2017-09-09 10:01:31	15	74.8
2017-09-09 10:03:31	15	78.5
2017-09-09 10:06:31	15	81.2
2017-09-09 10:20:31	0	76.7
2017-09-09 10:26:31	0	72.8
2017-09-09 10:31:31	15	76.2
2017-09-09 10:33:31	15	79.6
2017-09-09 10:37:31	15	82.2
2017-09-09 10:50:31	0	77.3
2017-09-09 10:56:31	0	73.4
2017-09-09 11:01:31	15	76.5
2017-09-09 11:03:31	15	79.3
2017-09-09 11:05:31	15	81.7
2017-09-09 11:20:31	0	77.4
2017-09-09 11:27:31	0	73.2
2017-09-09 11:31:31	15	76.6
2017-09-09 11:33:31	15	79.6
2017-09-09 11:37:31	15	82.6
2017-09-09 11:49:31	0	78.4
2017-09-09 11:55:31	0	74.4
2017-09-09 12:02:31	15	78.1
2017-09-09 12:04:31	15	80.6
2017-09-09 12:10:31	15	83.2
2017-09-09 12:19:31	0	78.4
2017-09-09 12:25:31	0	74.4
2017-09-09 12:31:31	15	76.7
2017-09-09 12:33:31	15	79.3
2017-09-09 12:36:31	15	81.7
2017-09-09 12:50:31	0	77.5
2017-09-09 12:57:31	0	73.3
2017-09-09 13:01:31	15	76.7
2017-09-09 13:03:31	15	79.4
2017-09-09 13:07:31	15	81.9
2017-09-09 13:20:31	0	77.4
2017-09-09 13:27:31	0	73.1
2017-09-09 13:31:31	15	76.3
2017-09-09 13:33:31	15	78.8
2017-09-09 13:36:31	15	81.3
2017-09-09 13:50:31	0	77.1
2017-09-09 13:57:31	0	73.1
2017-09-09 14:01:31	15	76.5
2017-09-09 14:03:31	14.6667	79.2
2017-09-09 14:07:31	15.1667	81.8
2017-09-09 14:20:31	0	77
2017-09-09 14:27:31	0	73
2017-09-09 14:31:31	15	76.1
2017-09-09 14:33:31	15	78.9
2017-09-09 14:37:31	15	82.1
2017-09-09 14:49:31	0	77.8
2017-09-09 14:55:31	0	73.9
2017-09-09 15:02:31	14.8333	77.9
2017-09-09 15:05:31	15	80.5
2017-09-09 15:13:31	15	83.3
2017-09-09 15:18:31	0	78.5
2017-09-09 15:24:31	0	74.3
2017-09-09 15:32:31	15	77.8
2017-09-09 15:35:31	15	80.3
2017-09-09 15:43:31	15	83.1
2017-09-09 15:48:31	0	78.4
2017-09-09 15:54:31	0	74.2
2017-09-09 16:02:31	15	77.4
2017-09-09 16:05:31	15	80.2
2017-09-09 16:12:31	15	82.8
2017-09-09 16:18:31	0	78.4
2017-09-09 16:24:31	0	74.1
2017-09-09 16:32:31	15	77.6
2017-09-09 16:35:31	15	80
2017-09-09 16:43:31	15	82.8
2017-09-09 16:48:31	0	78.2
2017-09-09 16:54:31	0	74.1
2017-09-09 17:02:31	15	77.4
2017-09-09 17:05:31	15	80.2
2017-09-09 17:12:31	15	82.9
2017-09-09 17:18:31	0	78.2
2017-09-09 17:24:31	0	73.9
2017-09-09 17:32:31	15	77.5
2017-09-09 17:35:31	15	80
2017-09-09 17:43:31	15	82.7
2017-09-09 17:48:31	0	78.2
2017-09-09 17:54:31	0	74
2017-09-09 18:02:31	15	77.2
2017-09-09 18:05:31	15	79.9
2017-09-09 18:11:31	15	82.3
2017-09-09 18:37:31	5	78
2017-09-09 18:48:31	0	73.7
2017-09-09 18:57:31	0	69.9
2017-09-09 19:11:31	0	66.4
2017-09-09 19:32:31	0	62.9
2017-09-09 20:35:41	0	56.6
2017-09-09 22:33:41	0	50.9
2017-09-10 02:21:41	0	45.4
2017-09-10 08:04:41	0	40.8
2017-09-10 08:31:47	0	0
2017-09-10 08:32:47	0	40.6
2017-09-10 09:00:47	10.6667	44.8
2017-09-10 09:01:47	15.1667	52.6
2017-09-10 09:02:47	14.6667	58
2017-09-10 09:03:47	15	62.2
2017-09-10 09:04:47	15	65.4
2017-09-10 09:05:47	14.8333	67.7
2017-09-10 09:07:47	15	71.1
2017-09-10 09:09:47	15	73.6
2017-09-10 09:12:47	15	76.4
2017-09-10 09:17:47	0	71.5
2017-09-10 09:21:47	0	67.5
2017-09-10 09:27:47	0	64
2017-09-10 09:30:47	15.5	67.1
2017-09-10 09:31:47	15	70.6
2017-09-10 09:32:47	15	73.4
2017-09-10 09:34:47	15	76.3
2017-09-10 09:38:47	15	79.1
2017-09-10 09:49:47	0	74.6
2017-09-10 09:55:47	0	70.6
2017-09-10 10:01:47	15.1667	74.8
2017-09-10 10:03:47	15.1667	77.4
2017-09-10 10:06:47	15	80.1
2017-09-10 10:20:47	0	75.7
2017-09-10 10:27:47	0	71.5
2017-09-10 10:31:47	15	75.9
2017-09-10 10:33:47	15	78.7
2017-09-10 10:37:47	15	81.6
2017-09-10 10:49:47	0	77.3
2017-09-10 10:55:47	0	73.4
2017-09-10 11:01:47	15	76.4
2017-09-10 11:03:47	15	79.1
2017-09-10 11:07:47	15	82
2017-09-10 11:19:47	0	77.5
2017-09-10 11:26:47	0	73.2
2017-09-10 11:31:47	15	76.5
2017-09-10 11:33:47	15	79.1
2017-09-10 11:36:47	15	81.5
2017-09-10 11:50:47	0	76.9
2017-09-10 11:57:47	0	72.8
2017-09-10 12:01:47	15	76.3
2017-09-10 12:03:47	15	79.1
2017-09-10 12:07:47	15	81.6
2017-09-10 12:20:47	0	76.8
2017-09-10 12:27:47	0	72.8
2017-09-10 12:31:47	15	76.2
2017-09-10 12:33:47	15	79.1
2017-09-10 12:37:47	15	81.5
2017-09-10 12:50:47	0	76.8
2017-09-10 12:57:47	0	72.8
2017-09-10 13:01:47	15	76.7
2017-09-10 13:03:47	15	79.2
2017-09-10 13:08:47	15	82
2017-09-10 13:20:47	0	77.3
2017-09-10 13:27:47	0	73.1
2017-09-10 13:31:47	15	77
2017-09-10 13:34:47	15	80
2017-09-10 13:42:47	15	82.9
2017-09-10 13:48:47	0	78.2
2017-09-10 13:55:47	0	73.7
2017-09-10 14:01:47	15	76.4
2017-09-10 14:03:47	15	78.9
2017-09-10 14:08:47	15	81.6
2017-09-10 14:19:47	0	77.3
2017-09-10 14:26:47	0	73.1
2017-09-10 14:31:47	15	76.1
2017-09-10 14:33:47	15	78.9
2017-09-10 14:38:47	15	81.7
2017-09-10 14:49:47	0	77.3
2017-09-10 14:56:47	0	73
2017-09-10 15:01:47	15	76.5
2017-09-10 15:03:47	15	78.8
2017-09-10 15:08:47	15	81.3
2017-09-10 15:19:47	0	77.1
2017-09-10 15:26:47	0	72.9
2017-09-10 15:31:47	15	76.3
2017-09-10 15:33:47	15	78.6
2017-09-10 15:38:47	15	81.3
2017-09-10 15:49:47	0	77
2017-09-10 15:56:47	0	72.8
2017-09-10 16:01:47	15	76.1
2017-09-10 16:04:47	15	79.2
2017-09-10 16:09:47	15	81.6
2017-09-10 16:19:47	0	76.9
2017-09-10 16:26:47	0	72.6
2017-09-10 16:31:47	15	75.9
2017-09-10 16:33:47	15	78.3
2017-09-10 16:37:47	15	80.7
2017-09-10 16:50:47	0	76
2017-09-10 16:57:47	0	72
2017-09-10 17:01:47	15	75.8
2017-09-10 17:03:47	15	78.1
2017-09-10 17:08:47	15	80.9
2017-09-10 17:19:47	0	76.7
2017-09-10 17:26:47	0	72.4
2017-09-10 17:31:47	15	75.5
2017-09-10 17:33:47	15	78.1
2017-09-10 17:37:47	15	80.6
2017-09-10 17:50:47	0	75.9
2017-09-10 17:57:47	0	72
2017-09-10 18:01:47	15	75.8
2017-09-10 18:03:47	15	78.1
2017-09-10 18:08:47	15	80.9
2017-09-10 18:39:47	5	76.8
2017-09-10 18:49:47	0	72.6
2017-09-10 19:00:47	0	68.8
2017-09-10 19:16:47	0	65.3
2017-09-10 19:38:47	0	62
2017-09-10 21:30:36	0	53.7
2017-09-11 00:11:36	0	48.3
2017-09-11 04:55:36	0	43.4
2017-09-11 10:01:40	15	52.8
2017-09-11 10:03:40	15	61.8
2017-09-11 10:04:40	15	64.7
2017-09-11 10:05:40	15	66.9
2017-09-11 10:07:40	15	70
2017-09-11 10:09:40	15	72.4
2017-09-11 10:12:40	15	75.1
2017-09-11 10:17:40	15	77.8
2017-09-11 10:25:40	15	80.2
2017-09-11 10:33:40	0	76
2017-09-11 10:39:40	0	71.5
2017-09-11 10:47:40	0	67.8
2017-09-11 10:59:40	0	64.2
2017-09-11 11:00:40	15	67.1
2017-09-11 11:01:40	15	70.8
2017-09-11 11:02:40	15	73.1
2017-09-11 11:04:40	15	75.9
2017-09-11 11:07:40	15	78.4
2017-09-11 11:12:40	15	81.1
2017-09-11 11:26:40	15	83.6
2017-09-11 11:33:40	0	78.7
2017-09-11 11:39:40	0	74.4
2017-09-11 11:47:40	0	70.6
2017-09-11 11:59:40	0	66.9
2017-09-11 12:00:40	15	69.1
2017-09-11 12:01:40	15	72.4
2017-09-11 12:02:40	15	74.8
2017-09-11 12:04:40	15	77.2
2017-09-11 12:08:40	15	80
2017-09-11 12:15:40	15	82.5
2017-09-11 12:35:40	0	77.6
2017-09-11 12:42:40	0	73.4
2017-09-11 12:52:40	0	69.5
2017-09-11 13:01:40	15	73
2017-09-11 13:03:40	15	76.5
2017-09-11 13:06:40	15	79.1
2017-09-11 13:12:40	15	81.6
2017-09-11 13:28:40	15	84.1
2017-09-11 14:03:40	0	79.1
2017-09-11 14:09:40	0	74.9
2017-09-11 14:18:40	0	70.7
2017-09-11 14:32:40	0	66.9
2017-09-11 14:51:40	0	63.4
2017-09-11 15:00:40	15	65.7
2017-09-11 15:01:40	15	69
2017-09-11 15:02:40	15	71.5
2017-09-11 15:04:40	15	74.5
2017-09-11 15:07:40	15	77.3
2017-09-11 15:12:40	15	79.8
2017-09-11 15:22:40	15	82.2
2017-09-11 16:05:40	0	77.4
2017-09-11 16:12:40	0	73.3
2017-09-11 16:22:40	0	69.6
2017-09-11 16:37:40	0	66.1
2017-09-11 16:55:40	0	57.4
2017-09-11 16:57:40	0	47.3
2017-09-11 16:59:40	0	38.7
2017-09-11 17:00:40	0	34.8
2017-09-11 17:01:40	0	31.2
2017-09-11 17:02:40	0	27.8
2017-09-11 17:04:40	0	22.9
2017-09-11 17:05:40	0	20.6
2017-09-11 17:07:40	0	17
2017-09-11 17:09:40	0	14.4
2017-09-11 17:11:40	0	12.3
2017-09-11 17:13:40	0	10.6
2017-09-11 17:16:40	0	9.3
2017-09-11 17:18:40	0	8.3
2017-09-11 17:21:40	0	7.2
2017-09-11 17:24:40	0	6.4
2017-09-11 17:27:40	0	5.6
2017-09-11 17:30:40	0	4.8
2017-09-11 17:31:40	0	4.2
2017-09-11 17:33:40	0	3.7
2017-09-11 17:36:40	0	3.3
2017-09-11 17:41:40	0	2.9
2017-09-11 17:46:40	0	2.6
2017-09-11 17:53:40	0	2.3
2017-09-11 18:03:40	0	2
2017-09-11 18:16:40	0	1.7
2017-09-11 18:27:40	0	1.5
2017-09-11 18:39:40	0	1.3
2017-09-11 18:55:40	0	1.1
2017-09-11 19:31:40	0	0.9
2017-09-11 19:32:40	0	1
2017-09-11 19:44:40	0	0.8
2017-09-11 19:47:40	0	0.9
2017-09-11 19:48:40	0	0.8
2017-09-11 20:14:40	0	0.7
2017-09-12 20:21:11	0	0
2017-09-14 08:47:14	0	25
2017-09-14 09:02:14	5	30.3
2017-09-14 09:04:14	5	35.2
2017-09-14 09:06:14	5	39.3
2017-09-14 09:09:14	5	43.9
2017-09-14 09:13:14	5	48.6
2017-09-14 09:20:14	5	54
2017-09-14 09:32:14	5	59.6
2017-09-14 09:38:14	5	61.4
2017-09-14 09:46:14	5	63.4
2017-09-14 09:57:14	5	65.4
2017-09-14 10:04:14	0	61.6
2017-09-14 10:18:14	0	55.4
2017-09-14 10:40:14	0	49.8
2017-09-14 11:05:14	5	55.3
2017-09-14 11:12:14	5	60.5
2017-09-14 11:17:14	5	62.6
2017-09-14 11:23:14	5	64.5
2017-09-14 11:32:14	5	66.6
2017-09-14 11:48:14	5	68.6
2017-09-14 12:06:14	0	65.1
2017-09-14 12:15:14	0	61.8
2017-09-14 12:42:14	0	55.5
2017-09-14 13:06:14	5	60.4
2017-09-14 13:10:14	5	62.9
2017-09-14 13:16:14	5	65.1
2017-09-14 13:24:14	5	67.1
2017-09-14 13:38:14	5	69.4
2017-09-14 14:10:14	0	65.7
2017-09-14 14:22:14	0	62.2
2017-09-14 14:56:14	0	55.9
2017-09-14 15:03:14	5	60.1
2017-09-14 15:06:14	5	62.2
2017-09-14 15:10:14	5	64.2
2017-09-14 15:15:14	5	66.2
2017-09-14 15:25:14	5	68.4
2017-09-14 15:40:14	5	70.6
2017-09-14 16:08:14	0	67
2017-09-14 16:21:14	0	63.4
2017-09-14 16:37:14	0	60.1
2017-09-14 17:05:14	5	62.5
2017-09-14 17:09:14	5	64.5
2017-09-14 17:15:14	5	66.6
2017-09-14 17:24:14	5	68.8
2017-09-14 17:41:14	5	71.2
2017-09-14 18:09:14	0	67.5
2017-09-14 18:22:14	0	64
2017-09-14 18:39:14	0	60.7
2017-09-14 18:45:14	0	45.9
2017-09-14 18:46:14	0	38.2
2017-09-14 18:47:14	0	31.7
2017-09-14 18:48:14	0	26.1
2017-09-14 18:49:14	0	21.8
2017-09-14 18:50:14	0	18.1
2017-09-14 18:51:14	0	15.4
2017-09-14 18:52:14	0	12.8
2017-09-14 18:53:14	0	10.9
2017-09-14 18:54:14	0	9.4
2017-09-14 18:55:14	0	8.2
2017-09-14 18:56:14	0	7.1
2017-09-14 18:58:14	0	5.8
2017-09-14 19:00:14	0	4.8
2017-09-14 19:02:14	0	4.1
2017-09-14 19:04:14	0	3.6
2017-09-14 19:06:14	0	3.2
2017-09-14 19:09:14	0	2.7
2017-09-14 19:10:14	0	2.4
2017-09-14 19:11:14	0	2.1
2017-09-14 19:13:14	0	1.8
2017-09-14 19:15:14	0	1.6
2017-09-14 19:18:14	0	1.4
2017-09-14 19:22:14	0	1.2
2017-09-14 19:30:14	0	1
2017-09-14 19:38:14	0	0.8
2017-09-14 19:45:30	0	0.7
2017-09-14 19:57:30	0	0.6
2017-09-14 19:59:30	0	0.5
2017-09-14 20:20:30	0	0.4
2017-09-14 20:21:30	0	0.5
2017-09-14 20:22:30	0	0.4
2017-09-14 20:27:30	0	0.3
2017-09-14 21:14:30	0	0.2
2017-09-14 21:15:30	0	0.3
2017-09-14 21:27:30	0	0.2
2017-09-14 21:30:30	0	0.3
2017-09-14 21:31:30	0	0.2
2017-09-14 21:34:30	0	0.1
2017-09-14 21:35:30	0	0.2
2017-09-14 21:38:30	0	0.1
2017-09-15 00:01:30	0	1.4
2017-09-15 00:02:30	0	2.4
2017-09-15 00:03:30	0	3.4
2017-09-15 00:04:30	0	4.2
2017-09-15 00:05:30	0	4.9
2017-09-15 00:06:30	0	5.6
2017-09-15 00:07:30	0	6.4
2017-09-15 00:09:30	0	7.5
2017-09-15 00:11:30	0	8.6
2017-09-15 00:13:30	0	9.6
2017-09-15 00:16:30	0	10.9
2017-09-15 00:19:30	0	12
2017-09-15 00:23:30	0	13.4
2017-09-15 00:28:30	0	14.9
2017-09-15 00:35:30	0	16.5
2017-09-15 00:44:30	0	18.2
2017-09-15 00:57:30	0	20.2
2017-09-15 01:18:30	0	22.4
2017-09-15 02:01:30	0	24.8
2017-09-15 09:01:17	5	30.3
2017-09-15 09:03:17	5	35.7
2017-09-15 09:05:17	5	40
2017-09-15 09:08:17	5	44.9
2017-09-15 09:12:17	5	49.7
2017-09-15 09:18:17	5	54.8
2017-09-15 09:30:17	5	60.1
2017-09-15 09:36:17	5	62
2017-09-15 09:44:17	5	64
2017-09-15 09:57:17	5	66.2
2017-09-15 10:13:17	5	68.2
2017-09-15 10:38:17	5	70.3
2017-09-15 11:08:17	0	66.6
2017-09-15 11:19:17	0	63.2
2017-09-15 11:33:17	0	60
2017-09-15 12:10:17	0	53.9
2017-09-15 12:57:17	0	48.5
2017-09-15 13:03:17	5	54.4
2017-09-15 13:10:17	5	60.3
2017-09-15 13:14:17	5	62.3
2017-09-15 13:19:17	5	64.3
2017-09-15 13:25:17	5	66.3
2017-09-15 13:35:17	5	68.4
2017-09-15 13:44:17	0	64.6
2017-09-15 13:50:17	0	52.1
2017-09-15 13:51:17	0	40.8
2017-09-15 13:52:17	0	31.7
2017-09-15 13:53:17	0	24.6
2017-09-15 13:54:17	0	19.4
2017-09-15 13:55:17	0	15.2
2017-09-15 13:56:17	0	12
2017-09-15 13:57:17	0	9.6
2017-09-15 13:58:17	0	7.9
2017-09-15 13:59:17	0	6.6
2017-09-15 14:00:17	0	5.8
2017-09-15 14:01:17	0	5.1
2017-09-15 14:02:17	0	4.5
2017-09-15 14:03:17	0	4
2017-09-15 14:05:17	0	3.4
2017-09-15 14:07:17	0	2.9
2017-09-15 14:09:17	0	2.5
2017-09-15 14:11:17	0	2.2
2017-09-15 14:13:17	0	1.9
2017-09-15 14:16:17	0	1.6
2017-09-15 14:18:17	0	1.4
2017-09-15 14:21:17	0	1.2
2017-09-15 14:27:17	0	1
2017-09-15 14:32:17	0	0.8
2017-09-15 14:38:17	0	0.7
2017-09-15 14:47:17	0	0.6
2017-09-15 14:48:17	0	0.5
2017-09-15 14:58:17	0	0.4
2017-09-15 14:59:17	0	0.5
2017-09-15 15:02:17	0	0.4
2017-09-15 15:03:17	0	0.5
2017-09-15 15:04:17	0	0.3
2017-09-15 15:41:17	0	0.2
2017-09-15 15:42:17	0	0.3
2017-09-15 15:45:17	0	0.1
2017-09-15 15:46:17	0	0.2
2017-09-15 15:48:17	0	0.1
2017-09-15 15:49:17	0	0.3
2017-09-15 15:50:17	0	0.2
2017-09-15 15:52:17	0	0.1
2017-09-16 16:27:38	0	0
2017-09-18 09:48:36	0	0.8
2017-09-18 09:49:36	0	1.2
2017-09-18 09:50:36	0	1.6
2017-09-18 09:51:36	0	1.9
2017-09-18 09:52:36	0	2.2
2017-09-18 09:54:36	0	2.7
2017-09-18 09:56:36	0	3.2
2017-09-18 09:58:36	0	3.6
2017-09-18 10:00:36	10	8.6
2017-09-18 10:01:36	10	17.6
2017-09-18 10:02:36	10	25.6
2017-09-18 10:03:36	10	32.8
2017-09-18 10:04:36	10	39.5
2017-09-18 10:05:36	10	45.1
2017-09-18 10:06:36	10	50.2
2017-09-18 10:08:36	10	57.3
2017-09-18 10:10:36	10	62
2017-09-18 10:12:36	10	64.7
2017-09-18 10:14:36	10	66.7
2017-09-18 10:17:36	10	68.8
2017-09-18 10:22:36	10	71.2
2017-09-18 10:29:36	10	73.4
2017-09-18 10:40:36	10	76.3
2017-09-18 10:58:36	10	78.7
2017-09-18 11:29:36	10	81.3
2017-09-18 13:47:36	0	77
2017-09-18 14:02:36	0	73
2017-09-18 14:10:36	10	76.5
2017-09-18 14:14:36	10	78.9
2017-09-18 14:20:36	10	81.5
2017-09-18 15:34:36	0	77.4
2017-09-18 15:46:36	0	73.3
2017-09-18 15:52:36	5	75.6
2017-09-18 16:14:36	5	77.9
2017-09-18 16:48:36	0	12.1
2017-09-18 16:49:36	0	5.3
2017-09-18 16:50:36	0	4.4
2017-09-18 16:53:36	0	3.8
2017-09-18 16:56:36	0	3.4
2017-09-18 17:00:36	0	5.9
2017-09-18 17:01:36	0	11.5
2017-09-18 17:02:36	0	14.3
2017-09-18 17:03:36	0	8.5
2017-09-18 17:04:36	0	5.1
2017-09-18 17:05:36	0	3.1
2017-09-18 17:06:36	0	3.6
2017-09-18 17:07:36	0	4
2017-09-18 17:16:36	0	5.9
2017-09-18 17:17:36	0	10.4
2017-09-18 17:19:36	0	7.5
2017-09-18 17:20:36	0	5.5
2017-09-18 17:21:36	0	4.3
2017-09-18 17:22:36	0	3.7
2017-09-18 17:23:36	0	3.2
2017-09-18 17:24:36	0	6.6
2017-09-18 17:25:36	0	10.6
2017-09-18 17:26:36	0	14.1
2017-09-18 17:27:36	0	17.4
2017-09-18 17:28:36	0	20.5
2017-09-18 17:29:36	0	23.4
2017-09-18 17:31:36	0	16.1
2017-09-18 17:32:36	0	10.6
2017-09-18 17:33:36	0	7
2017-09-18 17:34:36	0	4.8
2017-09-18 17:35:36	0	3.7
2017-09-18 17:36:36	0	2.9
2017-09-18 17:37:36	0	2.5
2017-09-18 17:49:36	0	3.1
2017-09-18 17:51:36	0	5.9
2017-09-18 17:52:36	0	8.6
2017-09-18 17:53:36	0	11.4
2017-09-18 17:54:36	0	13.7
2017-09-18 17:55:36	0	16
2017-09-18 17:56:36	0	18.1
2017-09-18 17:57:36	0	20
2017-09-18 17:59:36	0	23.7
2017-09-18 18:00:36	0	17.8
2017-09-18 18:01:36	0	10.8
2017-09-18 18:02:36	0	6.4
2017-09-18 18:03:36	0	3.8
2017-09-18 18:04:36	0	2.7
2017-09-18 18:06:36	0	2.4
2017-09-18 18:13:36	0	2.1
2017-09-18 18:15:36	0	2.7
2017-09-18 18:18:36	0	3.1
2017-09-18 18:19:36	0	3.8
2017-09-18 18:20:36	0	6.1
2017-09-18 18:21:36	0	8.2
2017-09-18 18:22:36	0	10.2
2017-09-18 18:23:36	0	12
2017-09-18 18:24:36	0	13.7
2017-09-18 18:25:36	0	15.4
2017-09-18 18:27:36	0	18.2
2017-09-18 18:29:36	0	20.8
2017-09-18 18:31:36	0	23
2017-09-18 18:33:36	0	15
2017-09-18 18:34:36	0	8.6
2017-09-18 18:35:36	0	4.8
2017-09-18 18:36:36	0	2.9
2017-09-18 18:37:36	0	2.5
2017-09-18 18:41:36	0	2.2
2017-09-18 18:47:36	0	1.9
2017-09-18 18:51:36	0	2.4
2017-09-18 18:55:36	0	2.7
2017-09-18 18:59:36	0	3
2017-09-18 19:01:36	0	3.9
2017-09-18 19:02:36	0	5.6
2017-09-18 19:03:36	0	7.2
2017-09-18 19:04:36	0	8.8
2017-09-18 19:05:36	0	10.1
2017-09-18 19:06:36	0	11.4
2017-09-18 19:07:36	0	12.6
2017-09-18 19:09:36	0	14.9
2017-09-18 19:11:36	0	16.8
2017-09-18 19:13:36	0	18.5
2017-09-18 19:16:36	0	20.9
2017-09-18 19:20:36	0	23.5
2017-09-18 19:24:36	0	16.7
2017-09-18 19:25:36	0	9.5
2017-09-18 19:26:36	0	5.1
2017-09-18 19:27:36	0	2.9
2017-09-18 19:28:36	0	2.5
2017-09-18 19:32:36	0	2.2
2017-09-18 19:36:36	0	1.9
2017-09-18 19:40:36	0	1.7
2017-09-18 19:43:36	0	2.1
2017-09-18 19:49:36	0	2.4
2017-09-18 19:54:36	0	2.7
2017-09-18 19:58:36	0	3.1
2017-09-18 20:00:36	0	4
2017-09-18 20:01:36	0	5.3
2017-09-18 20:02:36	0	6.4
2017-09-18 20:03:36	0	7.6
2017-09-18 20:04:36	0	8.6
2017-09-18 20:05:36	0	9.6
2017-09-18 20:06:36	0	10.6
2017-09-18 20:08:36	0	12.3
2017-09-18 20:10:36	0	13.9
2017-09-18 20:13:36	0	15.8
2017-09-18 20:16:36	0	17.6
2017-09-18 20:20:36	0	19.7
2017-09-18 20:25:36	0	21.8
2017-09-18 20:33:36	0	11.5
2017-09-18 20:34:36	0	6.2
2017-09-18 20:35:36	0	3.2
2017-09-18 20:36:36	0	2.5
2017-09-18 20:43:54	0	1.9
2017-09-18 20:47:54	0	1.6
2017-09-18 20:50:54	0	1.4
2017-09-18 20:52:54	0	1.2
2017-09-18 20:58:54	0	1
2017-09-18 21:02:54	0	0.8
2017-09-18 21:06:54	0	0.7
2017-09-18 21:09:54	0	0.6
2017-09-18 21:10:54	0	0.5
2017-09-18 21:17:54	0	0.4
2017-09-18 21:18:54	0	0.3
2017-09-18 21:21:54	0	0.7
2017-09-18 21:22:54	0	0.8
2017-09-18 21:25:54	0	0.9
2017-09-18 21:26:54	0	1
2017-09-18 21:32:54	0	1.2
2017-09-18 21:36:54	0	1.4
2017-09-18 21:40:54	0	1.6
2017-09-18 21:44:54	0	1.8
2017-09-18 21:51:54	0	2
2017-09-18 21:59:54	0	2.4
2017-09-18 22:07:54	0	2.7
2017-09-18 22:12:54	0	3.1
2017-09-18 22:14:54	0	4
2017-09-18 22:15:54	0	4.8
2017-09-18 22:16:54	0	5.6
2017-09-18 22:17:54	0	6.4
2017-09-18 22:19:54	0	7.7
2017-09-18 22:21:54	0	8.8
2017-09-18 22:23:54	0	9.9
2017-09-18 22:25:54	0	10.9
2017-09-18 22:28:54	0	12.1
2017-09-18 22:32:54	0	13.7
2017-09-18 22:37:54	0	15.4
2017-09-18 22:43:54	0	17.1
2017-09-18 22:51:54	0	18.9
2017-09-18 23:01:54	0	20.8
2017-09-18 23:16:54	0	22.9
2017-09-18 23:28:54	0	12.6
2017-09-18 23:29:54	0	6.9
2017-09-18 23:30:54	0	3.6
2017-09-18 23:31:54	0	2.6
2017-09-18 23:34:54	0	2.2
2017-09-18 23:38:54	0	1.9
2017-09-18 23:41:54	0	1.7
2017-09-18 23:44:54	0	1.4
2017-09-18 23:46:54	0	1.2
2017-09-18 23:51:54	0	1
2017-09-18 23:54:54	0	0.8
2017-09-18 23:57:54	0	1.1
2017-09-19 00:06:54	0	1.4
2017-09-19 00:11:54	0	1.6
2017-09-19 00:15:54	0	1.8
2017-09-19 00:23:54	0	2
2017-09-19 00:32:54	0	2.3
2017-09-19 00:41:54	0	2.6
2017-09-19 00:46:54	0	2.9
2017-09-19 00:49:54	0	3.2
2017-09-19 00:50:54	0	3.7
2017-09-19 00:51:54	0	4.3
2017-09-19 00:52:54	0	4.8
2017-09-19 00:53:54	0	5.5
2017-09-19 00:55:54	0	6.6
2017-09-19 00:57:54	0	7.4
2017-09-19 00:59:54	0	8.3
2017-09-19 01:02:54	0	9.4
2017-09-19 01:05:54	0	10.5
2017-09-19 01:09:54	0	11.7
2017-09-19 01:14:54	0	13.1
2017-09-19 01:21:54	0	14.7
2017-09-19 01:30:54	0	16.3
2017-09-19 01:41:54	0	18.1
2017-09-19 01:58:54	0	20
2017-09-19 02:25:54	0	22.1
2017-09-19 03:08:54	0	15.7
2017-09-19 03:09:54	0	8.8
2017-09-19 03:10:54	0	4.6
2017-09-19 03:11:54	0	2.7
2017-09-19 03:13:54	0	2.4
2017-09-19 03:16:54	0	2.1
2017-09-19 03:20:54	0	1.8
2017-09-19 03:21:54	0	1.6
2017-09-19 03:24:54	0	1.4
2017-09-19 03:26:54	0	1.2
2017-09-19 03:30:54	0	1
2017-09-19 03:33:54	0	0.8
2017-09-19 03:35:54	0	0.7
2017-09-19 03:37:54	0	1
2017-09-19 03:45:54	0	1.2
2017-09-19 03:49:54	0	1.4
2017-09-19 03:54:54	0	1.6
2017-09-19 03:59:54	0	1.8
2017-09-19 04:08:54	0	2
2017-09-19 04:18:54	0	2.3
2017-09-19 04:29:54	0	2.7
2017-09-19 04:37:54	0	3.1
2017-09-19 04:39:54	0	3.5
2017-09-19 04:40:54	0	4
2017-09-19 04:41:54	0	4.5
2017-09-19 04:43:54	0	5.5
2017-09-19 04:45:54	0	6.2
2017-09-19 04:47:54	0	6.9
2017-09-19 04:49:54	0	7.7
2017-09-19 04:52:54	0	8.5
2017-09-19 04:55:54	0	9.4
2017-09-19 04:59:54	0	10.4
2017-09-19 05:04:54	0	11.5
2017-09-19 05:11:54	0	12.8
2017-09-19 05:19:54	0	14.1
2017-09-19 05:32:54	0	15.7
2017-09-19 05:49:54	0	17.3
2017-09-19 06:13:54	0	19.1
2017-09-19 07:04:54	0	21.1

## Sheet: (fig 3a) 1st in PX-1
Time (KST)	Flow rate (L/sec)
2016-12-15 10:07:41	1.10912
2016-12-15 10:07:44	1.10912
2016-12-15 10:07:46	1.10912
2016-12-15 10:07:53	1.10912
2016-12-15 10:07:56	1.10912
2016-12-15 10:07:58	1.10912
2016-12-15 10:08:01	1.10912
2016-12-15 10:08:03	1.10912
2016-12-15 10:08:08	1.10912
2016-12-15 10:08:10	1.10912
2016-12-15 10:08:13	1.10912
2016-12-15 10:08:17	1.10912
2016-12-15 10:08:22	1.10912
2016-12-15 10:08:25	0.8873
2016-12-15 10:08:32	1.10912
2016-12-15 10:08:34	0.8873
2016-12-15 10:08:39	1.10912
2016-12-15 10:08:41	1.10912
2016-12-15 10:08:44	1.10912
2016-12-15 10:08:46	0.8873
2016-12-15 10:08:54	1.10912
2016-12-15 10:09:01	0.8873
2016-12-15 10:09:06	1.10912
2016-12-15 10:09:11	0.8873
2016-12-15 10:09:20	1.10912
2016-12-15 10:09:27	1.10912
2016-12-15 10:09:35	0.8873
2016-12-15 10:09:42	1.10912
2016-12-15 10:09:51	1.10912
2016-12-15 10:09:59	1.10912
2016-12-15 10:10:08	0.8873
2016-12-15 10:10:20	0.8873
2016-12-15 10:10:35	1.10912
2016-12-15 10:10:49	1.10912
2016-12-15 10:11:06	0.8873
2016-12-15 10:11:25	1.10912
2016-12-15 10:11:50	1.10912
2016-12-15 10:12:14	1.10912
2016-12-15 10:12:50	1.10912
2016-12-15 10:13:28	1.10912
2016-12-15 10:13:40	1.10912
2016-12-15 10:14:00	0.8873
2016-12-15 10:14:14	0.8873
2016-12-15 10:14:29	1.10912
2016-12-15 10:14:41	0.8873
2016-12-15 10:15:02	0.8873
2016-12-15 10:15:22	1.10912
2016-12-15 10:15:41	1.10912
2016-12-15 10:15:51	1.10912
2016-12-15 10:16:39	1.10912
2016-12-15 10:16:51	1.10912
2016-12-15 10:17:17	0.8873
2016-12-15 10:17:39	1.10912
2016-12-15 10:17:58	1.10912
2016-12-15 10:18:25	0.8873
2016-12-15 10:18:47	1.10912
2016-12-15 10:19:11	0.8873
2016-12-15 10:19:32	1.10912
2016-12-15 10:20:01	1.10912
2016-12-15 10:20:28	0.8873
2016-12-15 10:20:54	1.10912
2016-12-15 10:21:21	1.10912
2016-12-15 10:21:45	0.8873
2016-12-15 10:22:33	0.8873
2016-12-15 10:23:12	1.33095
2016-12-15 10:23:48	1.10912
2016-12-15 10:24:17	1.10912
2016-12-15 10:25:03	1.10912
2016-12-15 10:25:48	0.8873
2016-12-15 10:26:34	1.10912
2016-12-15 10:27:32	1.10912
2016-12-15 10:28:28	1.10912
2016-12-15 10:29:25	1.10912
2016-12-15 10:30:47	1.10912
2016-12-15 10:33:39	0.8873
2016-12-15 10:51:10	1.10912
2016-12-15 11:04:54	1.10912
2016-12-15 11:08:31	1.10912
2016-12-15 11:13:16	1.10912
2016-12-15 11:18:20	1.10912
2016-12-15 11:22:25	1.10912
2016-12-15 11:52:09	1.10912
2016-12-15 12:09:47	0
2016-12-15 12:10:45	0
2016-12-15 12:12:29	0
2016-12-15 12:14:51	0
2016-12-15 12:17:57	0
2016-12-15 12:20:53	0
2016-12-15 12:24:05	0
2016-12-15 12:27:30	0
2016-12-15 12:30:41	0
2016-12-15 12:33:51	0
2016-12-15 12:37:04	0
2016-12-15 12:40:14	0
2016-12-15 12:43:39	0
2016-12-15 12:46:47	0
2016-12-15 12:50:27	0
2016-12-15 12:53:42	0
2016-12-15 12:57:33	0
2016-12-15 13:01:08	0
2016-12-15 13:05:11	0
2016-12-15 13:13:57	0
2016-12-15 13:22:50	0
2016-12-15 13:31:54	0
2016-12-15 13:41:43	0
2016-12-15 13:52:24	0
2016-12-15 14:15:20	0
2016-12-15 14:41:20	0
2016-12-15 14:57:48	0.665475
2016-12-15 14:58:03	1.10912
2016-12-15 14:58:17	1.10912
2016-12-15 14:58:29	1.55278
2016-12-15 14:58:46	1.7746
2016-12-15 14:59:03	1.55278
2016-12-15 14:59:22	1.7746
2016-12-15 14:59:29	1.7746
2016-12-15 14:59:37	1.7746
2016-12-15 14:59:46	1.7746
2016-12-15 14:59:51	1.7746
2016-12-15 14:59:58	1.7746
2016-12-15 15:00:08	1.7746
2016-12-15 15:00:15	1.7746
2016-12-15 15:00:22	1.7746
2016-12-15 15:00:32	1.7746
2016-12-15 15:00:42	1.7746
2016-12-15 15:00:51	1.7746
2016-12-15 15:01:03	1.7746
2016-12-15 15:01:16	1.7746
2016-12-15 15:01:25	1.7746
2016-12-15 15:01:40	1.7746
2016-12-15 15:01:52	1.7746
2016-12-15 15:02:04	1.7746
2016-12-15 15:02:16	1.7746
2016-12-15 15:02:25	1.7746
2016-12-15 15:02:40	1.7746
2016-12-15 15:03:59	0
2016-12-15 15:05:02	0
2016-12-15 15:06:02	0
2016-12-15 15:06:10	0
2016-12-15 15:06:12	0
2016-12-15 15:06:17	0
2016-12-15 15:06:19	0
2016-12-15 15:06:24	0
2016-12-15 15:06:26	0
2016-12-15 15:08:49	0
2016-12-15 15:08:51	0
2016-12-15 15:08:54	0
2016-12-15 15:08:56	0
2016-12-15 15:08:58	0
2016-12-15 15:09:01	0
2016-12-15 15:09:03	0
2016-12-15 15:09:06	0
2016-12-15 15:09:08	0
2016-12-15 15:09:10	0
2016-12-15 15:09:15	0
2016-12-15 15:09:25	0
2016-12-15 15:09:27	0
2016-12-15 15:10:20	0
2016-12-15 15:10:23	0
2016-12-15 15:14:00	0
2016-12-15 15:14:02	0
2016-12-15 15:14:04	0
2016-12-15 15:14:07	0
2016-12-15 15:14:09	0
2016-12-15 15:14:14	0
2016-12-15 15:14:17	0
2016-12-15 15:16:17	0.44365
2016-12-15 15:16:44	0.8873
2016-12-15 15:17:05	1.33095
2016-12-15 15:17:27	1.33095
2016-12-15 15:17:37	1.33095
2016-12-15 15:17:46	1.55278
2016-12-15 15:17:53	1.55278
2016-12-15 15:18:03	1.55278
2016-12-15 15:18:13	1.55278
2016-12-15 15:18:22	1.55278
2016-12-15 15:18:32	1.55278
2016-12-15 15:18:42	1.55278
2016-12-15 15:18:51	1.55278
2016-12-15 15:19:01	1.55278
2016-12-15 15:19:11	1.55278
2016-12-15 15:19:23	1.55278
2016-12-15 15:19:32	1.55278
2016-12-15 15:19:44	1.55278
2016-12-15 15:19:56	1.55278
2016-12-15 15:20:11	1.55278
2016-12-15 15:20:23	1.55278
2016-12-15 15:20:35	1.55278
2016-12-15 15:20:47	1.55278
2016-12-15 15:21:01	1.55278
2016-12-15 15:21:18	1.55278
2016-12-15 15:21:35	1.7746
2016-12-15 15:21:50	1.7746
2016-12-15 15:22:04	1.7746
2016-12-15 15:22:21	1.7746
2016-12-15 15:22:40	1.7746
2016-12-15 15:23:02	1.7746
2016-12-15 15:23:24	1.7746
2016-12-15 15:23:48	1.7746
2016-12-15 15:24:19	1.7746
2016-12-15 15:24:50	1.7746
2016-12-15 15:25:41	1.7746
2016-12-15 15:27:15	1.7746
2016-12-15 15:35:39	1.7746
2016-12-15 16:47:31	0
2016-12-15 16:48:46	0
2016-12-15 16:51:01	0
2016-12-15 16:53:57	0
2016-12-15 16:57:44	0
2016-12-15 17:01:42	0
2016-12-15 17:05:48	0
2016-12-15 17:10:21	0
2016-12-15 17:15:05	0
2016-12-15 17:19:59	0
2016-12-15 17:24:46	0
2016-12-15 17:30:26	0
2016-12-15 17:36:06	0
2016-12-15 17:42:43	0
2016-12-15 17:49:16	0
2016-12-15 17:56:09	0
2016-12-15 18:03:25	0
2016-12-15 18:11:29	0
2016-12-15 18:20:03	0
2016-12-15 18:29:34	0
2016-12-15 18:50:25	0
2016-12-15 18:52:52	0.8873
2016-12-15 18:53:02	1.55278
2016-12-15 18:53:09	1.10912
2016-12-15 18:53:19	1.55278
2016-12-15 18:53:26	1.7746
2016-12-15 18:53:33	1.7746
2016-12-15 18:53:41	1.7746
2016-12-15 18:53:48	2.21825
2016-12-15 18:53:55	1.99642
2016-12-15 18:54:02	2.21825
2016-12-15 18:54:07	2.44008
2016-12-15 18:54:14	2.21825
2016-12-15 18:54:22	2.21825
2016-12-15 18:54:29	2.21825
2016-12-15 18:54:34	2.6619
2016-12-15 18:54:41	2.44008
2016-12-15 18:54:48	2.44008
2016-12-15 18:54:58	2.44008
2016-12-15 18:55:05	2.88373
2016-12-15 18:55:15	2.6619
2016-12-15 18:55:24	2.88373
2016-12-15 18:55:34	2.88373
2016-12-15 18:55:43	2.88373
2016-12-15 18:55:51	3.10555
2016-12-15 18:56:00	3.10555
2016-12-15 18:56:10	3.10555
2016-12-15 18:56:20	3.10555
2016-12-15 18:56:32	3.10555
2016-12-15 18:56:46	3.10555
2016-12-15 18:57:03	3.10555
2016-12-15 18:57:30	3.10555
2016-12-15 19:23:51	3.77102
2016-12-15 19:53:03	5.10198
2016-12-15 20:15:14	6.65475
2016-12-15 20:36:48	7.0984
2016-12-15 21:35:47	9.09483
2016-12-15 22:17:49	0
2016-12-15 22:25:20	0
2016-12-15 22:30:32	0
2016-12-15 22:39:15	0
2016-12-15 22:49:05	0
2016-12-15 23:01:54	0
2016-12-15 23:14:52	0
2016-12-15 23:33:58	0
2016-12-15 23:51:43	0
2016-12-16 00:14:13	0
2016-12-16 00:39:11	0
2016-12-16 01:06:52	0
2016-12-16 01:40:22	0
2016-12-16 02:07:51	0
2016-12-16 02:49:37	0
2016-12-16 03:26:00	0
2016-12-16 04:06:06	0
2016-12-16 04:06:07	0
2016-12-16 04:32:22	0
2016-12-16 04:32:25	0
2016-12-16 05:14:07	0
2016-12-16 05:51:37	0
2016-12-16 05:51:38	0
2016-12-16 06:15:04	0
2016-12-16 07:17:02	0
2016-12-16 08:17:04	1.33095
2016-12-16 08:17:24	1.33095
2016-12-16 08:18:02	1.10912
2016-12-16 08:18:34	1.10912
2016-12-16 08:19:17	1.33095
2016-12-16 08:19:51	1.33095
2016-12-16 08:20:46	1.10912
2016-12-16 08:21:44	1.10912
2016-12-16 08:22:44	1.10912
2016-12-16 08:23:52	1.33095
2016-12-16 08:25:33	1.33095
2016-12-16 08:27:14	1.33095
2016-12-16 08:29:05	1.33095
2016-12-16 08:31:40	1.10912
2016-12-16 08:34:16	1.33095
2016-12-16 08:39:08	1.33095
2016-12-16 08:41:59	1.33095
2016-12-16 08:53:12	1.10912
2016-12-16 09:00:40	1.10912
2016-12-16 09:10:28	1.33095
2016-12-16 09:16:25	1.99642
2016-12-16 09:17:03	2.88373
2016-12-16 09:17:28	2.88373
2016-12-16 09:17:52	2.88373
2016-12-16 09:18:23	2.88373
2016-12-16 09:19:18	2.88373
2016-12-16 09:20:31	2.88373
2016-12-16 09:22:27	2.88373
2016-12-16 09:27:40	2.88373
2016-12-16 09:55:42	2.88373
2016-12-16 10:15:07	4.65832
2016-12-16 10:15:45	5.76745
2016-12-16 10:18:05	5.98928
2016-12-16 10:24:26	5.98928
2016-12-16 10:41:33	5.98928
2016-12-16 11:12:15	5.98928
2016-12-16 11:16:23	8.873
2016-12-16 11:38:24	8.873
2016-12-16 12:16:24	10.8694
2016-12-16 12:32:33	11.7567
2016-12-16 13:16:57	13.7531
2016-12-16 13:36:00	14.4186
2016-12-16 14:07:15	14.4186
2016-12-16 14:30:50	17.9678
2016-12-16 15:14:33	17.9678
2016-12-16 15:19:12	14.4186
2016-12-16 15:59:28	14.4186
2016-12-16 16:24:29	11.7567
2016-12-16 16:25:03	11.7567
2016-12-16 18:16:42	5.98928
2016-12-16 18:39:53	5.76745
2016-12-16 20:15:42	3.99285
2016-12-16 20:23:55	0
2016-12-16 20:40:53	0
2016-12-16 21:10:27	0
2016-12-16 21:40:11	0
2016-12-16 22:22:19	0
2016-12-16 23:05:19	0
2016-12-16 23:58:06	0
2016-12-17 01:04:27	0
2016-12-17 02:25:47	0
2016-12-17 03:46:28	0
2016-12-17 05:47:53	0
2016-12-17 07:23:07	0
2016-12-17 08:10:26	3.43536
2016-12-17 08:11:43	3.69962
2016-12-17 08:12:02	5.02091
2016-12-17 08:12:29	5.81368
2016-12-17 08:12:58	6.3422
2016-12-17 08:13:15	7.39923
2016-12-17 08:13:29	7.92775
2016-12-17 08:13:46	8.72053
2016-12-17 08:14:03	9.24904
2016-12-17 08:14:15	9.24904
2016-12-17 08:14:32	10.0418
2016-12-17 08:14:49	10.0418
2016-12-17 08:15:22	10.0418
2016-12-17 08:16:20	10.0418
2016-12-17 08:17:38	10.0418
2016-12-17 08:19:33	10.0418
2016-12-17 08:22:56	10.0418
2016-12-17 08:28:31	10.0418
2016-12-17 08:37:47	10.0418
2016-12-17 08:50:27	10.3061
2016-12-17 09:09:22	10.3061
2016-12-17 09:31:09	10.5703
2016-12-17 10:06:57	10.5703
2016-12-17 10:55:55	10.5703
2016-12-17 12:17:16	10.3061
2016-12-17 15:05:08	0
2016-12-17 15:08:49	3.99285
2016-12-17 15:08:54	0.44365
2016-12-17 15:08:57	8.20753
2016-12-17 15:09:01	4.65832
2016-12-17 15:09:09	9.09483
2016-12-17 15:09:11	4.4365
2016-12-17 15:09:18	9.09483
2016-12-17 15:09:26	3.99285
2016-12-17 15:09:28	0.665475
2016-12-17 15:09:42	10.204
2016-12-17 15:09:47	3.10555
2016-12-17 15:09:52	7.76387
2016-12-17 15:10:40	5.76745
2016-12-17 15:10:45	7.54205
2016-12-17 15:11:09	7.9857
2016-12-17 15:11:38	6.87657
2016-12-17 15:11:41	8.20753
2016-12-17 15:11:43	7.32022
2016-12-17 15:11:46	9.09483
2016-12-17 15:12:07	7.9857
2016-12-17 15:12:09	8.42935
2016-12-17 15:24:42	6.87657
2016-12-17 15:24:44	8.65118
2016-12-17 15:24:46	7.0984
2016-12-17 15:24:56	8.42935
2016-12-17 15:26:44	4.65832
2016-12-17 15:27:23	8.20753
2016-12-17 15:27:28	6.87657
2016-12-17 15:27:30	8.42935
2016-12-17 15:27:47	6.87657
2016-12-17 15:27:50	7.9857
2016-12-17 15:28:06	7.0984
2016-12-17 15:28:09	8.20753
2016-12-17 15:28:11	7.54205
2016-12-17 15:31:29	8.20753
2016-12-17 15:31:31	9.09483
2016-12-17 15:31:34	8.20753
2016-12-17 15:31:48	7.9857
2016-12-17 15:31:55	8.873
2016-12-17 15:34:35	10.204
2016-12-17 15:34:37	9.31665
2016-12-17 15:34:42	10.4258
2016-12-17 15:34:44	9.98212
2016-12-17 15:34:49	9.7603
2016-12-17 15:34:51	10.4258
2016-12-17 15:34:56	10.4258
2016-12-17 15:34:59	9.53848
2016-12-17 15:35:03	10.4258
2016-12-17 15:35:08	10.6476
2016-12-17 15:35:13	9.7603
2016-12-17 15:35:18	10.6476
2016-12-17 15:35:20	10.8694
2016-12-17 15:35:25	9.7603
2016-12-17 15:35:30	10.4258
2016-12-17 15:35:32	10.8694
2016-12-17 15:35:37	9.53848
2016-12-17 15:35:42	10.4258
2016-12-17 15:35:47	9.53848
2016-12-17 15:35:49	9.53848
2016-12-17 15:35:54	10.204
2016-12-17 15:35:59	9.7603
2016-12-17 15:36:04	9.7603
2016-12-17 15:36:09	10.4258
2016-12-17 15:36:11	9.98212
2016-12-17 15:36:16	9.53848
2016-12-17 15:36:21	10.4258
2016-12-17 15:36:23	10.204
2016-12-17 15:36:33	10.204
2016-12-17 15:36:38	9.7603
2016-12-17 15:36:40	9.31665
2016-12-17 15:36:45	9.98212
2016-12-17 15:36:50	9.98212
2016-12-17 15:36:54	9.53848
2016-12-17 15:36:59	10.4258
2016-12-17 15:37:02	10.204
2016-12-17 15:37:07	9.53848
2016-12-17 15:37:11	10.204
2016-12-17 15:37:14	10.4258
2016-12-17 15:37:16	9.7603
2016-12-17 15:37:19	9.31665
2016-12-17 15:37:23	9.98212
2016-12-17 15:37:28	9.98212
2016-12-17 15:37:33	9.53848
2016-12-17 15:37:38	10.8694
2016-12-17 15:37:40	10.204
2016-12-17 15:37:45	9.53848
2016-12-17 15:37:50	10.8694
2016-12-17 15:37:52	10.4258
2016-12-17 15:37:57	9.31665
2016-12-17 15:38:02	10.6476
2016-12-17 15:38:04	10.6476
2016-12-17 15:38:07	9.98212
2016-12-17 15:38:09	9.53848
2016-12-17 15:38:14	10.6476
2016-12-17 15:38:19	10.204
2016-12-17 15:38:24	9.53848
2016-12-17 15:38:28	10.8694
2016-12-17 15:38:31	10.4258
2016-12-17 15:38:36	9.31665
2016-12-17 15:38:40	10.6476
2016-12-17 15:38:43	10.6476
2016-12-17 15:38:50	10.204
2016-12-17 15:38:52	10.6476
2016-12-17 15:38:57	10.204
2016-12-17 15:39:00	9.53848
2016-12-17 15:39:05	10.4258
2016-12-17 15:39:09	10.4258
2016-12-17 15:39:14	9.98212
2016-12-17 15:39:19	10.6476
2016-12-17 15:39:21	10.6476
2016-12-17 15:39:26	9.7603
2016-12-17 15:39:31	10.6476
2016-12-17 15:39:33	10.8694
2016-12-17 15:39:43	10.4258
2016-12-17 15:39:48	10.4258
2016-12-17 15:39:50	9.53848
2016-12-17 15:39:55	10.4258
2016-12-17 15:40:00	10.6476
2016-12-17 15:40:05	9.7603
2016-12-17 15:40:10	10.6476
2016-12-17 15:40:12	10.8694
2016-12-17 15:40:17	9.7603
2016-12-17 15:40:22	10.4258
2016-12-17 15:40:24	10.8694
2016-12-17 15:40:34	10.204
2016-12-17 15:40:39	9.53848
2016-12-17 15:40:41	9.53848
2016-12-17 15:40:46	9.98212
2016-12-17 15:40:51	1.99642
2016-12-17 15:51:27	0
2016-12-17 15:57:09	5.3238
2016-12-17 15:59:00	8.42935
2016-12-17 16:00:25	9.98212
2016-12-17 16:06:09	9.98212
2016-12-17 16:26:53	10.4258
2016-12-17 17:43:14	10.4258
2016-12-17 19:44:42	10.4258
2016-12-17 23:36:52	10.204
2016-12-18 02:45:45	10.204
2016-12-18 08:09:42	10.204
2016-12-18 15:00:13	10.204
2016-12-18 23:21:03	10.204
2016-12-19 09:43:11	10.204
2016-12-19 22:34:17	10.204
2016-12-20 08:19:01	0
2016-12-20 08:49:14	0
2016-12-20 09:48:50	0
2016-12-20 11:07:50	0
2016-12-20 12:56:49	0
2016-12-20 15:35:48	0
2016-12-20 19:13:54	0
2016-12-20 23:48:56	0
2016-12-21 04:45:32	0
2016-12-21 08:13:57	0
2016-12-21 08:14:00	0
2016-12-21 08:14:02	0
2016-12-21 08:14:04	0
2016-12-21 08:27:58	3.10555
2016-12-21 08:59:14	3.10555
2016-12-21 10:15:44	3.10555
2016-12-21 10:24:31	5.98928
2016-12-21 10:42:15	5.98928
2016-12-21 11:19:46	5.98928
2016-12-21 12:17:52	6.87657
2016-12-21 12:20:19	8.873
2016-12-21 12:40:29	8.873
2016-12-21 13:24:04	8.873
2016-12-21 14:19:02	11.7567
2016-12-21 14:32:05	11.9786
2016-12-21 15:19:30	11.9786
2016-12-21 16:18:24	13.5313
2016-12-21 16:35:35	14.8623
2016-12-21 17:29:09	14.8623
2016-12-21 22:51:04	5.98928
2016-12-22 00:59:55	3.10555
2016-12-22 09:00:01	0
2016-12-22 12:54:53	0
2016-12-22 17:36:41	0
2016-12-22 23:19:06	0
2016-12-23 05:45:02	0
2016-12-23 06:28:13	0
2016-12-23 06:57:04	0
2016-12-23 06:57:09	0
2016-12-23 06:57:13	0
2016-12-23 06:57:18	0
2016-12-23 06:57:23	0
2016-12-23 06:57:30	0
2016-12-23 06:57:38	0
2016-12-23 06:57:45	0
2016-12-23 06:57:54	0
2016-12-23 06:58:04	0
2016-12-23 06:58:16	0
2016-12-23 06:58:31	0
2016-12-23 06:58:45	0
2016-12-23 06:59:04	0
2016-12-23 06:59:26	0
2016-12-23 06:59:53	0
2016-12-23 07:00:17	0
2016-12-23 07:00:58	0
2016-12-23 07:02:36	0
2016-12-23 07:04:25	0
2016-12-23 07:07:04	0
2016-12-23 07:10:34	0
2016-12-23 07:15:13	0
2016-12-23 07:20:17	0
2016-12-23 07:27:50	0
2016-12-23 07:35:23	0
2016-12-23 07:44:55	0
2016-12-23 07:57:24	0
2016-12-23 08:08:13	0
2016-12-23 08:08:15	0
2016-12-23 08:08:20	0
2016-12-23 08:08:23	0
2016-12-23 08:08:27	0
2016-12-23 08:08:32	0
2016-12-23 08:08:35	0
2016-12-23 08:08:37	0
2016-12-23 08:08:39	0
2016-12-23 08:08:42	0
2016-12-23 08:08:44	0
2016-12-23 08:08:49	0
2016-12-23 08:08:54	0
2016-12-23 08:08:59	0
2016-12-23 08:09:03	0
2016-12-23 08:09:08	0
2016-12-23 08:09:13	0
2016-12-23 08:09:20	0
2016-12-23 08:09:28	0
2016-12-23 08:09:37	0
2016-12-23 08:09:47	0
2016-12-23 08:09:59	0
2016-12-23 08:10:13	0
2016-12-23 08:10:33	0
2016-12-23 08:10:57	0
2016-12-23 08:11:28	0
2016-12-23 08:12:09	0
2016-12-23 08:13:05	0
2016-12-23 08:14:10	0
2016-12-23 08:15:51	0
2016-12-23 08:17:47	0
2016-12-23 08:20:59	0
2016-12-23 08:25:17	0
2016-12-23 08:31:38	0
2016-12-23 08:42:00	0
2016-12-23 09:01:15	0
2016-12-23 09:01:20	0
2016-12-23 09:01:24	0
2016-12-23 09:01:29	0
2016-12-23 09:01:34	0
2016-12-23 09:01:39	0
2016-12-23 09:01:44	0
2016-12-23 09:01:49	0
2016-12-23 09:01:53	0
2016-12-23 09:01:58	0
2016-12-23 09:02:03	0
2016-12-23 09:02:08	0
2016-12-23 09:02:20	0
2016-12-23 09:02:34	0
2016-12-23 09:02:51	0
2016-12-23 09:03:13	0
2016-12-23 09:03:44	0
2016-12-23 09:04:35	0
2016-12-23 09:05:47	0
2016-12-23 09:07:31	0
2016-12-23 09:09:46	0
2016-12-23 09:13:20	0
2016-12-23 09:18:41	0
2016-12-23 09:25:43	0
2016-12-23 09:36:17	0
2016-12-23 09:50:11	0
2016-12-23 10:05:20	0
2016-12-23 10:23:44	0
2016-12-23 10:41:51	0
2016-12-23 11:03:59	0
2016-12-23 11:30:30	0
2016-12-23 11:32:21	0
2016-12-23 11:35:48	0
2016-12-23 11:36:58	0
2016-12-23 11:37:34	0
2016-12-23 12:00:38	0
2016-12-23 12:00:43	0
2016-12-23 12:01:29	0
2016-12-23 12:01:31	0
2016-12-23 12:07:45	0
2016-12-23 12:07:59	0
2016-12-23 12:13:05	0
2016-12-23 12:13:12	0
2016-12-23 12:18:09	0
2016-12-23 12:18:14	0
2016-12-23 12:18:21	0
2016-12-23 12:19:45	0
2016-12-23 12:20:17	0
2016-12-23 12:20:26	0
2016-12-23 12:20:48	0
2016-12-23 12:20:50	0
2016-12-23 12:20:53	0
2016-12-23 12:21:05	0
2016-12-23 12:23:42	0
2016-12-23 12:23:51	0
2016-12-23 12:32:54	0
2016-12-23 12:32:56	0
2016-12-23 12:36:52	0
2016-12-23 12:37:07	0
2016-12-23 12:39:48	0
2016-12-23 12:39:51	0
2016-12-23 12:50:37	0
2016-12-23 12:51:15	0
2016-12-23 12:52:47	0
2016-12-23 12:53:01	0
2016-12-23 12:53:37	0
2016-12-23 12:53:42	0
2016-12-23 12:54:18	0
2016-12-23 12:54:21	0
2016-12-23 12:55:31	0
2016-12-23 12:55:33	0
2016-12-23 12:56:33	0
2016-12-23 12:56:36	0
2016-12-23 12:57:41	0
2016-12-23 12:57:48	0
2016-12-23 13:00:08	0
2016-12-23 13:00:10	0
2016-12-23 13:00:20	0
2016-12-23 13:00:30	0
2016-12-23 13:00:46	0
2016-12-23 13:01:23	0
2016-12-23 13:04:02	0
2016-12-23 13:04:33	0
2016-12-23 13:04:35	0
2016-12-23 13:04:43	0
2016-12-23 13:04:52	0
2016-12-23 13:04:55	0
2016-12-23 13:05:38	0
2016-12-23 13:05:41	0
2016-12-23 13:05:50	0
2016-12-23 13:06:24	0
2016-12-23 13:06:48	0
2016-12-23 13:07:07	0
2016-12-23 13:07:22	0
2016-12-23 13:07:53	0
2016-12-23 13:07:56	0
2016-12-23 13:08:39	0
2016-12-23 13:08:46	0
2016-12-23 13:08:49	0
2016-12-23 13:08:51	0
2016-12-23 13:08:53	0
2016-12-23 13:09:15	0
2016-12-23 13:09:42	0
2016-12-23 13:09:44	0
2016-12-23 13:10:25	0
2016-12-23 13:10:28	0
2016-12-23 13:10:32	0
2016-12-23 13:10:37	0
2016-12-23 13:10:44	0
2016-12-23 13:11:04	0
2016-12-23 13:12:26	0
2016-12-23 13:12:28	0
2016-12-23 13:16:31	0
2016-12-23 13:16:34	0
2016-12-23 13:18:34	0
2016-12-23 13:18:39	0
2016-12-23 13:18:51	0
2016-12-23 13:18:54	0
2016-12-23 13:18:58	0
2016-12-23 13:19:35	0
2016-12-23 13:19:39	0
2016-12-23 13:21:04	0
2016-12-23 13:21:09	0
2016-12-23 13:24:12	0
2016-12-23 13:24:19	0
2016-12-23 13:24:24	0
2016-12-23 13:24:34	0
2016-12-23 13:24:46	0
2016-12-23 13:25:10	0
2016-12-23 13:25:12	0
2016-12-23 13:25:27	0
2016-12-23 13:25:36	0
2016-12-23 13:25:46	0
2016-12-23 13:28:13	0
2016-12-23 13:28:20	0
2016-12-23 13:29:30	0
2016-12-23 13:29:37	0
2016-12-23 13:37:15	0
2016-12-23 13:37:18	0
2016-12-23 13:37:30	0
2016-12-23 13:37:39	0
2016-12-23 13:38:52	0
2016-12-23 13:39:04	0
2016-12-23 13:39:54	0
2016-12-23 13:40:06	0
2016-12-23 13:40:45	0
2016-12-23 13:40:47	0
2016-12-23 13:41:48	0
2016-12-23 13:41:50	0
2016-12-23 13:41:52	0
2016-12-23 13:42:09	0
2016-12-23 13:42:19	0
2016-12-23 13:42:33	0
2016-12-23 13:42:43	0
2016-12-23 13:42:48	0
2016-12-23 13:43:12	0
2016-12-23 13:43:19	0
2016-12-23 13:47:08	0
2016-12-23 13:47:18	0
2016-12-23 13:48:09	0
2016-12-23 13:48:16	0
2016-12-23 13:48:25	0
2016-12-23 13:48:45	0
2016-12-23 13:48:47	0
2016-12-23 13:53:27	0
2016-12-23 13:53:44	0
2016-12-23 13:57:28	0
2016-12-23 13:57:30	0
2016-12-23 13:58:35	0
2016-12-23 13:58:40	0
2016-12-23 14:03:58	0
2016-12-23 14:04:01	0
2016-12-23 14:04:22	0
2016-12-23 14:04:27	0
2016-12-23 14:04:54	0
2016-12-23 14:05:01	0
2016-12-23 14:05:03	0
2016-12-23 14:05:52	0
2016-12-23 14:05:59	0
2016-12-23 14:08:57	0
2016-12-23 14:09:00	0
2016-12-23 14:09:07	0
2016-12-23 14:09:14	0
2016-12-23 14:09:29	0
2016-12-23 14:09:31	0
2016-12-23 14:09:48	0
2016-12-23 14:09:53	0
2016-12-23 14:09:55	0
2016-12-23 14:09:58	0
2016-12-23 14:10:05	0
2016-12-23 14:10:31	0
2016-12-23 14:10:34	0
2016-12-23 14:10:36	0
2016-12-23 14:11:10	0
2016-12-23 14:11:12	0
2016-12-23 14:11:22	0
2016-12-23 14:11:34	0
2016-12-23 14:11:46	0
2016-12-23 14:11:48	0
2016-12-23 14:12:32	0
2016-12-23 14:12:37	0
2016-12-23 14:14:13	0
2016-12-23 14:14:15	0
2016-12-23 14:14:37	0
2016-12-23 14:16:04	0
2016-12-23 14:16:09	0
2016-12-23 14:16:13	0
2016-12-23 14:16:16	0
2016-12-23 14:16:50	0
2016-12-23 14:17:09	0
2016-12-23 14:17:11	0
2016-12-23 14:17:14	0
2016-12-23 14:17:19	0
2016-12-23 14:17:21	0
2016-12-23 14:17:28	0
2016-12-23 14:17:40	0
2016-12-23 14:17:47	0
2016-12-23 14:17:50	0
2016-12-23 14:18:04	0
2016-12-23 14:18:14	0
2016-12-23 14:18:17	0
2016-12-23 14:18:28	0
2016-12-23 14:18:38	0
2016-12-23 14:18:41	0
2016-12-23 14:18:43	0
2016-12-23 14:18:45	0
2016-12-23 14:18:57	0
2016-12-23 14:19:02	0
2016-12-23 14:19:19	0
2016-12-23 14:19:24	0
2016-12-23 14:19:26	0
2016-12-23 14:19:46	0
2016-12-23 14:19:48	0
2016-12-23 14:19:53	0
2016-12-23 14:19:58	0
2016-12-23 14:20:00	0
2016-12-23 14:20:10	0
2016-12-23 14:20:12	0
2016-12-23 14:20:34	0
2016-12-23 14:20:36	0
2016-12-23 14:20:39	0
2016-12-23 14:20:51	0
2016-12-23 14:20:56	0
2016-12-23 14:21:17	0
2016-12-23 14:21:24	0
2016-12-23 14:21:49	0
2016-12-23 14:22:13	0
2016-12-23 14:22:15	0
2016-12-23 14:24:01	0
2016-12-23 14:24:06	0
2016-12-23 14:24:08	0
2016-12-23 14:24:11	0
2016-12-23 14:24:45	0
2016-12-23 14:24:49	0
2016-12-23 14:25:30	0
2016-12-23 14:25:47	0
2016-12-23 14:25:57	0
2016-12-23 14:25:59	0
2016-12-23 14:26:31	0
2016-12-23 14:26:33	0
2016-12-23 14:26:38	0
2016-12-23 14:26:43	0
2016-12-23 14:26:45	0
2016-12-23 14:26:47	0
2016-12-23 14:28:07	0
2016-12-23 14:28:09	0
2016-12-23 14:30:41	0
2016-12-23 14:30:44	0
2016-12-23 14:30:46	0
2016-12-23 14:30:49	0
2016-12-23 14:30:51	0
2016-12-23 14:30:53	0
2016-12-23 14:31:15	0
2016-12-23 14:31:27	0
2016-12-23 14:32:27	0
2016-12-23 14:32:39	0
2016-12-23 14:32:56	0
2016-12-23 14:33:06	0
2016-12-23 14:34:23	0
2016-12-23 14:34:40	0
2016-12-23 14:34:42	0
2016-12-23 14:34:55	0
2016-12-23 14:35:35	0
2016-12-23 14:35:45	0
2016-12-23 14:36:16	0
2016-12-23 14:36:21	0
2016-12-23 14:36:24	0
2016-12-23 14:36:36	0
2016-12-23 14:36:50	0
2016-12-23 14:37:00	0
2016-12-23 14:37:12	0
2016-12-23 14:37:17	0
2016-12-23 14:37:21	0
2016-12-23 14:37:34	0
2016-12-23 14:37:41	0
2016-12-23 14:38:17	0
2016-12-23 14:38:27	0
2016-12-23 14:38:29	0
2016-12-23 14:38:39	0
2016-12-23 14:38:55	0
2016-12-23 14:39:22	0
2016-12-23 14:39:24	0
2016-12-23 14:39:34	0
2016-12-23 14:39:51	0
2016-12-23 14:40:00	0
2016-12-23 14:40:03	0
2016-12-23 14:40:08	0
2016-12-23 14:40:13	0
2016-12-23 14:41:42	0
2016-12-23 14:41:47	0
2016-12-23 14:41:51	0
2016-12-23 14:41:54	0
2016-12-23 14:44:40	0
2016-12-23 14:44:43	0
2016-12-23 14:45:21	0
2016-12-23 14:45:26	0
2016-12-23 14:45:36	0
2016-12-23 14:45:38	0
2016-12-23 14:45:45	0
2016-12-23 14:46:00	0
2016-12-23 14:46:09	0
2016-12-23 14:46:12	0
2016-12-23 14:46:14	0
2016-12-23 14:46:19	0
2016-12-23 14:46:21	0
2016-12-23 14:47:05	0
2016-12-23 14:47:14	0
2016-12-23 14:47:22	0
2016-12-23 14:47:34	0
2016-12-23 14:48:48	0
2016-12-23 14:48:53	0
2016-12-23 14:49:17	0
2016-12-23 14:49:34	0
2016-12-23 14:51:32	0
2016-12-23 14:51:37	0
2016-12-23 14:52:35	0
2016-12-23 14:52:37	0
2016-12-23 14:52:45	0
2016-12-23 14:53:23	0
2016-12-23 14:53:26	0
2016-12-23 14:53:30	0
2016-12-23 14:53:33	0
2016-12-23 14:53:38	0
2016-12-23 14:54:07	0
2016-12-23 14:54:23	0
2016-12-23 14:54:26	0
2016-12-23 14:54:38	0
2016-12-23 14:54:43	0
2016-12-23 14:54:48	0
2016-12-23 14:54:50	0
2016-12-23 14:54:52	0
2016-12-23 14:55:02	0
2016-12-23 14:57:03	0
2016-12-23 14:57:17	0
2016-12-23 14:57:22	0
2016-12-23 14:57:46	0
2016-12-23 14:57:48	0
2016-12-23 14:58:22	0
2016-12-23 14:58:25	0
2016-12-23 14:58:37	0
2016-12-23 14:58:39	0
2016-12-23 15:00:08	0
2016-12-23 15:00:11	0
2016-12-23 15:00:23	0
2016-12-23 15:00:44	0
2016-12-23 15:00:52	0
2016-12-23 15:00:56	0
2016-12-23 15:01:37	0
2016-12-23 15:01:40	0
2016-12-23 15:04:41	0
2016-12-23 15:04:43	0
2016-12-23 15:07:03	0
2016-12-23 15:07:05	0
2016-12-23 15:07:17	0
2016-12-23 15:07:44	0
2016-12-23 15:08:18	0
2016-12-23 15:08:20	0
2016-12-23 15:08:30	0
2016-12-23 15:08:42	0
2016-12-23 15:08:46	0
2016-12-23 15:09:03	0
2016-12-23 15:09:11	0
2016-12-23 15:09:18	0
2016-12-23 15:10:40	0
2016-12-23 15:10:42	0
2016-12-23 15:10:52	0
2016-12-23 15:10:57	0
2016-12-23 15:10:59	0
2016-12-23 15:13:09	0
2016-12-23 15:13:12	0
2016-12-23 15:13:38	0
2016-12-23 15:13:41	0
2016-12-23 15:14:14	0
2016-12-23 15:14:17	0
2016-12-23 15:15:27	0
2016-12-23 15:15:29	0
2016-12-23 15:15:39	0
2016-12-23 15:15:41	0
2016-12-23 15:15:51	0
2016-12-23 15:15:53	0
2016-12-23 15:16:05	0
2016-12-23 15:16:10	0
2016-12-23 15:16:15	0
2016-12-23 15:16:17	0
2016-12-23 15:16:20	0
2016-12-23 15:16:22	0
2016-12-23 15:16:32	0
2016-12-23 15:16:34	0
2016-12-23 15:16:58	0
2016-12-23 15:17:01	0
2016-12-23 15:17:03	0
2016-12-23 15:17:05	0
2016-12-23 15:17:20	0
2016-12-23 15:17:22	0
2016-12-23 15:17:30	0
2016-12-23 15:17:32	0
2016-12-23 15:17:37	0
2016-12-23 15:17:39	0
2016-12-23 15:17:56	0
2016-12-23 15:17:58	0
2016-12-23 15:18:03	0
2016-12-23 15:18:08	0
2016-12-23 15:18:23	0
2016-12-23 15:18:25	0
2016-12-23 15:18:27	0
2016-12-23 15:18:30	0
2016-12-23 15:18:37	0
2016-12-23 15:18:44	0
2016-12-23 15:18:52	0
2016-12-23 15:18:54	0
2016-12-23 15:19:01	0
2016-12-23 15:19:13	0
2016-12-23 15:19:30	0
2016-12-23 15:19:32	0
2016-12-23 15:19:45	0
2016-12-23 15:20:09	0
2016-12-23 15:20:14	0
2016-12-23 15:20:21	0
2016-12-23 15:20:28	0
2016-12-23 15:20:33	0
2016-12-23 15:20:35	0
2016-12-23 15:20:38	0
2016-12-23 15:20:57	0
2016-12-23 15:20:59	0
2016-12-23 15:21:16	0
2016-12-23 15:21:21	0
2016-12-23 15:21:23	0
2016-12-23 15:21:31	0
2016-12-23 15:21:55	0
2016-12-23 15:22:09	0
2016-12-23 15:22:16	0
2016-12-23 15:22:19	0
2016-12-23 15:22:31	0
2016-12-23 15:22:36	0
2016-12-23 15:22:41	0
2016-12-23 15:22:57	0
2016-12-23 15:23:05	0
2016-12-23 15:23:07	0
2016-12-23 15:23:22	0
2016-12-23 15:23:31	0
2016-12-23 15:23:51	0
2016-12-23 15:24:00	0
2016-12-23 15:24:07	0
2016-12-23 15:24:10	0
2016-12-23 15:24:12	0
2016-12-23 15:24:31	0
2016-12-23 15:24:39	0
2016-12-23 15:24:43	0
2016-12-23 15:25:34	0
2016-12-23 15:25:39	0
2016-12-23 15:25:56	0
2016-12-23 15:26:01	0
2016-12-23 15:26:03	0
2016-12-23 15:26:15	0
2016-12-23 15:26:27	0
2016-12-23 15:27:01	0
2016-12-23 15:27:13	0
2016-12-23 15:27:15	0
2016-12-23 15:27:39	0
2016-12-23 15:27:47	0
2016-12-23 15:27:59	0
2016-12-23 15:28:01	0
2016-12-23 15:28:28	0
2016-12-23 15:28:32	0
2016-12-23 15:28:47	0
2016-12-23 15:28:49	0
2016-12-23 15:28:52	0
2016-12-23 15:28:57	0
2016-12-23 15:29:01	0
2016-12-23 15:29:04	0
2016-12-23 15:29:06	0
2016-12-23 15:29:11	0
2016-12-23 15:29:16	0
2016-12-23 15:29:18	0
2016-12-23 15:29:23	0
2016-12-23 15:29:28	0
2016-12-23 15:29:35	0
2016-12-23 15:29:42	0
2016-12-23 15:29:52	0
2016-12-23 15:30:06	0
2016-12-23 15:30:26	0
2016-12-23 15:30:57	0
2016-12-23 15:31:12	0
2016-12-23 15:31:19	0
2016-12-23 15:31:26	0
2016-12-23 15:31:36	0
2016-12-23 15:31:48	0
2016-12-23 15:32:02	0
2016-12-23 15:32:41	0
2016-12-23 15:33:00	0
2016-12-23 15:33:34	0
2016-12-23 15:35:08	0
2016-12-23 15:35:56	0
2016-12-23 15:37:57	0
2016-12-23 15:38:11	0
2016-12-23 15:38:35	0
2016-12-23 15:39:38	0
2016-12-23 15:40:36	0
2016-12-23 15:40:50	0
2016-12-23 15:41:02	0
2016-12-23 15:41:09	0
2016-12-23 15:41:17	0
2016-12-23 15:41:26	0
2016-12-23 15:41:31	0
2016-12-23 15:41:38	0
2016-12-23 15:41:45	0
2016-12-23 15:41:53	0
2016-12-23 15:42:07	0
2016-12-23 15:42:34	0
2016-12-23 15:42:39	0
2016-12-23 15:42:43	0
2016-12-23 15:44:32	0
2016-12-23 15:44:39	0
2016-12-23 15:44:54	0
2016-12-23 15:45:27	0
2016-12-23 15:45:37	0
2016-12-23 15:45:39	0
2016-12-23 15:45:49	0
2016-12-23 15:45:54	0
2016-12-23 15:46:03	0
2016-12-23 15:46:13	0
2016-12-23 15:46:23	0
2016-12-23 15:46:25	0
2016-12-23 15:46:30	0
2016-12-23 15:46:35	0
2016-12-23 15:46:37	0
2016-12-23 15:46:40	0
2016-12-23 15:46:42	0
2016-12-23 15:46:47	0
2016-12-23 15:46:52	0
2016-12-23 15:47:04	0
2016-12-23 15:47:06	0
2016-12-23 15:48:57	0
2016-12-23 15:48:59	0
2016-12-23 15:49:36	0
2016-12-23 15:49:38	0
2016-12-23 15:50:26	0
2016-12-23 15:50:29	0
2016-12-23 15:51:36	0
2016-12-23 15:51:48	0
2016-12-23 15:51:55	0
2016-12-23 15:52:00	0
2016-12-23 15:52:08	0
2016-12-23 15:52:19	0
2016-12-23 15:52:29	0
2016-12-23 15:52:32	0
2016-12-23 15:52:34	0
2016-12-23 15:52:36	0
2016-12-23 15:52:39	0
2016-12-23 15:52:51	0
2016-12-23 15:52:56	0
2016-12-23 15:52:58	0
2016-12-23 15:53:01	0
2016-12-23 15:53:10	0
2016-12-23 15:53:13	0
2016-12-23 15:53:17	0
2016-12-23 15:53:25	0
2016-12-23 15:53:27	0
2016-12-23 15:53:29	0
2016-12-23 15:53:44	0
2016-12-23 15:53:56	0
2016-12-23 15:54:01	0
2016-12-23 15:54:30	0
2016-12-23 15:54:32	0
2016-12-23 15:54:37	0
2016-12-23 15:54:39	0
2016-12-23 15:54:49	0
2016-12-23 15:54:56	0
2016-12-23 15:55:01	0
2016-12-23 15:55:03	0
2016-12-23 15:55:18	0
2016-12-23 15:55:20	0
2016-12-23 15:55:25	0
2016-12-23 15:55:37	0
2016-12-23 15:55:40	0
2016-12-23 15:55:52	0
2016-12-23 15:55:54	0
2016-12-23 15:56:11	0
2016-12-23 15:56:21	0
2016-12-23 15:56:35	0
2016-12-23 15:56:37	0
2016-12-23 15:56:52	0
2016-12-23 15:56:57	0
2016-12-23 15:57:02	0
2016-12-23 15:57:09	0
2016-12-23 15:57:11	0
2016-12-23 15:57:16	0
2016-12-23 15:57:26	0
2016-12-23 15:57:59	0
2016-12-23 15:58:02	0
2016-12-23 15:58:09	0
2016-12-23 15:58:11	0
2016-12-23 15:59:12	0
2016-12-23 15:59:14	0
2016-12-23 15:59:57	0
2016-12-23 16:00:00	0
2016-12-23 16:00:24	0
2016-12-23 16:00:26	0
2016-12-23 16:00:31	0
2016-12-23 16:00:36	0
2016-12-23 16:02:12	0
2016-12-23 16:02:15	0
2016-12-23 16:02:22	0
2016-12-23 16:02:25	0
2016-12-23 16:02:29	0
2016-12-23 16:02:32	0
2016-12-23 16:02:44	0
2016-12-23 16:02:46	0
2016-12-23 16:02:49	0
2016-12-23 16:03:42	0
2016-12-23 16:03:44	0
2016-12-23 16:05:06	0
2016-12-23 16:05:08	0
2016-12-23 16:05:11	0
2016-12-23 16:05:18	0
2016-12-23 16:05:30	0
2016-12-23 16:05:33	0
2016-12-23 16:05:37	0
2016-12-23 16:05:45	0
2016-12-23 16:05:47	0
2016-12-23 16:05:49	0
2016-12-23 16:06:18	0
2016-12-23 16:06:21	0
2016-12-23 16:45:50	0
2016-12-23 16:45:53	0
2016-12-23 16:45:58	0
2016-12-23 16:46:00	0
2016-12-23 16:46:02	0
2016-12-23 16:46:05	0
2016-12-23 16:46:10	0
2016-12-23 16:48:27	0
2016-12-23 16:58:32	0
2016-12-23 17:13:05	0
2016-12-23 17:32:24	0
2016-12-23 18:03:23	0
2016-12-23 18:54:46	0
2016-12-23 20:51:43	0
2016-12-24 19:31:35	0
2016-12-24 19:31:43	0
2016-12-24 19:31:47	0
2016-12-24 19:31:50	0
2016-12-24 19:31:52	0
2016-12-24 19:31:55	0
2016-12-24 19:31:57	0
2016-12-24 19:32:00	0
2016-12-24 19:32:02	0
2016-12-24 19:32:04	0
2016-12-24 19:32:09	0
2016-12-24 19:32:14	0
2016-12-24 19:32:19	0
2016-12-24 19:32:24	0
2016-12-24 19:32:31	0
2016-12-24 19:32:38	0
2016-12-24 19:32:45	0
2016-12-24 19:32:55	0
2016-12-24 19:33:07	0
2016-12-24 19:33:19	0
2016-12-24 19:33:41	0
2016-12-24 19:34:15	0
2016-12-24 19:34:55	0
2016-12-24 19:36:15	0
2016-12-24 19:37:51	0
2016-12-24 19:40:09	0
2016-12-24 19:42:26	0
2016-12-24 19:45:20	0
2016-12-24 19:45:32	0
2016-12-24 19:46:37	0
2016-12-24 19:47:01	0
2016-12-24 19:48:04	0
2016-12-24 19:53:00	0
2016-12-24 19:53:15	0
2016-12-24 19:53:46	0
2016-12-24 19:53:48	0
2016-12-24 19:55:25	0
2016-12-24 19:56:28	0
2016-12-24 19:56:30	0
2016-12-24 19:56:52	0
2016-12-24 19:57:21	0
2016-12-24 19:57:30	0
2016-12-24 20:00:17	0
2016-12-24 20:07:11	0
2016-12-24 20:07:18	0
2016-12-24 20:07:59	0
2016-12-24 20:12:05	0
2016-12-24 20:12:08	0
2016-12-24 20:12:13	0
2016-12-24 20:12:15	0
2016-12-24 20:12:20	0
2016-12-24 20:12:22	0
2016-12-24 20:12:27	0
2016-12-24 20:12:29	0
2016-12-24 20:12:34	0
2016-12-24 20:12:39	0
2016-12-24 20:12:46	0
2016-12-24 20:12:56	0
2016-12-24 20:13:08	0
2016-12-24 20:13:22	0
2016-12-24 20:13:30	0
2016-12-24 20:13:37	0
2016-12-24 20:13:46	0
2016-12-24 20:13:59	0
2016-12-24 20:14:13	0
2016-12-24 20:14:28	0
2016-12-24 20:14:47	0
2016-12-24 20:15:08	0
2016-12-24 20:15:37	0
2016-12-24 20:16:16	0
2016-12-24 20:17:07	0
2016-12-24 20:18:14	0
2016-12-24 20:19:31	0
2016-12-24 20:21:32	0
2016-12-24 20:24:08	0
2016-12-24 20:27:22	0
2016-12-24 20:32:33	0
2016-12-24 20:40:38	0
2016-12-24 20:53:32	0
2016-12-24 21:27:46	0
2016-12-25 14:57:57	0
2016-12-25 14:58:00	0
2016-12-25 14:58:05	0
2016-12-25 14:58:07	0
2016-12-25 14:58:09	0
2016-12-25 14:58:12	0
2016-12-25 14:58:14	0
2016-12-25 14:58:19	0
2016-12-25 14:58:24	0
2016-12-25 14:58:29	0
2016-12-25 14:58:34	0
2016-12-25 14:58:38	0
2016-12-25 14:58:46	0
2016-12-25 14:58:53	0
2016-12-25 14:59:00	0
2016-12-25 14:59:07	0
2016-12-25 14:59:17	0
2016-12-25 14:59:31	0
2016-12-25 14:59:48	0
2016-12-25 15:00:17	0
2016-12-25 15:00:51	0
2016-12-25 15:01:49	0
2016-12-25 15:02:52	0
2016-12-25 15:05:31	0
2016-12-25 15:06:53	0
2016-12-25 15:06:55	0
2016-12-25 15:07:14	0
2016-12-25 15:07:17	0
2016-12-25 15:07:38	0
2016-12-25 15:10:27	0
2016-12-25 15:10:46	0
2016-12-25 15:11:39	0
2016-12-25 15:12:04	0
2016-12-25 15:12:45	0
2016-12-25 15:15:14	0
2016-12-25 15:15:19	0
2016-12-25 15:15:21	0
2016-12-25 15:21:40	0
2016-12-25 15:21:52	0
2016-12-25 15:22:25	0
2016-12-25 15:23:14	0
2016-12-25 15:23:47	0
2016-12-25 15:25:21	0
2016-12-25 15:25:24	0
2016-12-25 15:28:29	0
2016-12-25 15:28:34	0
2016-12-25 15:29:30	0
2016-12-25 15:29:35	0
2016-12-25 15:30:01	0
2016-12-25 15:30:06	0
2016-12-25 15:30:56	0
2016-12-25 15:31:16	0
2016-12-25 15:31:18	0
2016-12-25 15:31:30	0
2016-12-25 15:31:50	0
2016-12-25 15:31:54	0
2016-12-25 15:31:57	0
2016-12-25 15:33:40	0
2016-12-25 15:33:45	0
2016-12-25 15:36:34	0
2016-12-25 15:36:36	0
2016-12-25 15:37:27	0
2016-12-25 15:37:29	0
2016-12-25 15:38:49	0
2016-12-25 15:38:54	0
2016-12-25 15:40:47	0
2016-12-25 15:40:52	0
2016-12-25 15:40:57	0
2016-12-25 15:40:59	0
2016-12-25 15:48:20	0
2016-12-25 15:48:23	0
2016-12-25 15:48:27	0
2016-12-25 15:48:44	0
2016-12-25 15:51:48	0
2016-12-25 15:51:50	0
2016-12-25 15:51:57	0
2016-12-25 15:52:00	0
2016-12-25 15:52:29	0
2016-12-25 15:52:31	0
2016-12-25 15:53:07	0
2016-12-25 15:53:14	0
2016-12-25 15:53:19	0
2016-12-25 15:53:22	0
2016-12-25 15:54:29	0
2016-12-25 15:54:31	0
2016-12-25 15:54:34	0
2016-12-25 15:54:36	0
2016-12-25 15:54:58	0
2016-12-25 15:55:05	0
2016-12-25 15:55:20	0
2016-12-25 15:55:22	0
2016-12-25 15:55:25	0
2016-12-25 15:55:27	0
2016-12-25 15:55:32	0
2016-12-25 15:55:34	0
2016-12-25 15:55:42	0
2016-12-25 15:55:46	0
2016-12-25 15:56:10	0
2016-12-25 15:56:15	0
2016-12-25 15:56:25	0
2016-12-25 15:56:37	0
2016-12-25 15:56:51	0
2016-12-25 15:57:03	0
2016-12-25 15:57:08	0
2016-12-25 15:57:11	0
2016-12-25 15:57:13	0
2016-12-25 15:57:15	0
2016-12-25 15:57:23	0
2016-12-25 15:57:42	0
2016-12-25 15:57:44	0
2016-12-25 15:57:59	0
2016-12-25 15:58:33	0
2016-12-25 15:58:35	0
2016-12-25 15:58:40	0
2016-12-25 15:58:42	0
2016-12-25 15:58:45	0
2016-12-25 15:58:49	0
2016-12-25 15:58:52	0
2016-12-25 15:58:54	0
2016-12-25 15:59:04	0
2016-12-25 15:59:06	0
2016-12-25 15:59:09	0
2016-12-25 15:59:11	0
2016-12-25 15:59:38	0
2016-12-25 15:59:40	0
2016-12-25 15:59:47	0
2016-12-25 15:59:50	0
2016-12-25 15:59:52	0
2016-12-25 15:59:59	0
2016-12-25 16:00:02	0
2016-12-25 16:00:55	0
2016-12-25 16:01:00	0
2016-12-25 16:01:19	0
2016-12-25 16:01:21	0
2016-12-25 16:02:00	0
2016-12-25 16:02:02	0
2016-12-25 16:02:22	0
2016-12-25 16:02:24	0
2016-12-25 16:03:46	0
2016-12-25 16:03:48	0
2016-12-25 16:03:53	0
2016-12-25 16:03:56	0
2016-12-25 16:04:00	0
2016-12-25 16:04:03	0
2016-12-25 16:04:10	0
2016-12-25 16:04:15	0
2016-12-25 16:04:17	0
2016-12-25 16:04:20	0
2016-12-25 16:04:32	0
2016-12-25 16:04:39	0
2016-12-25 16:04:49	0
2016-12-25 16:04:51	0
2016-12-25 16:04:53	0
2016-12-25 16:04:58	0
2016-12-25 16:05:13	0
2016-12-25 16:05:15	0
2016-12-25 16:05:17	0
2016-12-25 16:05:30	0
2016-12-25 16:05:32	0
2016-12-25 16:05:34	0
2016-12-25 16:05:39	0
2016-12-25 16:05:42	0
2016-12-25 16:05:46	0
2016-12-25 16:05:49	0
2016-12-25 16:05:54	0
2016-12-25 16:06:01	0
2016-12-25 16:06:27	0
2016-12-25 16:06:30	0
2016-12-25 16:06:32	0
2016-12-25 16:06:54	0
2016-12-25 16:06:59	0
2016-12-25 16:07:11	0
2016-12-25 16:07:16	0
2016-12-25 16:07:37	0
2016-12-25 16:07:40	0
2016-12-25 16:08:11	0
2016-12-25 16:08:13	0
2016-12-25 16:08:16	0
2016-12-25 16:08:23	0
2016-12-25 16:08:26	0
2016-12-25 16:08:52	0
2016-12-25 16:08:54	0
2016-12-25 16:08:57	0
2016-12-25 16:08:59	0
2016-12-25 16:09:23	0
2016-12-25 16:09:26	0
2016-12-25 16:09:28	0
2016-12-25 16:09:31	0
2016-12-25 16:09:35	0
2016-12-25 16:09:38	0
2016-12-25 16:09:40	0
2016-12-25 16:09:43	0
2016-12-25 16:10:00	0
2016-12-25 16:10:02	0
2016-12-25 16:10:26	0
2016-12-25 16:10:28	0
2016-12-25 16:11:10	0
2016-12-25 16:11:12	0
2016-12-25 16:11:19	0
2016-12-25 16:11:24	0
2016-12-25 16:11:31	0
2016-12-25 16:11:36	0
2016-12-25 16:11:38	0
2016-12-25 16:11:46	0
2016-12-25 16:11:48	0
2016-12-25 16:11:53	0
2016-12-25 16:12:00	0
2016-12-25 16:12:07	0
2016-12-25 16:12:12	0
2016-12-25 16:12:15	0
2016-12-25 16:12:27	0
2016-12-25 16:12:31	0
2016-12-25 16:12:43	0
2016-12-25 16:12:53	0
2016-12-25 16:13:46	0
2016-12-25 16:13:51	0
2016-12-25 16:13:58	0
2016-12-25 16:14:03	0
2016-12-25 16:14:30	0
2016-12-25 16:14:32	0
2016-12-25 16:14:34	0
2016-12-25 16:14:37	0
2016-12-25 16:14:42	0
2016-12-25 16:14:44	0
2016-12-25 16:14:54	0
2016-12-25 16:15:01	0
2016-12-25 16:15:13	0
2016-12-25 16:15:15	0
2016-12-25 16:15:18	0
2016-12-25 16:15:23	0
2016-12-25 16:17:01	0
2016-12-25 16:17:04	0
2016-12-25 16:17:09	0
2016-12-25 16:17:33	0
2016-12-25 16:17:35	0
2016-12-25 16:18:14	0
2016-12-25 16:18:16	0
2016-12-25 16:18:43	0
2016-12-25 16:18:45	0
2016-12-25 16:19:28	0
2016-12-25 16:19:31	0
2016-12-25 16:20:48	0
2016-12-25 16:20:50	0
2016-12-25 16:21:34	0
2016-12-25 16:21:36	0
2016-12-25 16:21:41	0
2016-12-25 16:21:43	0
2016-12-25 16:21:53	0
2016-12-25 16:22:10	0
2016-12-25 16:22:12	0
2016-12-25 16:22:15	0
2016-12-25 16:22:17	0
2016-12-25 16:23:03	0
2016-12-25 16:23:05	0
2016-12-25 16:23:15	0
2016-12-25 16:23:17	0
2016-12-25 16:23:27	0
2016-12-25 16:23:30	0
2016-12-25 16:23:32	0
2016-12-25 16:23:34	0
2016-12-25 16:24:08	0
2016-12-25 16:24:11	0
2016-12-25 16:25:54	0
2016-12-25 16:25:57	0
2016-12-25 16:26:13	0
2016-12-25 16:26:16	0
2016-12-25 16:26:35	0
2016-12-25 16:26:38	0
2016-12-25 16:26:47	0
2016-12-25 16:26:52	0
2016-12-25 16:26:54	0
2016-12-25 16:26:57	0
2016-12-25 16:26:59	0
2016-12-25 16:27:02	0
2016-12-25 16:27:06	0
2016-12-25 16:27:09	0
2016-12-25 16:27:19	0
2016-12-25 16:27:23	0
2016-12-25 16:27:36	0
2016-12-25 16:27:38	0
2016-12-25 16:28:00	0
2016-12-25 16:28:02	0
2016-12-25 16:28:07	0
2016-12-25 16:28:09	0
2016-12-25 16:28:21	0
2016-12-25 16:28:28	0
2016-12-25 16:28:57	0
2016-12-25 16:29:00	0
2016-12-25 16:29:09	0
2016-12-25 16:29:12	0
2016-12-25 16:29:21	0
2016-12-25 16:29:24	0
2016-12-25 16:29:41	0
2016-12-25 16:29:43	0
2016-12-25 16:29:48	0
2016-12-25 16:29:50	0
2016-12-25 16:30:10	0
2016-12-25 16:30:19	0
2016-12-25 16:30:24	0
2016-12-25 16:30:31	0
2016-12-25 16:30:34	0
2016-12-25 16:30:46	0
2016-12-25 16:30:48	0
2016-12-25 16:30:51	0
2016-12-25 16:31:00	0
2016-12-25 16:31:03	0
2016-12-25 16:31:05	0
2016-12-25 16:31:10	0
2016-12-25 16:31:17	0
2016-12-25 16:31:24	0
2016-12-25 16:31:49	0
2016-12-25 16:31:53	0
2016-12-25 16:31:56	0
2016-12-25 16:31:58	0
2016-12-25 16:32:01	0
2016-12-25 16:32:10	0
2016-12-25 16:32:15	0
2016-12-25 16:32:22	0
2016-12-25 16:32:25	0
2016-12-25 16:32:39	0
2016-12-25 16:32:42	0
2016-12-25 16:32:49	0
2016-12-25 16:32:54	0
2016-12-25 16:33:01	0
2016-12-25 16:33:03	0
2016-12-25 16:33:20	0
2016-12-25 16:33:23	0
2016-12-25 16:33:27	0
2016-12-25 16:33:30	0
2016-12-25 16:33:32	0
2016-12-25 16:33:35	0
2016-12-25 16:33:37	0
2016-12-25 16:33:42	0
2016-12-25 16:33:44	0
2016-12-25 16:33:47	0
2016-12-25 16:33:49	0
2016-12-25 16:33:54	0
2016-12-25 16:34:20	0
2016-12-25 16:34:23	0
2016-12-25 16:34:25	0
2016-12-25 16:34:28	0
2016-12-25 16:34:44	0
2016-12-25 16:34:47	0
2016-12-25 16:34:52	0
2016-12-25 16:34:54	0
2016-12-25 16:34:57	0
2016-12-25 16:34:59	0
2016-12-25 16:35:01	0
2016-12-25 16:35:04	0
2016-12-25 16:35:11	0
2016-12-25 16:35:13	0
2016-12-25 16:35:25	0
2016-12-25 16:35:28	0
2016-12-25 16:35:35	0
2016-12-25 16:35:38	0
2016-12-25 16:35:40	0
2016-12-25 16:35:42	0
2016-12-25 16:35:45	0
2016-12-25 16:35:47	0
2016-12-25 16:35:52	0
2016-12-25 16:35:54	0
2016-12-25 16:36:04	0
2016-12-25 16:36:09	0
2016-12-25 16:36:23	0
2016-12-25 16:36:26	0
2016-12-25 16:36:33	0
2016-12-25 16:36:35	0
2016-12-25 16:36:38	0
2016-12-25 16:36:40	0
2016-12-25 16:36:52	0
2016-12-25 16:36:55	0
2016-12-25 16:36:57	0
2016-12-25 16:37:02	0
2016-12-25 16:37:16	0
2016-12-25 16:37:19	0
2016-12-25 16:37:24	0
2016-12-25 16:37:28	0
2016-12-25 16:37:36	0
2016-12-25 16:37:43	0
2016-12-25 16:37:48	0
2016-12-25 16:37:50	0
2016-12-25 16:37:57	0
2016-12-25 16:38:05	0
2016-12-25 16:38:07	0
2016-12-25 16:38:09	0
2016-12-25 16:38:14	0
2016-12-25 16:38:17	0
2016-12-25 16:38:19	0
2016-12-25 16:38:24	0
2016-12-25 16:38:29	0
2016-12-25 16:38:33	0
2016-12-25 16:38:38	0
2016-12-25 16:38:41	0
2016-12-25 16:38:43	0
2016-12-25 16:38:46	0
2016-12-25 16:38:53	0
2016-12-25 16:38:55	0
2016-12-25 16:38:58	0
2016-12-25 16:39:02	0
2016-12-25 16:39:07	0
2016-12-25 16:39:12	0
2016-12-25 16:39:19	0
2016-12-25 16:39:26	0
2016-12-25 16:39:31	0
2016-12-25 16:39:34	0
2016-12-25 16:39:36	0
2016-12-25 16:39:43	0
2016-12-25 16:39:53	0
2016-12-25 16:39:55	0
2016-12-25 16:40:00	0
2016-12-25 16:40:05	0
2016-12-25 16:40:24	0
2016-12-25 16:40:27	0
2016-12-25 16:40:32	0
2016-12-25 16:40:34	0
2016-12-25 16:40:44	0
2016-12-25 16:40:46	0
2016-12-25 16:40:48	0
2016-12-25 16:40:53	0
2016-12-25 16:40:56	0
2016-12-25 16:40:58	0
2016-12-25 16:41:13	0
2016-12-25 16:41:17	0
2016-12-25 16:41:20	0
2016-12-25 16:41:25	0
2016-12-25 16:41:29	0
2016-12-25 16:41:32	0
2016-12-25 16:41:37	0
2016-12-25 16:41:44	0
2016-12-25 16:41:46	0
2016-12-25 16:41:49	0
2016-12-25 16:42:01	0
2016-12-25 16:42:03	0
2016-12-25 16:42:06	0
2016-12-25 16:42:08	0
2016-12-25 16:42:10	0
2016-12-25 16:42:13	0
2016-12-25 16:42:23	0
2016-12-25 16:42:30	0
2016-12-25 16:42:32	0
2016-12-25 16:42:37	0
2016-12-25 16:42:42	0
2016-12-25 16:42:44	0
2016-12-25 16:42:49	0
2016-12-25 16:42:54	0
2016-12-25 16:43:01	0
2016-12-25 16:43:03	0
2016-12-25 16:43:06	0
2016-12-25 16:43:13	0
2016-12-25 16:43:18	0
2016-12-25 16:43:20	0
2016-12-25 16:43:23	0
2016-12-25 16:43:25	0
2016-12-25 16:43:30	0
2016-12-25 16:43:35	0
2016-12-25 16:43:37	0
2016-12-25 16:43:40	0
2016-12-25 16:43:42	0
2016-12-25 16:43:44	0
2016-12-25 16:43:54	0
2016-12-25 16:43:56	0
2016-12-25 16:44:04	0
2016-12-25 16:44:06	0
2016-12-25 16:44:09	0
2016-12-25 16:44:13	0
2016-12-25 16:44:16	0
2016-12-25 16:44:18	0
2016-12-25 16:44:26	0
2016-12-25 16:44:28	0
2016-12-25 16:44:37	0
2016-12-25 16:44:42	0
2016-12-25 16:44:47	0
2016-12-25 16:44:50	0
2016-12-25 16:44:52	0
2016-12-25 16:44:57	0
2016-12-25 16:44:59	0
2016-12-25 16:45:04	0
2016-12-25 16:45:11	0
2016-12-25 16:45:14	0
2016-12-25 16:45:23	0
2016-12-25 16:45:26	0
2016-12-25 16:45:28	0
2016-12-25 16:45:31	0
2016-12-25 16:45:33	0
2016-12-25 16:45:35	0
2016-12-25 16:45:38	0
2016-12-25 16:45:40	0
2016-12-25 16:45:59	0
2016-12-25 16:46:02	0
2016-12-25 16:46:04	0
2016-12-25 16:46:09	0
2016-12-25 16:46:16	0
2016-12-25 16:46:21	0
2016-12-25 16:46:26	0
2016-12-25 16:46:28	0
2016-12-25 16:46:45	0
2016-12-25 16:46:48	0
2016-12-25 16:46:55	0
2016-12-25 16:46:57	0
2016-12-25 16:47:00	0
2016-12-25 16:47:02	0
2016-12-25 16:47:19	0
2016-12-25 16:47:24	0
2016-12-25 16:47:31	0
2016-12-25 16:47:33	0
2016-12-25 16:47:50	0
2016-12-25 16:47:55	0
2016-12-25 16:47:58	0
2016-12-25 16:48:00	0
2016-12-25 16:48:02	0
2016-12-25 16:48:14	0
2016-12-25 16:48:17	0
2016-12-25 16:48:19	0
2016-12-25 16:48:22	0
2016-12-25 16:48:26	0
2016-12-25 16:48:39	0
2016-12-25 16:48:48	0
2016-12-25 16:48:53	0
2016-12-25 16:49:03	0
2016-12-25 16:49:05	0
2016-12-25 16:49:07	0
2016-12-25 16:49:22	0
2016-12-25 16:49:27	0
2016-12-25 16:49:29	0
2016-12-25 16:49:41	0
2016-12-25 16:49:44	0
2016-12-25 16:49:51	0
2016-12-25 16:49:53	0
2016-12-25 16:50:03	0
2016-12-25 16:50:05	0
2016-12-25 16:50:13	0
2016-12-25 16:50:15	0
2016-12-25 16:50:17	0
2016-12-25 16:50:20	0
2016-12-25 16:50:25	0
2016-12-25 16:50:29	0
2016-12-25 16:50:34	0
2016-12-25 16:50:37	0
2016-12-25 16:50:49	0
2016-12-25 16:50:51	0
2016-12-25 16:50:56	0
2016-12-25 16:50:58	0
2016-12-25 16:51:01	0
2016-12-25 16:51:08	0
2016-12-25 16:51:13	0
2016-12-25 16:51:15	0
2016-12-25 16:51:22	0
2016-12-25 16:51:25	0
2016-12-25 16:51:32	0
2016-12-25 16:51:34	0
2016-12-25 16:51:37	0
2016-12-25 16:51:42	0
2016-12-25 16:52:13	0
2016-12-25 16:52:18	0
2016-12-25 16:52:20	0
2016-12-25 16:52:23	0
2016-12-25 16:52:37	0
2016-12-25 16:52:40	0
2016-12-25 16:52:42	0
2016-12-25 16:52:47	0
2016-12-25 16:53:04	0
2016-12-25 16:53:06	0
2016-12-25 16:53:08	0
2016-12-25 16:53:23	0
2016-12-25 16:53:25	0
2016-12-25 16:53:28	0
2016-12-25 16:53:35	0
2016-12-25 16:53:37	0
2016-12-25 16:53:40	0
2016-12-25 16:53:45	0
2016-12-25 16:53:57	0
2016-12-25 16:53:59	0
2016-12-25 16:54:06	0
2016-12-25 16:54:16	0
2016-12-25 16:54:18	0
2016-12-25 16:54:26	0
2016-12-25 16:54:28	0
2016-12-25 16:54:30	0
2016-12-25 16:54:33	0
2016-12-25 16:54:35	0
2016-12-25 16:54:43	0
2016-12-25 16:54:45	0
2016-12-25 16:54:50	0
2016-12-25 16:54:52	0
2016-12-25 16:54:55	0
2016-12-25 16:55:02	0
2016-12-25 16:55:04	0
2016-12-25 16:55:16	0
2016-12-25 16:55:19	0
2016-12-25 16:55:21	0
2016-12-25 16:55:23	0
2016-12-25 16:55:26	0
2016-12-25 16:55:28	0
2016-12-25 16:55:31	0
2016-12-25 16:55:50	0
2016-12-25 16:55:52	0
2016-12-25 16:56:07	0
2016-12-25 16:56:09	0
2016-12-25 16:56:31	0
2016-12-25 16:56:33	0
2016-12-25 16:56:38	0
2016-12-25 16:56:41	0
2016-12-25 16:56:58	0
2016-12-25 16:57:00	0
2016-12-25 16:57:05	0
2016-12-25 16:57:07	0
2016-12-25 16:57:10	0
2016-12-25 16:57:12	0
2016-12-25 16:57:14	0
2016-12-25 16:57:19	0
2016-12-25 16:57:22	0
2016-12-25 16:57:26	0
2016-12-25 16:57:29	0
2016-12-25 16:57:39	0
2016-12-25 16:57:43	0
2016-12-25 16:57:46	0
2016-12-25 16:57:53	0
2016-12-25 16:57:55	0
2016-12-25 16:57:58	0
2016-12-25 16:58:22	0
2016-12-25 16:58:24	0
2016-12-25 16:58:29	0
2016-12-25 16:58:32	0
2016-12-25 16:58:34	0
2016-12-25 16:59:10	0
2016-12-25 16:59:12	0
2016-12-25 16:59:20	0
2016-12-25 16:59:22	0
2016-12-25 16:59:39	0
2016-12-25 16:59:41	0
2016-12-25 16:59:53	0
2016-12-25 16:59:58	0
2016-12-25 17:00:22	0
2016-12-25 17:00:30	0
2016-12-25 17:00:32	0
2016-12-25 17:00:51	0
2016-12-25 17:00:54	0
2016-12-25 17:00:59	0
2016-12-25 17:01:03	0
2016-12-25 17:01:06	0
2016-12-25 17:01:18	0
2016-12-25 17:01:20	0
[truncated: 1,034 more rows]

## Sheet: (fig 3b) 1st in PX-2
Time (KST)	Flow Rate (L/s)
2016-01-29 15:27:49	0
2016-01-29 15:28:49	5
2016-01-29 15:29:49	5
2016-01-29 15:30:49	5
2016-01-29 15:31:49	5
2016-01-29 15:32:49	5
2016-01-29 15:33:49	0
2016-01-29 15:39:49	0
2016-01-29 15:51:49	0.1667
2016-01-29 15:56:49	0
2016-01-29 15:58:49	5.1667
2016-01-29 16:06:49	0
2016-01-29 16:10:49	5.1667
2016-01-29 16:11:49	0
2016-01-29 16:16:49	0
2016-01-29 16:22:49	5.1667
2016-01-29 16:27:49	0
2016-01-29 16:34:49	5.1667
2016-01-29 16:38:49	0
2016-01-29 16:47:49	5.1667
2016-01-29 16:51:49	0
2016-01-29 17:00:49	5.1667
2016-01-29 17:05:49	0
2016-01-29 17:11:49	0
2016-01-29 17:14:49	8
2016-01-29 17:20:49	0
2016-01-29 17:26:49	0
2016-01-29 17:30:49	5.1667
2016-01-29 17:31:49	5.1667
2016-01-29 17:33:49	5.1667
2016-01-29 17:39:49	0
2016-01-29 17:40:49	5.1667
2016-01-29 18:13:49	0
2016-01-29 18:16:49	0
2016-01-29 18:17:49	0
2016-01-29 18:27:49	0
2016-01-29 18:46:49	0
2016-01-29 19:19:49	0
2016-01-29 20:16:49	0
2016-01-30 11:07:15	0
2016-01-30 11:08:15	0
2016-01-30 11:10:15	0
2016-01-30 11:11:15	0
2016-01-30 11:12:15	0
2016-01-30 11:13:15	0
2016-01-30 11:14:15	0
2016-01-30 11:15:15	0
2016-01-30 11:16:15	0
2016-01-30 11:17:15	0
2016-01-30 11:18:15	0
2016-01-30 11:19:15	0
2016-01-30 11:20:15	0
2016-01-30 11:22:15	0
2016-01-30 11:24:15	0
2016-01-30 11:25:15	0
2016-01-30 11:26:15	0
2016-01-30 11:27:15	0
2016-01-30 11:28:15	0
2016-01-30 11:29:15	0
2016-01-30 11:30:15	6
2016-01-30 11:31:15	8
2016-01-30 11:32:15	8
2016-01-30 11:33:15	8
2016-01-30 11:34:15	8
2016-01-30 11:35:15	8
2016-01-30 11:36:15	8
2016-01-30 11:39:15	8
2016-01-30 11:59:15	12.1667
2016-01-30 12:28:15	16
2016-01-30 12:57:15	0
2016-01-30 12:59:15	0
2016-01-30 13:02:15	0
2016-01-30 13:14:15	0
2016-01-30 13:36:15	0
2016-01-30 14:07:15	0
2016-01-30 14:08:15	0
2016-01-30 14:10:15	0
2016-01-30 14:13:15	0
2016-01-30 14:16:15	0
2016-01-30 14:18:15	7.3333
2016-01-30 14:19:15	13.1667
2016-01-30 14:20:15	16.3333
2016-01-30 14:21:15	16.5
2016-01-30 14:24:15	20
2016-01-30 14:27:15	0
2016-01-30 14:28:15	0
2016-01-30 14:30:15	0
2016-01-30 14:32:15	0
2016-01-30 14:34:15	0
2016-01-30 14:36:15	0
2016-01-30 14:38:15	0
2016-01-30 14:40:15	0
2016-01-30 14:42:15	0
2016-01-30 14:44:15	0
2016-01-30 14:45:15	0
2016-01-30 14:47:15	0
2016-01-30 14:49:15	0
2016-01-30 14:51:15	23.6667
2016-01-30 14:52:15	24.3333
2016-01-30 15:06:15	0
2016-01-30 15:07:15	0
2016-01-30 15:08:15	0
2016-01-30 15:09:15	0
2016-01-30 15:10:15	0
2016-01-30 15:12:15	13.8333
2016-01-30 15:13:15	25.6667
2016-01-30 15:14:15	16.3333
2016-01-30 15:20:15	0
2016-01-30 15:22:15	0
2016-01-30 15:23:15	0
2016-01-30 15:24:15	0
2016-01-30 15:25:15	0
2016-01-30 15:26:15	0
2016-01-30 15:27:15	0
2016-01-30 15:28:15	27
2016-01-30 15:29:15	24.8333
2016-01-30 15:36:15	0
2016-01-30 15:38:15	0
2016-01-30 15:39:15	0
2016-01-30 15:40:15	0
2016-01-30 15:41:15	0
2016-01-30 15:42:15	0
2016-01-30 15:43:15	0
2016-01-30 15:44:15	0
2016-01-30 15:45:15	0
2016-01-30 15:46:15	0
2016-01-30 15:47:15	0
2016-01-30 15:49:15	0
2016-01-30 15:52:15	0
2016-01-30 15:53:15	0
2016-01-30 15:54:15	0
2016-01-30 15:55:15	0
2016-01-30 15:56:15	0
2016-01-30 15:57:15	0
2016-01-30 15:58:15	0
2016-01-30 15:59:15	0
2016-01-30 16:00:15	0
2016-01-30 16:01:15	11.6667
2016-01-30 16:02:15	17
2016-01-30 16:03:15	17
2016-01-30 16:04:15	17
2016-01-30 16:12:15	0
2016-01-30 16:14:15	0
2016-01-30 16:15:15	0
2016-01-30 16:16:15	0
2016-01-30 16:17:15	0
2016-01-30 16:18:15	0
2016-01-30 16:19:15	0
2016-01-30 16:20:15	0
2016-01-30 16:21:15	0
2016-01-30 16:22:15	0
2016-01-30 16:23:15	0
2016-01-30 16:25:15	0
2016-01-30 16:27:15	0
2016-01-30 16:30:15	0
2016-01-30 16:31:15	0
2016-01-31 08:47:42	0
2016-01-31 08:48:42	0
2016-01-31 08:49:42	0
2016-01-31 08:50:42	0
2016-01-31 08:51:42	0
2016-01-31 08:53:42	0
2016-01-31 08:55:42	0
2016-01-31 08:57:42	0
2016-01-31 08:59:42	0
2016-01-31 09:01:42	11.1667
2016-01-31 09:02:42	14.6667
2016-01-31 09:03:42	20
2016-01-31 09:04:42	20
2016-01-31 09:05:42	0
2016-01-31 09:06:42	0
2016-01-31 09:07:42	0
2016-01-31 09:10:42	0
2016-01-31 09:11:42	0
2016-01-31 09:12:42	2.6667
2016-01-31 09:13:42	3.3333
2016-01-31 09:14:42	3.6667
2016-01-31 09:15:42	3.8333
2016-01-31 09:16:42	0
2016-01-31 09:17:42	0.3333
2016-01-31 09:18:42	12.8333
2016-01-31 09:19:42	13.5
2016-01-31 09:20:42	13.5
2016-01-31 09:21:42	9.8333
2016-01-31 09:22:42	9.8333
2016-01-31 09:23:42	9.8333
2016-01-31 11:10:42	0
2016-01-31 11:13:42	0
2016-01-31 11:18:42	0
2016-01-31 11:25:42	0
2016-01-31 11:50:42	0
2016-01-31 12:22:42	10
2016-01-31 12:23:42	10
2016-01-31 12:24:42	10
2016-01-31 12:26:42	10
2016-01-31 14:09:42	0
2016-01-31 14:11:42	0
2016-01-31 14:15:42	0
2016-01-31 14:22:42	0
2016-01-31 14:47:42	0
2016-01-31 15:33:42	0
2016-01-31 15:47:42	15.1667
2016-01-31 15:48:42	13.8333
2016-01-31 15:49:42	13.8333
2016-01-31 15:51:42	16.5
2016-01-31 15:53:42	23.1667
2016-01-31 16:02:42	34
2016-01-31 16:10:42	0
2016-01-31 16:11:42	0
2016-01-31 16:12:42	0
2016-01-31 16:15:42	0
2016-01-31 16:19:42	0
2016-01-31 16:25:42	0
2016-01-31 16:30:42	13.8333
2016-01-31 16:31:42	14.5
2016-01-31 16:32:42	14.5
2016-01-31 16:34:42	15.5
2016-01-31 16:38:42	23.8333
2016-01-31 16:48:42	36.6667
2016-01-31 17:06:42	15.8333
2016-01-31 17:10:42	0
2016-01-31 17:13:42	0
2016-01-31 17:18:42	46.5
2016-01-31 17:21:42	39.6667
2016-01-31 17:22:42	0
2016-01-31 17:24:42	0
2016-01-31 17:27:42	0
2016-01-31 17:31:42	0
2016-01-31 17:38:42	0
2016-01-31 18:00:42	0
2016-01-31 18:41:42	0
2016-02-01 11:14:43	0
2016-02-01 11:15:43	13.6667
2016-02-01 11:16:43	13.8333
2016-02-01 11:17:43	13.8333
2016-02-01 11:18:43	13.8333
2016-02-01 11:19:43	15.6667
2016-02-01 11:20:43	20
2016-02-01 11:23:43	26.5
2016-02-01 11:26:43	0
2016-02-01 11:28:43	0
2016-02-01 11:29:43	0
2016-02-01 11:43:43	0
2016-02-01 11:45:43	0
2016-02-01 11:46:43	0
2016-02-01 11:47:43	0
2016-02-01 11:48:43	0
2016-02-01 11:49:43	0
2016-02-01 11:52:43	0
2016-02-01 11:54:43	0
2016-02-01 11:57:43	0
2016-02-01 12:02:43	0
2016-02-01 12:04:43	0
2016-02-01 12:07:43	0
2016-02-01 12:15:43	13.8333
2016-02-01 12:16:43	14
2016-02-01 12:17:43	13.8333
2016-02-01 12:18:43	14
2016-02-01 12:19:43	18.5
2016-02-01 12:20:43	20
2016-02-01 12:23:43	27.6667
2016-02-01 12:29:43	30
2016-02-01 14:18:43	0
2016-02-01 14:20:43	0
2016-02-01 14:24:43	0
2016-02-01 14:30:43	0
2016-02-01 14:39:43	0
2016-02-01 14:51:43	0
2016-02-01 15:26:43	0
2016-02-01 15:49:43	23.3333
2016-02-01 15:50:43	32.5
2016-02-01 15:52:43	33.3333
2016-02-01 15:55:43	33.3333
2016-02-01 17:08:43	0
2016-02-01 17:10:43	0
2016-02-01 17:14:43	0
2016-02-01 17:21:43	0
2016-02-01 17:31:43	0
2016-02-01 17:42:43	0
2016-02-01 18:26:43	0
2016-02-01 21:24:04	0
2016-02-01 23:14:04	0
2016-02-02 01:48:04	0
2016-02-02 05:23:04	0
2016-02-02 11:24:51	0
2016-02-02 11:47:51	5
2016-02-02 11:49:51	5
2016-02-02 11:51:51	5
2016-02-02 11:54:51	5
2016-02-02 12:00:51	4.8333
2016-02-02 12:09:51	5
2016-02-02 12:14:51	4.8333
2016-02-02 12:21:51	4.8333
2016-02-02 12:31:51	5
2016-02-02 12:47:51	5
2016-02-02 12:49:51	8
2016-02-02 12:52:51	8
2016-02-02 12:59:51	8
2016-02-02 13:17:51	8
2016-02-02 13:44:51	10.1667
2016-02-02 14:36:51	12.1667
2016-02-02 15:41:51	18
2016-02-02 16:12:51	23.3333
2016-02-02 16:39:51	14.6667
2016-02-02 16:45:51	0
2016-02-02 16:49:51	0
2016-02-02 16:56:51	0
2016-02-02 17:06:51	0
2016-02-02 17:20:51	0
2016-02-02 18:03:51	0
2016-02-02 20:06:50	0
2016-02-02 21:46:50	0
2016-02-03 00:10:50	0
2016-02-03 03:41:50	0
2016-02-03 09:32:52	0
2016-02-03 09:34:52	10
2016-02-03 09:41:52	0
2016-02-03 09:42:52	10
2016-02-03 09:43:52	10
2016-02-03 09:44:52	10
2016-02-03 09:45:52	10
2016-02-03 09:46:52	10
2016-02-03 09:47:52	10
2016-02-03 09:49:52	10
2016-02-03 09:51:52	10
2016-02-03 09:55:52	10
2016-02-03 10:03:52	10
2016-02-03 10:17:52	9.5
2016-02-03 11:43:52	0
2016-02-03 11:47:52	0
2016-02-03 11:54:52	0
2016-02-03 12:03:52	0
2016-02-03 12:27:52	0
2016-02-03 12:45:52	8
2016-02-03 12:46:52	8
2016-02-03 12:47:52	8
2016-02-03 12:49:52	8
2016-02-03 12:53:52	8
2016-02-03 13:00:52	8
2016-02-03 13:18:52	8
2016-02-03 16:41:52	0
2016-02-03 16:46:52	0
2016-02-03 16:54:52	0
2016-02-03 17:06:52	0
2016-02-03 17:21:52	0
2016-02-03 18:11:52	0
2016-02-04 09:14:59	0
2016-02-04 09:22:59	7.3333
2016-02-04 09:23:59	7.1667
2016-02-04 09:24:59	7.1667
2016-02-04 09:26:59	7.1667
2016-02-04 09:28:59	7.1667
2016-02-04 09:30:59	7.1667
2016-02-04 09:32:59	7.1667
2016-02-04 09:35:59	7.1667
2016-02-04 09:40:59	7.1667
2016-02-04 09:48:59	7.1667
2016-02-04 09:54:59	0
2016-02-04 09:57:59	0
2016-02-04 10:01:59	0
2016-02-04 10:13:59	0
2016-02-04 10:24:59	7.1667
2016-02-04 10:25:59	7.1667
2016-02-04 10:27:59	7.1667
2016-02-04 10:30:59	7.1667
2016-02-04 10:35:59	7.1667
2016-02-04 10:45:59	7.1667
2016-02-04 10:54:59	0
2016-02-04 10:58:59	0
2016-02-04 11:04:59	0
2016-02-04 11:22:59	7.1667
2016-02-04 11:23:59	7.1667
2016-02-04 11:25:59	7.1667
2016-02-04 11:28:59	7.1667
2016-02-04 11:34:59	7.1667
2016-02-04 11:50:59	0
2016-02-04 11:55:59	0
2016-02-04 12:02:59	0
2016-02-04 12:21:59	7.1667
2016-02-04 12:22:59	7.1667
2016-02-04 12:24:59	7.1667
2016-02-04 12:27:59	7.1667
2016-02-04 12:33:59	7.1667
2016-02-04 12:46:59	7.1667
2016-02-04 12:50:59	0
2016-02-04 12:54:59	0
2016-02-04 13:00:59	0
2016-02-04 13:08:59	0
2016-02-04 13:20:59	7.1667
2016-02-04 13:21:59	7.1667
2016-02-04 13:23:59	7.1667
2016-02-04 13:26:59	7.1667
2016-02-04 13:32:59	7.1667
2016-02-04 13:48:59	7.1667
2016-02-04 13:52:59	0
2016-02-04 13:57:59	0
2016-02-04 14:04:59	0
2016-02-04 14:13:59	0
2016-02-04 14:19:59	7.1667
2016-02-04 14:20:59	7.1667
2016-02-04 14:21:59	7.1667
2016-02-04 14:23:59	7.1667
2016-02-04 14:27:59	7.1667
2016-02-04 14:36:59	7.1667
2016-02-04 14:48:59	0
2016-02-04 14:53:59	0
2016-02-04 15:00:59	0
2016-02-04 15:10:59	0
2016-02-04 15:18:59	7.1667
2016-02-04 15:19:59	7.1667
2016-02-04 15:20:59	7.1667
2016-02-04 15:22:59	7.1667
2016-02-04 15:26:59	7.1667
2016-02-04 15:34:59	7.1667
2016-02-04 15:49:59	0
2016-02-04 15:54:59	0
2016-02-04 16:02:59	0
2016-02-04 16:12:59	0
2016-02-04 16:15:59	7.1667
2016-02-04 16:16:59	7.1667
2016-02-04 16:18:59	7.1667
2016-02-04 16:21:59	7.1667
2016-02-04 16:27:59	7.1667
2016-02-04 16:43:59	7.1667
2016-02-04 17:07:59	0
2016-02-05 09:09:22	0
2016-02-06 09:09:22	0
2016-02-07 09:09:22	0
2016-02-09 09:09:22	0
2016-02-11 13:32:14	0
2016-02-11 13:37:14	7
2016-02-11 13:39:14	7
2016-02-11 13:41:14	7
2016-02-11 13:42:14	7
2016-02-11 13:43:14	7
2016-02-11 13:44:14	7
2016-02-11 13:45:14	7
2016-02-11 13:47:14	7
2016-02-11 13:49:14	7
2016-02-11 13:52:14	7
2016-02-11 13:54:14	7
2016-02-11 13:57:14	7
2016-02-11 14:01:14	7
2016-02-11 14:07:14	7
2016-02-11 14:16:14	7
2016-02-11 14:32:14	7
2016-02-11 15:02:14	7
2016-02-12 09:18:24	0
2016-02-12 10:40:24	20
2016-02-12 10:41:24	20
2016-02-12 10:42:24	20
2016-02-12 10:43:24	20
2016-02-12 10:45:24	20
2016-02-12 10:46:24	0
2016-02-12 10:47:24	0
2016-02-12 10:49:24	0
2016-02-12 10:54:24	0
2016-02-12 11:02:24	0
2016-02-12 11:06:24	20
2016-02-12 11:07:24	20
2016-02-12 11:08:24	20
2016-02-12 11:10:24	0
2016-02-12 11:12:24	0
2016-02-12 11:15:24	0
2016-02-12 11:24:24	20
2016-02-12 11:25:24	20
2016-02-12 11:26:24	20
2016-02-12 11:27:24	0
2016-02-12 11:28:24	0
2016-02-12 11:30:24	0
2016-02-12 11:33:24	0
2016-02-12 11:43:24	0
2016-02-12 11:46:24	16
2016-02-12 11:47:24	20
2016-02-12 11:49:24	0
2016-02-12 11:51:24	0
2016-02-12 11:54:24	0
2016-02-12 12:04:24	0
2016-02-12 12:08:24	20
2016-02-12 12:09:24	20
2016-02-12 12:10:24	20
2016-02-12 12:11:24	0
2016-02-12 12:13:24	0
2016-02-12 12:16:24	0
2016-02-12 12:20:24	0
2016-02-12 12:33:24	0
2016-02-12 12:53:24	0
2016-02-12 13:04:24	7
2016-02-12 13:06:24	7
2016-02-12 13:07:24	7
2016-02-12 13:08:24	7
2016-02-12 13:10:24	7
2016-02-12 13:21:24	5
2016-02-12 13:45:24	5
2016-02-12 15:41:24	5
2016-02-12 17:09:32	0
2016-02-12 17:19:32	0
2016-02-12 17:32:32	0
2016-02-12 18:11:32	0
2016-02-12 19:09:32	0
2016-02-12 20:30:32	0
2016-02-12 22:21:32	0
2016-02-13 01:02:32	0
2016-02-13 04:56:32	0
2016-02-13 09:35:05	8
2016-02-13 09:36:05	8
2016-02-13 09:37:05	8
2016-02-13 09:39:05	8
2016-02-13 09:40:05	8
2016-02-13 09:41:05	8
2016-02-13 09:43:05	8
2016-02-13 09:46:05	8
2016-02-13 09:51:05	8
2016-02-13 10:00:05	8
2016-02-13 10:17:05	8
2016-02-13 11:47:05	0
2016-02-13 11:53:05	0
2016-02-13 12:02:05	0
2016-02-13 12:14:05	0
2016-02-13 12:47:05	0
2016-02-13 12:51:05	20
2016-02-13 12:52:05	20
2016-02-13 12:53:05	20
2016-02-13 12:56:05	0
2016-02-13 12:58:05	0
2016-02-13 13:02:05	0
2016-02-13 13:09:05	0
2016-02-13 13:33:05	0
2016-02-13 13:39:05	19
2016-02-13 13:40:05	20
2016-02-13 13:41:05	20
2016-02-13 13:44:05	0
2016-02-13 13:46:05	0
2016-02-13 13:50:05	0.1667
2016-02-13 13:56:05	0.1667
2016-02-13 14:19:05	0.1667
2016-02-13 14:24:05	20
2016-02-13 14:25:05	20
2016-02-13 14:26:05	20
2016-02-13 14:29:05	0
2016-02-13 14:32:05	0
2016-02-13 14:37:05	0
2016-02-13 14:44:05	0
2016-02-13 15:07:05	20
2016-02-13 15:08:05	20
2016-02-13 15:09:05	20
2016-02-13 15:12:05	0
2016-02-13 15:14:05	0
2016-02-13 15:18:05	0
2016-02-13 15:24:05	0
2016-02-13 15:46:05	0
2016-02-13 15:48:05	8
2016-02-13 15:49:05	8
2016-02-13 15:50:05	8
2016-02-13 15:51:05	8
2016-02-13 15:53:05	8
2016-02-13 15:56:05	8
2016-02-13 16:03:05	8
2016-02-13 17:07:45	0
2016-02-13 17:16:45	0
2016-02-13 17:28:45	0
2016-02-13 17:44:45	0
2016-02-13 18:31:45	0
2016-02-13 19:42:45	0
2016-02-13 21:27:45	0
2016-02-14 00:07:45	0
2016-02-14 04:09:45	0
2016-02-14 10:30:11	25.8333
2016-02-14 10:31:11	25.6667
2016-02-14 10:32:11	25.8333
2016-02-14 10:33:11	25.8333
2016-02-14 10:36:11	0
2016-02-14 10:38:11	0
2016-02-14 10:41:11	0
2016-02-14 10:44:11	0
2016-02-14 10:47:11	0
2016-02-14 10:48:11	0
2016-02-14 10:49:11	0
2016-02-14 10:50:11	0
2016-02-14 10:51:11	0
2016-02-14 10:52:11	0
2016-02-14 10:53:11	0
2016-02-14 10:54:11	0
2016-02-14 10:55:11	0
2016-02-14 10:56:11	0
2016-02-14 10:57:11	0
2016-02-14 10:58:11	0
2016-02-14 10:59:11	0
2016-02-14 11:00:11	0
2016-02-14 11:01:11	0
2016-02-14 11:02:11	0
2016-02-14 11:03:11	0
2016-02-14 11:04:11	0
2016-02-14 11:05:11	0
2016-02-14 11:06:11	0
2016-02-14 11:07:11	0
2016-02-14 11:09:11	0
2016-02-14 11:10:11	25.5
2016-02-14 11:11:11	26
2016-02-14 11:12:11	26
2016-02-14 11:13:11	26
2016-02-14 11:14:11	0
2016-02-14 11:15:11	0
2016-02-14 11:17:11	0
2016-02-14 11:19:11	0
2016-02-14 11:23:11	0
2016-02-14 11:24:11	0
2016-02-14 11:25:11	0
2016-02-14 11:26:11	0
2016-02-14 11:27:11	0
2016-02-14 11:28:11	0
2016-02-14 11:29:11	0
2016-02-14 11:30:11	0
2016-02-14 11:31:11	0
2016-02-14 11:32:11	0
2016-02-14 11:33:11	0
2016-02-14 11:34:11	0
2016-02-14 11:35:11	0
2016-02-14 11:36:11	0
2016-02-14 11:37:11	0
2016-02-14 11:38:11	0
2016-02-14 11:39:11	0
2016-02-14 11:40:11	0
2016-02-14 11:42:11	0
2016-02-14 11:44:11	0
2016-02-14 11:47:11	0
2016-02-14 11:52:11	0
2016-02-14 12:02:11	0
2016-02-14 12:27:11	24.8333
2016-02-14 12:28:11	25.8333
2016-02-14 12:29:11	26
2016-02-14 12:32:11	18.1667
2016-02-14 13:04:11	0
2016-02-14 13:08:11	0
2016-02-14 13:14:11	0
2016-02-14 13:22:11	0
2016-02-14 13:32:11	0
2016-02-14 13:37:11	26.1667
2016-02-14 13:38:11	17.3333
2016-02-14 18:29:58	0
2016-02-14 19:38:58	0
2016-02-14 21:23:58	0
2016-02-15 00:04:58	0
2016-02-15 04:07:58	0
2016-02-15 11:37:44	0
2016-02-15 11:38:44	15.6667
2016-02-15 11:39:44	26
2016-02-15 11:40:44	26
2016-02-15 11:41:44	26
2016-02-15 11:42:44	0
2016-02-15 11:43:44	0
2016-02-15 11:45:44	0
2016-02-15 11:47:44	0
2016-02-15 11:54:44	0
2016-02-15 12:05:44	0
2016-02-15 12:23:44	25.8333
2016-02-15 12:24:44	26
2016-02-15 12:25:44	26
2016-02-15 17:46:44	0.3333
2016-02-15 17:51:44	0
2016-02-15 18:00:44	0
2016-02-16 10:36:27	0
2016-02-16 10:37:27	0
2016-02-16 10:43:27	5.1667
2016-02-16 10:46:27	5.1667
2016-02-16 10:49:27	5.1667
2016-02-16 10:52:27	5.1667
2016-02-16 10:54:27	5.1667
2016-02-16 10:57:27	5.1667
2016-02-16 11:01:27	5.1667
2016-02-16 11:07:27	5.1667
2016-02-16 11:16:27	5.1667
2016-02-16 11:31:27	5.1667
2016-02-16 11:52:27	0
2016-02-16 11:58:27	0
2016-02-16 12:06:27	0
2016-02-16 12:29:27	0
2016-02-16 13:09:27	5.1667
2016-02-16 13:11:27	5.1667
2016-02-16 13:13:27	5.1667
2016-02-16 13:16:27	5.1667
2016-02-16 13:22:27	5.1667
2016-02-16 13:31:27	5.1667
2016-02-16 13:51:27	5.1667
2016-02-16 13:55:27	0
2016-02-16 14:01:27	0
2016-02-16 14:10:27	0
2016-02-16 14:35:27	0
2016-02-16 15:13:27	0
2016-02-16 15:20:27	5.1667
2016-02-16 15:23:27	5.1667
2016-02-16 15:26:27	5.1667
2016-02-16 15:29:27	5.1667
2016-02-16 15:34:27	5.1667
2016-02-16 15:42:27	5.1667
2016-02-16 15:57:27	5.1667
2016-02-16 16:12:27	0
2016-02-16 16:19:27	0
2016-02-16 16:28:27	0
2016-02-16 16:58:27	0
2016-02-17 09:36:17	0
2016-02-17 09:37:17	0
2016-02-17 09:42:17	5.1667
2016-02-17 09:45:17	5.1667
2016-02-17 09:48:17	5.1667
2016-02-17 09:53:17	5.1667
2016-02-17 09:56:17	5.1667
2016-02-17 10:00:17	5.1667
2016-02-17 10:05:17	5.1667
2016-02-17 10:13:17	5.1667
2016-02-17 10:26:17	5.1667
2016-02-17 10:49:17	5.1667
2016-02-17 11:10:17	0
2016-02-17 11:16:17	0
2016-02-17 11:25:17	0
2016-02-17 11:49:17	0
2016-02-17 12:23:17	0
2016-02-17 12:48:17	5.1667
2016-02-17 12:51:17	5.1667
2016-02-17 12:53:17	5.1667
2016-02-17 12:56:17	5.1667
2016-02-17 13:01:17	5.1667
2016-02-17 13:09:17	5.1667
2016-02-17 13:23:17	5.1667
2016-02-17 13:51:17	0
2016-02-17 13:58:17	0
2016-02-17 14:08:17	0
2016-02-17 14:37:17	0
2016-02-17 15:17:17	5.3333
2016-02-17 15:19:17	5.3333
2016-02-17 15:21:17	5.3333
2016-02-17 15:24:17	5.3333
2016-02-17 15:29:17	5.3333
2016-02-17 15:36:17	5.3333
2016-02-17 15:51:17	5.3333
2016-02-17 16:03:17	0
2016-02-17 16:09:17	0
2016-02-17 16:18:17	0
2016-02-17 16:46:17	0
2016-02-18 10:05:41	0
2016-02-18 10:09:41	5.1667
2016-02-18 10:11:41	5.1667
2016-02-18 10:13:41	5.1667
2016-02-18 10:16:41	5.1667
2016-02-18 10:21:41	5.1667
2016-02-18 10:24:41	5.1667
2016-02-18 10:28:41	5.1667
2016-02-18 10:33:41	5.1667
2016-02-18 10:41:41	5.1667
2016-02-18 10:53:41	5.1667
2016-02-18 11:16:41	5.1667
2016-02-18 11:49:41	0
2016-02-18 11:56:41	0
2016-02-18 12:05:41	0
2016-02-18 12:19:41	5.1667
2016-02-18 12:21:41	5.1667
2016-02-18 12:24:41	5.1667
2016-02-18 12:30:41	5.1667
2016-02-18 12:43:41	5.1667
2016-02-18 13:00:41	0
2016-02-18 13:06:41	0
2016-02-18 13:15:41	0
2016-02-18 13:25:41	5.3333
2016-02-18 13:27:41	5.1667
2016-02-18 13:30:41	5.3333
2016-02-18 13:36:41	5.3333
2016-02-18 13:50:41	5.3333
2016-02-18 13:56:41	0
2016-02-18 14:02:41	0
2016-02-18 14:11:41	0
2016-02-18 14:25:41	5.1667
2016-02-18 14:27:41	5.1667
2016-02-18 14:31:41	5.1667
2016-02-18 14:39:41	5.1667
2016-02-18 15:01:41	0
2016-02-18 15:09:41	0
2016-02-18 15:19:41	0
2016-02-18 15:25:41	5.5
2016-02-18 15:26:41	5.5
2016-02-18 15:28:41	5.5
2016-02-18 15:31:41	5.5
2016-02-18 15:38:41	5.5
2016-02-18 15:52:41	0
2016-02-18 15:59:41	0
2016-02-18 16:09:41	0
2016-02-18 16:19:41	5.1667
2016-02-18 16:21:41	5.1667
2016-02-18 16:24:41	5.1667
2016-02-18 16:29:41	5.1667
2016-02-18 16:41:41	5.1667
2016-02-18 16:56:09	0
2016-02-20 09:56:39	0
2016-02-20 10:00:39	5.1667
2016-02-20 10:01:39	5.1667
2016-02-20 10:03:39	5.1667
2016-02-20 10:05:39	5.1667
2016-02-20 10:08:39	5.1667
2016-02-20 10:12:39	5.1667
2016-02-20 10:17:39	5.1667
2016-02-20 10:21:39	5.1667
2016-02-20 10:29:39	0

## Sheet: Fig6_a-c
							E = 80GPa					E = 50GPa
Date	Pore Pressure Change (MPa) Mw 3.2			Pressure change * coefficient of friction (Mpa)			Coulomb (MPa) Mw 3.2		Mw 3.2 Totals (MPa)			Coulomb (MPa) Mw 3.2		Mw 3.2 Totals (MPa)
	Case A	Case B		Case A (0.6)	Case B (0.6)				Case A tot	Case B Tot				Case A tot	Case B Tot
2016-01-29	0	0		0	0		0		0	0		0		0	0
2016-01-30	4.85318e-07	2.94409e-07		2.91191e-07	1.76645e-07		0		2.91191e-07	1.76645e-07		0		2.91191e-07	1.76645e-07
2016-01-31	3.51853e-05	2.15749e-05		2.11112e-05	1.29449e-05		0		2.11112e-05	1.29449e-05		0		2.11112e-05	1.29449e-05
2016-02-01	0.000394186	0.000232423		0.000236512	0.000139454		0		0.000236512	0.000139454		0		0.000236512	0.000139454
2016-02-02	0.00154202	0.000893198		0.000925212	0.000535919		0		0.000925212	0.000535919		0		0.000925212	0.000535919
2016-02-03	0.00398781	0.002282		0.00239268	0.0013692		0		0.00239268	0.0013692		0		0.00239268	0.0013692
2016-02-04	0.00825867	0.0046969		0.0049552	0.00281814		0.000189		0.0051442	0.00300714		0.0001181		0.0050733	0.00293624
2016-02-05	0.0145118	0.00823476		0.00870708	0.00494085		0.000189		0.00889608	0.00512985		0.0001181		0.00882518	0.00505895
2016-02-06	0.0226349	0.0128188		0.0135809	0.00769128		0.0009444		0.0145253	0.00863568		0.0005903		0.0141712	0.00828158
2016-02-07	0.0325032	0.0183778		0.0195019	0.0110267		0.013328		0.0328299	0.0243547		0.00833		0.0278319	0.0193567
2016-02-08	0.0436871	0.0246673		0.0262123	0.0148004		0.013328		0.0395403	0.0281284		0.00833		0.0345423	0.0231304
2016-02-09	0.0552403	0.0311548		0.0331442	0.0186929		0.013328		0.0464722	0.0320209		0.00833		0.0414742	0.0270229
2016-02-10	0.0662588	0.0373166		0.0397553	0.02239		0.013328		0.0530833	0.035718		0.00833		0.0480853	0.03072
2016-02-11	0.0762055	0.0428569		0.0457233	0.0257141		0.013328		0.0590513	0.0390421		0.00833		0.0540533	0.0340441
2016-02-12	0.0848852	0.047672		0.0509311	0.0286032		0.013328		0.0642591	0.0419312		0.00833		0.0592611	0.0369332
2016-02-13	0.0923319	0.0517885		0.0553991	0.0310731		0.013328		0.0687271	0.0444011		0.00833		0.0637291	0.0394031
2016-02-14	0.09914	0.0555504		0.059484	0.0333303		0.013328		0.072812	0.0466583		0.00833		0.067814	0.0416603
2016-02-15	0.10616	0.0594433		0.0636958	0.035666		0.013328		0.0770238	0.048994		0.00833		0.0720258	0.043996
2016-02-16	0.113933	0.0637415		0.0683597	0.0382449		0.013328		0.0816877	0.0515729		0.00833		0.0766897	0.0465749
2016-02-17	0.122572	0.0684995		0.073543	0.0410997		0.0183805		0.0919235	0.0594802		0.0114878		0.0850308	0.0525875
2016-02-18	0.131916	0.0736296		0.0791494	0.0441777		0.0189222		0.0980716	0.0630999		0.0118264		0.0909758	0.0560041
2016-02-19	0.141584	0.0789342		0.0849505	0.0473605		0.0189222		0.103873	0.0662827		0.0118264		0.0967769	0.0591869
2016-02-20	0.151331	0.0842834		0.0907984	0.0505701		0.0189222		0.109721	0.0694923		0.0118264		0.102625	0.0623965
2016-02-21	0.16129	0.0897551		0.096774	0.053853		0.0189222		0.115696	0.0727752		0.0118264		0.1086	0.0656794
2016-02-22	0.171445	0.0953436		0.102867	0.0572062		0.0189222		0.121789	0.0761284		0.0118264		0.114694	0.0690326
2016-02-23	0.181119	0.100657		0.108671	0.0603939		0.0189222		0.127594	0.0793161		0.0118264		0.120498	0.0722203
2016-02-24	0.18935	0.105148		0.11361	0.0630888		0.0189222		0.132532	0.082011		0.0118264		0.125436	0.0749152
2016-02-25	0.195586	0.108512		0.117352	0.0651073		0.0189222		0.136274	0.0840295		0.0118264		0.129178	0.0769337
2016-02-26	0.199763	0.110719		0.119858	0.0664314		0.0189222		0.13878	0.0853536		0.0118264		0.131684	0.0782578
2016-02-27	0.202088	0.11189		0.121253	0.0671342		0.0189222		0.140175	0.0860564		0.0118264		0.133079	0.0789606
2016-02-28	0.202867	0.112201		0.12172	0.0673205		0.0189222		0.140642	0.0862427		0.0118264		0.133547	0.0791469
2016-02-29	0.202411	0.111826		0.121446	0.0670958		0.0189222		0.140369	0.086018		0.0118264		0.133273	0.0789222
2016-03-01	0.200996	0.110922		0.120598	0.0665533		0.0189222		0.13952	0.0854755		0.0118264		0.132424	0.0783797
2016-03-02	0.198854	0.109618		0.119312	0.0657706		0.0189222		0.138234	0.0846928		0.0118264		0.131139	0.077597
2016-03-03	0.19617	0.108017		0.117702	0.0648102		0.0189222		0.136624	0.0837324		0.0118264		0.129529	0.0766366
2016-03-04	0.19319	0.106258		0.115914	0.063755		0.0189222		0.134836	0.0826772		0.0118264		0.127741	0.0755814
2016-03-05	0.189814	0.104282		0.113888	0.0625695		0.0189222		0.132811	0.0814917		0.0118264		0.125715	0.0743959
2016-03-06	0.186244	0.102203		0.111746	0.061322		0.0189222		0.130669	0.0802442		0.0118264		0.123573	0.0731484
2016-03-07	0.182562	0.100069		0.109537	0.0600411		0.0189222		0.128459	0.0789633		0.0118264		0.121364	0.0718675
2016-03-08	0.178815	0.0979007		0.107289	0.0587404		0.0189222		0.126211	0.0776626		0.0118264		0.119115	0.0705668
2016-03-09	0.175037	0.0957173		0.105022	0.0574304		0.0189222		0.123944	0.0763526		0.0118264		0.116848	0.0692568
2016-03-10	0.17124	0.0935275		0.102744	0.0561165		0.0189222		0.121666	0.0750387		0.0118264		0.11457	0.0679429
2016-03-11	0.167447	0.0913435		0.100468	0.0548061		0.0189222		0.11939	0.0737283		0.0118264		0.112294	0.0666325
2016-03-12	0.16368	0.0891775		0.098208	0.0535065		0.0190969		0.117305	0.0726034		0.0119355		0.110143	0.065442
2016-03-13	0.159958	0.087039		0.0959747	0.0522234		0.0190969		0.115072	0.0713203		0.0119355		0.10791	0.0641589
2016-03-14	0.156295	0.0849393		0.0937772	0.0509636		0.0190969		0.112874	0.0700605		0.0119355		0.105713	0.0628991
2016-03-15	0.152707	0.082887		0.0916241	0.0497322		0.0190969		0.110721	0.0688291		0.0119355		0.10356	0.0616677
2016-03-16	0.149206	0.0808881		0.0895233	0.0485329		0.0190969		0.10862	0.0676298		0.0119355		0.101459	0.0604684
2016-03-17	0.145799	0.0789467		0.0874796	0.047368		0.0190969		0.106577	0.0664649		0.0119355		0.0994151	0.0593035
2016-03-18	0.142492	0.0770648		0.0854952	0.0462389		0.0190969		0.104592	0.0653358		0.0119355		0.0974307	0.0581744
2016-03-19	0.139285	0.0752429		0.0835712	0.0451457		0.0190969		0.102668	0.0642426		0.0119355		0.0955067	0.0570812
2016-03-20	0.136179	0.0734804		0.0817074	0.0440883		0.0190969		0.100804	0.0631852		0.0119355		0.0936429	0.0560238
2016-03-21	0.133172	0.0717766		0.079903	0.0430659		0.0190969		0.0989999	0.0621628		0.0119355		0.0918385	0.0550014
2016-03-22	0.130262	0.0701304		0.0781571	0.0420782		0.0190969		0.097254	0.0611751		0.0119355		0.0900926	0.0540137
2016-03-23	0.127447	0.0685407		0.0764684	0.0411244		0.0190969		0.0955653	0.0602213		0.0119355		0.0884039	0.0530599
2016-03-24	0.124726	0.0670061		0.0748355	0.0402037		0.0190969		0.0939324	0.0593006		0.0119355		0.086771	0.0521392
2016-03-25	0.122095	0.0655249		0.0732567	0.0393149		0.0190969		0.0923536	0.0584118		0.0119355		0.0851922	0.0512504
2016-03-26	0.119551	0.0640953		0.0717304	0.0384572		0.0190969		0.0908273	0.0575541		0.0119355		0.0836659	0.0503927
2016-03-27	0.117091	0.0627156		0.0702547	0.0376293		0.0190969		0.0893516	0.0567262		0.0119355		0.0821902	0.0495648
2016-03-28	0.114713	0.0613838		0.0688277	0.0368303		0.0190969		0.0879246	0.0559272		0.0119355		0.0807632	0.0487658
2016-03-29	0.112413	0.0600983		0.0674478	0.036059		0.0190969		0.0865447	0.0551559		0.0119355		0.0793833	0.0479945
2016-03-30	0.110189	0.0588573		0.0661131	0.0353144		0.0190969		0.08521	0.0544113		0.0119355		0.0780486	0.0472499
2016-03-31	0.108036	0.0576589		0.0648218	0.0345954		0.0190969		0.0839187	0.0536923		0.0119355		0.0767573	0.0465309
2016-04-01	0.105954	0.0565015		0.0635723	0.0339009		0.0190969		0.0826692	0.0529978		0.0119355		0.0755078	0.0458364
2016-04-02	0.103938	0.0553835		0.0623629	0.0332301		0.0190969		0.0814598	0.052327		0.0119355		0.0742984	0.0451656
2016-04-03	0.101986	0.054303		0.0611919	0.0325818		0.0190969		0.0802888	0.0516787		0.0119355		0.0731274	0.0445173
2016-04-04	0.100096	0.0532588		0.0600578	0.0319553		0.0190969		0.0791547	0.0510522		0.0119355		0.0719933	0.0438908
2016-04-05	0.0982652	0.0522491		0.0589591	0.0313495		0.0190969		0.078056	0.0504464		0.0119355		0.0708946	0.043285
2016-04-06	0.0964907	0.0512727		0.0578944	0.0307636		0.0190969		0.0769913	0.0498605		0.0119355		0.0698299	0.0426991
2016-04-07	0.0947706	0.050328		0.0568624	0.0301968		0.0190969		0.0759593	0.0492937		0.0119355		0.0687979	0.0421323
2016-04-08	0.0931027	0.0494139		0.0558616	0.0296483		0.0190969		0.0749585	0.0487452		0.0119355		0.0677971	0.0415838
2016-04-09	0.0914848	0.0485289		0.0548909	0.0291174		0.0190969		0.0739878	0.0482143		0.0119355		0.0668264	0.0410529
2016-04-10	0.089915	0.047672		0.053949	0.0286032		0.0190969		0.0730459	0.0477001		0.0119355		0.0658845	0.0405387
2016-04-11	0.0883914	0.046842		0.0530348	0.0281052		0.0190969		0.0721317	0.0472021		0.0119355		0.0649703	0.0400407
2016-04-12	0.0869121	0.0460377		0.0521472	0.0276226		0.0190969		0.0712441	0.0467195		0.0119355		0.0640827	0.0395581
2016-04-13	0.0854753	0.0452581		0.0512852	0.0271548		0.0190969		0.0703821	0.0462517		0.0119355		0.0632207	0.0390903
2016-04-14	0.0840795	0.0445021		0.0504477	0.0267013		0.0190969		0.0695446	0.0457982		0.0119355		0.0623832	0.0386368
2016-04-15	0.082723	0.043769		0.0496338	0.0262614		0.0190969		0.0687307	0.0453583		0.0119355		0.0615693	0.0381969
2016-04-16	0.0814043	0.0430576		0.0488426	0.0258346		0.0190969		0.0679395	0.0449315		0.0119355		0.0607781	0.0377701
2016-04-17	0.080122	0.0423672		0.0480732	0.0254203		0.0190969		0.0671701	0.0445172		0.0119355		0.0600087	0.0373558
2016-04-18	0.0788747	0.0416969		0.0473248	0.0250181		0.0190969		0.0664217	0.044115		0.0119355		0.0592603	0.0369536
2016-04-19	0.077661	0.0410459		0.0465966	0.0246276		0.0190969		0.0656935	0.0437245		0.0119355		0.0585321	0.0365631
2016-04-20	0.0764798	0.0404135		0.0458879	0.0242481		0.0190969		0.0649848	0.043345		0.0119355		0.0578234	0.0361836
2016-04-21	0.0753298	0.039799		0.0451979	0.0238794		0.0190969		0.0642948	0.0429763		0.0119355		0.0571334	0.0358149
2016-04-22	0.0742098	0.0392016		0.0445259	0.023521		0.0190969		0.0636228	0.0426179		0.0119355		0.0564614	0.0354565
2016-04-23	0.0731188	0.0386207		0.0438713	0.0231724		0.0190969		0.0629682	0.0422693		0.0119355		0.0558068	0.0351079
2016-04-24	0.0720558	0.0380557		0.0432335	0.0228334		0.0190969		0.0623304	0.0419303		0.0119355		0.055169	0.0347689
2016-04-25	0.0710197	0.037506		0.0426118	0.0225036		0.0190969		0.0617087	0.0416005		0.0119355		0.0545473	0.0344391
2016-04-26	0.0700095	0.0369709		0.0420057	0.0221826		0.0190969		0.0611026	0.0412795		0.0119355		0.0539412	0.0341181
2016-04-27	0.0690244	0.0364501		0.0414147	0.02187		0.0190969		0.0605116	0.0409669		0.0119355		0.0533502	0.0338055
2016-04-28	0.0680635	0.0359429		0.0408381	0.0215657		0.0190969		0.059935	0.0406626		0.0119355		0.0527736	0.0335012
2016-04-29	0.067126	0.0354488		0.0402756	0.0212693		0.0190969		0.0593725	0.0403662		0.0119355		0.0522111	0.0332048
2016-04-30	0.066211	0.0349674		0.0397266	0.0209804		0.0190969		0.0588235	0.0400773		0.0119355		0.0516621	0.0329159
2016-05-01	0.0653178	0.0344982		0.0391907	0.0206989		0.0190969		0.0582876	0.0397958		0.0119355		0.0511262	0.0326344
2016-05-02	0.0644457	0.0340408		0.0386674	0.0204245		0.0190969		0.0577643	0.0395214		0.0119355		0.0506029	0.03236
2016-05-03	0.063594	0.0335948		0.0381564	0.0201569		0.0190969		0.0572533	0.0392538		0.0119355		0.0500919	0.0320924
2016-05-04	0.0627619	0.0331598		0.0376571	0.0198959		0.0190969		0.056754	0.0389928		0.0119355		0.0495926	0.0318314
2016-05-05	0.0619489	0.0327353		0.0371693	0.0196412		0.0190969		0.0562662	0.0387381		0.0119355		0.0491048	0.0315767
2016-05-06	0.0611543	0.0323211		0.0366926	0.0193927		0.0190969		0.0557895	0.0384896		0.0119355		0.0486281	0.0313282
2016-05-07	0.0603775	0.0319168		0.0362265	0.0191501		0.0190969		0.0553234	0.038247		0.0119355		0.048162	0.0310856
2016-05-08	0.0596181	0.031522		0.0357708	0.0189132		0.0190969		0.0548677	0.0380101		0.0119355		0.0477063	0.0308487
2016-05-09	0.0588753	0.0311364		0.0353252	0.0186819		0.0190969		0.0544221	0.0377788		0.0119355		0.0472607	0.0306174
2016-05-10	0.0581488	0.0307598		0.0348893	0.0184559		0.0190969		0.0539862	0.0375528		0.0119355		0.0468248	0.0303914
2016-05-11	0.0574379	0.0303918		0.0344628	0.0182351		0.0190969		0.0535597	0.037332		0.0119355		0.0463983	0.0301706
2016-05-12	0.0567423	0.0300322		0.0340454	0.0180193		0.0190969		0.0531423	0.0371162		0.0119355		0.0459809	0.0299548
2016-05-13	0.0560614	0.0296806		0.0336368	0.0178084		0.0190969		0.0527337	0.0369053		0.0119355		0.0455723	0.0297439
2016-05-14	0.0553948	0.0293369		0.0332369	0.0176021		0.0190969		0.0523338	0.036699		0.0119355		0.0451724	0.0295376
2016-05-15	0.0547422	0.0290007		0.0328453	0.0174004		0.0190969		0.0519422	0.0364973		0.0119355		0.0447808	0.0293359
2016-05-16	0.054103	0.0286719		0.0324618	0.0172031		0.0190969		0.0515587	0.0363		0.0119355		0.0443973	0.0291386
2016-05-17	0.0534768	0.0283502		0.0320861	0.0170101		0.0190969		0.051183	0.036107		0.0119355		0.0440216	0.0289456
2016-05-18	0.0528634	0.0280353		0.031718	0.0168212		0.0190969		0.0508149	0.0359181		0.0119355		0.0436535	0.0287567
2016-05-19	0.0522622	0.0277272		0.0313573	0.0166363		0.0190969		0.0504542	0.0357332		0.0119355		0.0432928	0.0285718
2016-05-20	0.0516731	0.0274255		0.0310039	0.0164553		0.0190969		0.0501008	0.0355522		0.0119355		0.0429394	0.0283908
2016-05-21	0.0510956	0.0271301		0.0306573	0.016278		0.0190969		0.0497542	0.0353749		0.0119355		0.0425928	0.0282135
2016-05-22	0.0505293	0.0268408		0.0303176	0.0161045		0.0190969		0.0494145	0.0352014		0.0119355		0.0422531	0.02804
2016-05-23	0.0499741	0.0265574		0.0299845	0.0159344		0.0190969		0.0490814	0.0350313		0.0119355		0.04192	0.0278699
2016-05-24	0.0494296	0.0262797		0.0296577	0.0157678		0.0190969		0.0487546	0.0348647		0.0119355		0.0415932	0.0277033
2016-05-25	0.0488954	0.0260076		0.0293372	0.0156046		0.0190969		0.0484341	0.0347015		0.0119355		0.0412727	0.0275401
2016-05-26	0.0483714	0.0257409		0.0290228	0.0154445		0.0190969		0.0481197	0.0345414		0.0119355		0.0409583	0.02738
2016-05-27	0.0478571	0.0254795		0.0287143	0.0152877		0.0190969		0.0478112	0.0343846		0.0119355		0.0406498	0.0272232
2016-05-28	0.0473525	0.0252231		0.0284115	0.0151339		0.0190969		0.0475084	0.0342308		0.0119355		0.040347	0.0270694
2016-05-29	0.0468571	0.0249718		0.0281143	0.0149831		0.0190969		0.0472112	0.03408		0.0119355		0.0400498	0.0269186
2016-05-30	0.0463708	0.0247252		0.0278225	0.0148351		0.0190969		0.0469194	0.033932		0.0119355		0.039758	0.0267706
2016-05-31	0.0458934	0.0244833		0.027536	0.01469		0.0190969		0.0466329	0.0337869		0.0119355		0.0394715	0.0266255
2016-06-01	0.0454245	0.024246		0.0272547	0.0145476		0.0190969		0.0463516	0.0336445		0.0119355		0.0391902	0.0264831
2016-06-02	0.0449641	0.0240131		0.0269784	0.0144079		0.0190969		0.0460753	0.0335048		0.0119355		0.0389139	0.0263434
2016-06-03	0.0445118	0.0237846		0.0267071	0.0142707		0.0190969		0.045804	0.0333676		0.0119355		0.0386426	0.0262062
2016-06-04	0.0440674	0.0235602		0.0264404	0.0141361		0.0190969		0.0455373	0.033233		0.0119355		0.0383759	0.0260716
2016-06-05	0.0436308	0.0233399		0.0261785	0.014004		0.0190969		0.0452754	0.0331009		0.0119355		0.038114	0.0259395
2016-06-06	0.0432017	0.0231236		0.025921	0.0138742		0.0190969		0.0450179	0.0329711		0.0119355		0.0378565	0.0258097
2016-06-07	0.0427801	0.0229112		0.025668	0.0137467		0.0190969		0.0447649	0.0328436		0.0119355		0.0376035	0.0256822
2016-06-08	0.0423656	0.0227025		0.0254193	0.0136215		0.0190969		0.0445162	0.0327184		0.0119355		0.0373548	0.025557
2016-06-09	0.0419581	0.0224975		0.0251749	0.0134985		0.0190969		0.0442718	0.0325954		0.0119355		0.0371104	0.025434
2016-06-10	0.0415575	0.0222961		0.0249345	0.0133777		0.0190969		0.0440314	0.0324746		0.0119355		0.03687	0.0253132
2016-06-11	0.0411635	0.0220982		0.0246981	0.0132589		0.0190969		0.043795	0.0323558		0.0119355		0.0366336	0.0251944
2016-06-12	0.0407761	0.0219037		0.0244656	0.0131422		0.0190969		0.0435625	0.0322391		0.0119355		0.0364011	0.0250777
2016-06-13	0.040395	0.0217125		0.024237	0.0130275		0.0190969		0.0433339	0.0321244		0.0119355		0.0361725	0.024963
2016-06-14	0.0400201	0.0215245		0.0240121	0.0129147		0.0190969		0.043109	0.0320116		0.0119355		0.0359476	0.0248502
2016-06-15	0.0396514	0.0213397		0.0237908	0.0128038		0.0190969		0.0428877	0.0319007		0.0119355		0.0357263	0.0247393
2016-06-16	0.0392885	0.0211579		0.0235731	0.0126948		0.0190969		0.04267	0.0317917		0.0119355		0.0355086	0.0246303
2016-06-17	0.0389314	0.0209792		0.0233588	0.0125875		0.0190969		0.0424557	0.0316844		0.0119355		0.0352943	0.024523
2016-06-18	0.03858	0.0208033		0.023148	0.012482		0.0190969		0.0422449	0.0315789		0.0119355		0.0350835	0.0244175
2016-06-19	0.0382341	0.0206304		0.0229405	0.0123782		0.0190969		0.0420374	0.0314751		0.0119355		0.034876	0.0243137
2016-06-20	0.0378936	0.0204602		0.0227362	0.0122761		0.0190969		0.0418331	0.031373		0.0119355		0.0346717	0.0242116
2016-06-21	0.0375584	0.0202928		0.022535	0.0121757		0.0190969		0.0416319	0.0312726		0.0119355		0.0344705	0.0241112
2016-06-22	0.0372284	0.020128		0.022337	0.0120768		0.0190969		0.0414339	0.0311737		0.0119355		0.0342725	0.0240123
2016-06-23	0.0369034	0.0199658		0.022142	0.0119795		0.0190969		0.0412389	0.0310764		0.0119355		0.0340775	0.023915
2016-06-24	0.0365833	0.0198061		0.02195	0.0118837		0.0190969		0.0410469	0.0309806		0.0119355		0.0338855	0.0238192
2016-06-25	0.0362681	0.0196489		0.0217609	0.0117894		0.0190969		0.0408578	0.0308863		0.0119355		0.0336964	0.0237249
2016-06-26	0.0359576	0.0194942		0.0215746	0.0116965		0.0190969		0.0406715	0.0307934		0.0119355		0.0335101	0.023632
2016-06-27	0.0356517	0.0193418		0.021391	0.0116051		0.0190969		0.0404879	0.030702		0.0119355		0.0333265	0.0235406
2016-06-28	0.0353504	0.0191917		0.0212102	0.011515		0.0190969		0.0403071	0.0306119		0.0119355		0.0331457	0.0234505
2016-06-29	0.0350534	0.0190439		0.0210321	0.0114263		0.0190969		0.040129	0.0305232		0.0119355		0.0329676	0.0233618
2016-06-30	0.0347609	0.0188983		0.0208565	0.011339		0.0190969		0.0399534	0.0304359		0.0119355		0.032792	0.0232745
2016-07-01	0.0344725	0.0187549		0.0206835	0.0112529		0.0190969		0.0397804	0.0303498		0.0119355		0.032619	0.0231884
2016-07-02	0.0341883	0.0186135		0.020513	0.0111681		0.0190969		0.0396099	0.030265		0.0119355		0.0324485	0.0231036
2016-07-03	0.0339082	0.0184743		0.0203449	0.0110846		0.0190969		0.0394418	0.0301815		0.0119355		0.0322804	0.0230201
2016-07-04	0.0336321	0.0183371		0.0201792	0.0110022		0.0190969		0.0392761	0.0300991		0.0119355		0.0321147	0.0229377
2016-07-05	0.0333598	0.0182018		0.0200159	0.0109211		0.0190969		0.0391128	0.030018		0.0119355		0.0319514	0.0228566
2016-07-06	0.0330914	0.0180685		0.0198548	0.0108411		0.0190969		0.0389517	0.029938		0.0119355		0.0317903	0.0227766
2016-07-07	0.0328267	0.0179371		0.019696	0.0107623		0.0190969		0.0387929	0.0298592		0.0119355		0.0316315	0.0226978
2016-07-08	0.0325658	0.0178076		0.0195395	0.0106845		0.0190969		0.0386364	0.0297814		0.0119355		0.031475	0.02262
2016-07-09	0.0323084	0.0176798		0.019385	0.0106079		0.0190969		0.0384819	0.0297048		0.0119355		0.0313205	0.0225434
2016-07-10	0.0320545	0.0175539		0.0192327	0.0105323		0.0190969		0.0383296	0.0296292		0.0119355		0.0311682	0.0224678
2016-07-11	0.0318041	0.0174297		0.0190824	0.0104578		0.0190969		0.0381793	0.0295547		0.0119355		0.0310179	0.0223933
2016-07-12	0.0315571	0.0173072		0.0189342	0.0103843		0.0190969		0.0380311	0.0294812		0.0119355		0.0308697	0.0223198
2016-07-13	0.0313134	0.0171864		0.018788	0.0103118		0.0190969		0.0378849	0.0294087		0.0119355		0.0307235	0.0222473
2016-07-14	0.0310729	0.0170672		0.0186437	0.0102403		0.0190969		0.0377406	0.0293372		0.0119355		0.0305792	0.0221758
2016-07-15	0.0308357	0.0169497		0.0185014	0.0101698		0.0190969		0.0375983	0.0292667		0.0119355		0.0304369	0.0221053
2016-07-16	0.0306016	0.0168337		0.0183609	0.0101002		0.0190969		0.0374578	0.0291971		0.0119355		0.0302964	0.0220357
2016-07-17	0.0303705	0.0167192		0.0182223	0.0100315		0.0190969		0.0373192	0.0291284		0.0119355		0.0301578	0.021967
2016-07-18	0.0301425	0.0166063		0.0180855	0.00996377		0.0190969		0.0371824	0.0290607		0.0119355		0.030021	0.0218993
2016-07-19	0.0299176	0.0164949		0.0179506	0.00989697		0.0190969		0.0370475	0.0289939		0.0119355		0.0298861	0.0218325
2016-07-20	0.0296968	0.0163856		0.0178181	0.00983135		0.0190969		0.036915	0.0289282		0.0119355		0.0297536	0.0217668
2016-07-21	0.0294805	0.0162784		0.0176883	0.00976702		0.0190969		0.0367852	0.0288639		0.0119355		0.0296238	0.0217025
2016-07-22	0.0292678	0.0161726		0.0175607	0.00970359		0.0190969		0.0366576	0.0288005		0.0119355		0.0294962	0.0216391
2016-07-23	0.0290587	0.0160686		0.0174352	0.00964117		0.0190969		0.0365321	0.0287381		0.0119355		0.0293707	0.0215767
2016-07-24	0.0288533	0.0159661		0.017312	0.00957965		0.0190969		0.0364089	0.0286765		0.0119355		0.0292475	0.0215151
2016-07-25	0.0286508	0.0158653		0.0171905	0.00951917		0.0190969		0.0362874	0.0286161		0.0119355		0.029126	0.0214547
2016-07-26	0.0284519	0.0157662		0.0170711	0.00945969		0.0190969		0.036168	0.0285566		0.0119355		0.0290066	0.0213952
2016-07-27	0.0282563	0.0156686		0.0169538	0.00940117		0.0190969		0.0360507	0.0284981		0.0119355		0.0288893	0.0213367
2016-07-28	0.0280638	0.0155726		0.0168383	0.00934356		0.0190969		0.0359352	0.0284405		0.0119355		0.0287738	0.0212791
2016-07-29	0.0278742	0.015478		0.0167245	0.0092868		0.0190969		0.0358214	0.0283837		0.0119355		0.02866	0.0212223
2016-07-30	0.0276875	0.0153847		0.0166125	0.00923083		0.0190969		0.0357094	0.0283277		0.0119355		0.028548	0.0211663
2016-07-31	0.0275032	0.0152927		0.0165019	0.0091756		0.0190969		0.0355988	0.0282725		0.0119355		0.0284374	0.0211111
2016-08-01	0.0273214	0.0152018		0.0163929	0.00912107		0.0190969		0.0354898	0.028218		0.0119355		0.0283284	0.0210566
2016-08-02	0.0271419	0.015112		0.0162851	0.00906721		0.0190969		0.035382	0.0281641		0.0119355		0.0282206	0.0210027
2016-08-03	0.0269644	0.0150233		0.0161787	0.00901399		0.0190969		0.0352756	0.0281109		0.0119355		0.0281142	0.0209495
2016-08-04	0.0267891	0.0149356		0.0160734	0.00896138		0.0190969		0.0351703	0.0280583		0.0119355		0.0280089	0.0208969
2016-08-05	0.0266157	0.014849		0.0159694	0.00890938		0.0190969		0.0350663	0.0280063		0.0119355		0.0279049	0.0208449
2016-08-06	0.0264442	0.0147633		0.0158665	0.00885796		0.0190969		0.0349634	0.0279549		0.0119355		0.027802	0.0207935
2016-08-07	0.0262747	0.0146785		0.0157648	0.0088071		0.0190969		0.0348617	0.027904		0.0119355		0.0277003	0.0207426
2016-08-08	0.026107	0.0145947		0.0156642	0.00875681		0.0190969		0.0347611	0.0278537		0.0119355		0.0275997	0.0206923
2016-08-09	0.025941	0.0145117		0.0155646	0.00870705		0.0190969		0.0346615	0.0278039		0.0119355		0.0275001	0.0206425
2016-08-10	0.0257768	0.0144297		0.0154661	0.00865782		0.0190969		0.034563	0.0277547		0.0119355		0.0274016	0.0205933
2016-08-11	0.0256144	0.0143485		0.0153686	0.00860912		0.0190969		0.0344655	0.027706		0.0119355		0.0273041	0.0205446
2016-08-12	0.0254536	0.0142682		0.0152722	0.00856092		0.0190969		0.0343691	0.0276578		0.0119355		0.0272077	0.0204964
2016-08-13	0.0252945	0.0141887		0.0151767	0.00851323		0.0190969		0.0342736	0.0276101		0.0119355		0.0271122	0.0204487
2016-08-14	0.025137	0.0141101		0.0150822	0.00846604		0.0190969		0.0341791	0.0275629		0.0119355		0.0270177	0.0204015
2016-08-15	0.0249811	0.0140322		0.0149887	0.00841933		0.0190969		0.0340856	0.0275162		0.0119355		0.0269242	0.0203548
2016-08-16	0.0248268	0.0139552		0.0148961	0.0083731		0.0190969		0.033993	0.02747		0.0119355		0.0268316	0.0203086
2016-08-17	0.0246741	0.0138789		0.0148044	0.00832734		0.0190969		0.0339013	0.0274242		0.0119355		0.0267399	0.0202628
2016-08-18	0.0245229	0.0138034		0.0147137	0.00828205		0.0190969		0.0338106	0.0273789		0.0119355		0.0266492	0.0202175
2016-08-19	0.0243732	0.0137287		0.0146239	0.00823721		0.0190969		0.0337208	0.0273341		0.0119355		0.0265594	0.0201727
2016-08-20	0.024225	0.0136547		0.014535	0.00819283		0.0190969		0.0336319	0.0272897		0.0119355		0.0264705	0.0201283
2016-08-21	0.0240783	0.0135815		0.014447	0.00814889		0.0190969		0.0335439	0.0272458		0.0119355		0.0263825	0.0200844
2016-08-22	0.023933	0.013509		0.0143598	0.00810539		0.0185522		0.032912	0.0266576		0.0115951		0.0259549	0.0197005
2016-08-23	0.0237892	0.0134372		0.0142735	0.00806232		0.0185522		0.0328257	0.0266145		0.0115951		0.0258686	0.0196574
2016-08-24	0.0236468	0.0133661		0.0141881	0.00801968		0.0185522		0.0327403	0.0265719		0.0115951		0.0257832	0.0196148
2016-08-25	0.0235058	0.0132958		0.0141035	0.00797746		0.0185522		0.0326557	0.0265297		0.0115951		0.0256986	0.0195726
2016-08-26	0.0233662	0.0132261		0.0140197	0.00793566		0.0185522		0.0325719	0.0264879		0.0115951		0.0256148	0.0195308
2016-08-27	0.023228	0.0131571		0.0139368	0.00789426		0.0185522		0.032489	0.0264465		0.0115951		0.0255319	0.0194894
2016-08-28	0.0230911	0.0130888		0.0138546	0.00785327		0.0185522		0.0324068	0.0264055		0.0115951		0.0254497	0.0194484
2016-08-29	0.0229555	0.0130211		0.0137733	0.00781268		0.0185522		0.0323255	0.0263649		0.0115951		0.0253684	0.0194078
2016-08-30	0.0228212	0.0129541		0.0136927	0.00777248		0.0185522		0.0322449	0.0263247		0.0115951		0.0252878	0.0193676
2016-08-31	0.0226883	0.0128878		0.013613	0.00773267		0.0185522		0.0321652	0.0262849		0.0115951		0.0252081	0.0193278
2016-09-01	0.0225566	0.0128221		0.0135339	0.00769324		0.0185522		0.0320861	0.0262454		0.0115951		0.025129	0.0192883
2016-09-02	0.0224262	0.012757		0.0134557	0.00765418		0.0185522		0.0320079	0.0262064		0.0115951		0.0250508	0.0192493
2016-09-03	0.022297	0.0126925		0.0133782	0.0076155		0.0185522		0.0319304	0.0261677		0.0115951		0.0249733	0.0192106
2016-09-04	0.022169	0.0126287		0.0133014	0.00757719		0.0185522		0.0318536	0.0261294		0.0115951		0.0248965	0.0191723
2016-09-05	0.0220423	0.0125654		0.0132254	0.00753924		0.0185522		0.0317776	0.0260914		0.0115951		0.0248205	0.0191343
2016-09-06	0.0219168	0.0125027		0.0131501	0.00750165		0.0185522		0.0317023	0.0260538		0.0115951		0.0247452	0.0190967
2016-09-07	0.0217924	0.0124407		0.0130755	0.00746441		0.0185522		0.0316277	0.0260166		0.0115951		0.0246706	0.0190595
2016-09-08	0.0216692	0.0123792		0.0130015	0.00742752		0.0185522		0.0315537	0.0259797		0.0115951		0.0245966	0.0190226
2016-09-09	0.0215472	0.0123183		0.0129283	0.00739097		0.0185522		0.0314805	0.0259432		0.0115951		0.0245234	0.0189861
2016-09-10	0.0214263	0.0122579		0.0128558	0.00735476		0.0185522		0.031408	0.025907		0.0115951		0.0244509	0.0189499
2016-09-11	0.0213066	0.0121981		0.012784	0.00731889		0.0185522		0.0313362	0.0258711		0.0115951		0.0243791	0.018914
2016-09-12	0.021188	0.0121389		0.0127128	0.00728335		0.0185522		0.031265	0.0258355		0.0115951		0.0243079	0.0188784
2016-09-13	0.0210704	0.0120802		0.0126422	0.00724813		0.0185522		0.0311944	0.0258003		0.0115951		0.0242373	0.0188432
2016-09-14	0.020954	0.0120221		0.0125724	0.00721323		0.0185522		0.0311246	0.0257654		0.0115951		0.0241675	0.0188083
2016-09-15	0.0208386	0.0119644		0.0125031	0.00717866		0.0185522		0.0310553	0.0257309		0.0115951		0.0240982	0.0187738
2016-09-16	0.0207242	0.0119073		0.0124345	0.00714439		0.0185522		0.0309867	0.0256966		0.0115951		0.0240296	0.0187395
2016-09-17	0.020611	0.0118507		0.0123666	0.00711044		0.0185522		0.0309188	0.0256626		0.0115951		0.0239617	0.0187055
2016-09-18	0.0204987	0.0117947		0.0122992	0.00707679		0.0185522		0.0308514	0.025629		0.0115951		0.0238943	0.0186719
2016-09-19	0.0203875	0.0117391		0.0122325	0.00704344		0.0185522		0.0307847	0.0255956		0.0115951		0.0238276	0.0186385
2016-09-20	0.0202773	0.011684		0.0121664	0.0070104		0.0185522		0.0307186	0.0255626		0.0115951		0.0237615	0.0186055
2016-09-21	0.020168	0.0116294		0.0121008	0.00697764		0.0185522		0.030653	0.0255298		0.0115951		0.0236959	0.0185727
2016-09-22	0.0200598	0.0115753		0.0120359	0.00694518		0.0185522		0.0305881	0.0254974		0.0115951		0.023631	0.0185403
2016-09-23	0.0199525	0.0115217		0.0119715	0.006913		0.0185522		0.0305237	0.0254652		0.0115951		0.0235666	0.0185081
2016-09-24	0.0198462	0.0114685		0.0119077	0.0068811		0.0185522		0.0304599	0.0254333		0.0115951		0.0235028	0.0184762
2016-09-25	0.0197408	0.0114158		0.0118445	0.00684949		0.0185522		0.0303967	0.0254017		0.0115951		0.0234396	0.0184446
2016-09-26	0.0196364	0.0113636		0.0117818	0.00681815		0.0185522		0.030334	0.0253703		0.0115951		0.0233769	0.0184132
2016-09-27	0.0195328	0.0113118		0.0117197	0.00678708		0.0185522		0.0302719	0.0253393		0.0115951		0.0233148	0.0183822
2016-09-28	0.0194302	0.0112605		0.0116581	0.00675628		0.0185522		0.0302103	0.0253085		0.0115951		0.0232532	0.0183514
2016-09-29	0.0193285	0.0112096		0.0115971	0.00672575		0.0185522		0.0301493	0.0252779		0.0115951		0.0231922	0.0183208
2016-09-30	0.0192277	0.0111591		0.0115366	0.00669547		0.0185522		0.0300888	0.0252477		0.0115951		0.0231317	0.0182906
2016-10-01	0.0191278	0.0111091		0.0114767	0.00666546		0.0185522		0.0300289	0.0252177		0.0115951		0.0230718	0.0182606
2016-10-02	0.0190287	0.0110595		0.0114172	0.0066357		0.0185522		0.0299694	0.0251879		0.0115951		0.0230123	0.0182308
2016-10-03	0.0189305	0.0110103		0.0113583	0.0066062		0.0185522		0.0299105	0.0251584		0.0115951		0.0229534	0.0182013
2016-10-04	0.0188331	0.0109616		0.0112999	0.00657695		0.0185522		0.0298521	0.0251291		0.0115951		0.022895	0.018172
2016-10-05	0.0187366	0.0109132		0.011242	0.00654794		0.0185522		0.0297942	0.0251001		0.0115951		0.0228371	0.018143
2016-10-06	0.0186409	0.0108653		0.0111846	0.00651917		0.0185522		0.0297368	0.0250714		0.0115951		0.0227797	0.0181143
2016-10-07	0.018546	0.0108177		0.0111276	0.00649065		0.0185522		0.0296798	0.0250428		0.0115951		0.0227227	0.0180857
2016-10-08	0.018452	0.0107706		0.0110712	0.00646236		0.0185522		0.0296234	0.0250146		0.0115951		0.0226663	0.0180575
2016-10-09	0.0183587	0.0107238		0.0110152	0.00643431		0.0185522		0.0295674	0.0249865		0.0115951		0.0226103	0.0180294
2016-10-10	0.0182662	0.0106775		0.0109597	0.00640649		0.0185522		0.0295119	0.0249587		0.0115951		0.0225548	0.0180016
2016-10-11	0.0181745	0.0106315		0.0109047	0.00637889		0.0185522		0.0294569	0.0249311		0.0115951		0.0224998	0.017974
2016-10-12	0.0180836	0.0105859		0.0108502	0.00635153		0.0185522		0.0294024	0.0249037		0.0115951		0.0224453	0.0179466
2016-10-13	0.0179934	0.0105406		0.0107961	0.00632439		0.0185522		0.0293483	0.0248766		0.0115951		0.0223912	0.0179195
2016-10-14	0.017904	0.0104958		0.0107424	0.00629746		0.0185522		0.0292946	0.0248497		0.0115951		0.0223375	0.0178926
2016-10-15	0.0178154	0.0104513		0.0106892	0.00627076		0.0185522		0.0292414	0.024823		0.0115951		0.0222843	0.0178659
2016-10-16	0.0177274	0.0104071		0.0106365	0.00624427		0.0185522		0.0291887	0.0247965		0.0115951		0.0222316	0.0178394
2016-10-17	0.0176402	0.0103633		0.0105841	0.006218		0.0185522		0.0291363	0.0247702		0.0115951		0.0221792	0.0178131
2016-10-18	0.0175537	0.0103199		0.0105322	0.00619193		0.0185522		0.0290844	0.0247441		0.0115951		0.0221273	0.017787
2016-10-19	0.017468	0.0102768		0.0104808	0.00616608		0.0185522		0.029033	0.0247183		0.0115951		0.0220759	0.0177612
2016-10-20	0.0173829	0.010234		0.0104297	0.00614042		0.0185522		0.0289819	0.0246926		0.0115951		0.0220248	0.0177355
2016-10-21	0.0172985	0.0101916		0.0103791	0.00611498		0.0185522		0.0289313	0.0246672		0.0115951		0.0219742	0.0177101
2016-10-22	0.0172148	0.0101495		0.0103289	0.00608973		0.0185522		0.0288811	0.0246419		0.0115951		0.021924	0.0176848
2016-10-23	0.0171318	0.0101078		0.0102791	0.00606468		0.0185522		0.0288313	0.0246169		0.0115951		0.0218742	0.0176598
2016-10-24	0.0170494	0.0100664		0.0102297	0.00603983		0.0185522		0.0287819	0.024592		0.0115951		0.0218248	0.0176349
2016-10-25	0.0169678	0.0100253		0.0101807	0.00601517		0.0185522		0.0287329	0.0245674		0.0115951		0.0217758	0.0176103
2016-10-26	0.0168867	0.0099845		0.010132	0.0059907		0.0185522		0.0286842	0.0245429		0.0115951		0.0217271	0.0175858
2016-10-27	0.0168064	0.00994404		0.0100838	0.00596643		0.0185522		0.028636	0.0245186		0.0115951		0.0216789	0.0175615
2016-10-28	0.0167266	0.00990389		0.010036	0.00594233		0.0185522		0.0285882	0.0244945		0.0115951		0.0216311	0.0175374
2016-10-29	0.0166475	0.00986405		0.00998852	0.00591843		0.0185522		0.0285407	0.0244706		0.0115951		0.0215836	0.0175135
2016-10-30	0.0165691	0.00982451		0.00994143	0.00589471		0.0185522		0.0284936	0.0244469		0.0115951		0.0215365	0.0174898
2016-10-31	0.0164912	0.00978528		0.00989472	0.00587117		0.0185522		0.0284469	0.0244234		0.0115951		0.0214898	0.0174663
2016-11-01	0.016414	0.00974634		0.00984838	0.0058478		0.0185522		0.0284006	0.0244		0.0115951		0.0214435	0.0174429
2016-11-02	0.0163373	0.0097077		0.0098024	0.00582462		0.0185522		0.0283546	0.0243768		0.0115951		0.0213975	0.0174197
2016-11-03	0.0162613	0.00966935		0.00975678	0.00580161		0.0185522		0.028309	0.0243538		0.0115951		0.0213519	0.0173967
2016-11-04	0.0161859	0.00963128		0.00971151	0.00577877		0.0185522		0.0282637	0.024331		0.0115951		0.0213066	0.0173739
2016-11-05	0.016111	0.00959351		0.0096666	0.0057561		0.0185522		0.0282188	0.0243083		0.0115951		0.0212617	0.0173512
2016-11-06	0.0160367	0.00955601		0.00962203	0.00573361		0.0185522		0.0281742	0.0242858		0.0115951		0.0212171	0.0173287
2016-11-07	0.015963	0.0095188		0.00957781	0.00571128		0.0185522		0.02813	0.0242635		0.0115951		0.0211729	0.0173064
2016-11-08	0.0158899	0.00948185		0.00953393	0.00568911		0.0185522		0.0280861	0.0242413		0.0115951		0.021129	0.0172842
2016-11-09	0.0158173	0.00944519		0.00949039	0.00566711		0.0185522		0.0280426	0.0242193		0.0115951		0.0210855	0.0172622
2016-11-10	0.0157453	0.00940879		0.00944718	0.00564527		0.0185522		0.0279994	0.0241975		0.0115951		0.0210423	0.0172404
2016-11-11	0.0156738	0.00937266		0.0094043	0.00562359		0.0185522		0.0279565	0.0241758		0.0115951		0.0209994	0.0172187
2016-11-12	0.0156029	0.00933679		0.00936175	0.00560207		0.0185522		0.0279139	0.0241543		0.0115951		0.0209568	0.0171972
2016-11-13	0.0155325	0.00930118		0.00931952	0.00558071		0.0185522		0.0278717	0.0241329		0.0115951		0.0209146	0.0171758
2016-11-14	0.0154627	0.00926584		0.00927761	0.00555951		0.0185522		0.0278298	0.0241117		0.0115951		0.0208727	0.0171546
2016-11-15	0.0153934	0.00923077		0.00923602	0.00553846		0.0185522		0.0277882	0.0240907		0.0115951		0.0208311	0.0171336
2016-11-16	0.015324	0.00919575		0.00919441	0.00551745		0.0185522		0.0277466	0.0240696		0.0115951		0.0207895	0.0171125
2016-11-17	0.0152546	0.00916072		0.00915273	0.00549643		0.0185522		0.0277049	0.0240486		0.0115951		0.0207478	0.0170915
2016-11-18	0.0151849	0.00912569		0.00911094	0.00547542		0.0185522		0.0276631	0.0240276		0.0115951		0.020706	0.0170705
2016-11-19	0.0151151	0.00909067		0.00906906	0.0054544		0.0185522		0.0276213	0.0240066		0.0115951		0.0206642	0.0170495
2016-11-20	0.0150452	0.00905568		0.0090271	0.00543341		0.0185522		0.0275793	0.0239856		0.0115951		0.0206222	0.0170285
2016-11-21	0.0149752	0.00902075		0.00898511	0.00541245		0.0185522		0.0275373	0.0239646		0.0115951		0.0205802	0.0170075
2016-11-22	0.0149053	0.00898589		0.00894317	0.00539154		0.0185522		0.0274954	0.0239437		0.0115951		0.0205383	0.0169866
2016-11-23	0.0148355	0.00895116		0.00890132	0.00537069		0.0185522		0.0274535	0.0239229		0.0115951		0.0204964	0.0169658
2016-11-24	0.0147661	0.00891657		0.00885965	0.00534994		0.0185522		0.0274118	0.0239021		0.0115951		0.0204547	0.016945
2016-11-25	0.014697	0.00888215		0.00881819	0.00532929		0.0185522		0.0273704	0.0238815		0.0115951		0.0204133	0.0169244
2016-11-26	0.0146283	0.00884793		0.00877699	0.00530876		0.0185522		0.0273292	0.023861		0.0115951		0.0203721	0.0169039
2016-11-27	0.0145601	0.00881393		0.00873608	0.00528836		0.0185522		0.0272883	0.0238406		0.0115951		0.0203312	0.0168835
2016-11-28	0.0144924	0.00878016		0.00869547	0.0052681		0.0185522		0.0272477	0.0238203		0.0115951		0.0202906	0.0168632
2016-11-29	0.0144253	0.00874664		0.00865518	0.00524799		0.0185522		0.0272074	0.0238002		0.0115951		0.0202503	0.0168431
2016-11-30	0.0143587	0.00871338		0.00861521	0.00522803		0.0185522		0.0271674	0.0237802		0.0115951		0.0202103	0.0168231
2016-12-01	0.0142926	0.00868036		0.00857557	0.00520822		0.0185522		0.0271278	0.0237604		0.0115951		0.0201707	0.0168033
2016-12-02	0.0142271	0.00864761		0.00853626	0.00518856		0.0185522		0.0270885	0.0237408		0.0115951		0.0201314	0.0167837
2016-12-03	0.0141621	0.0086151		0.00849729	0.00516906		0.0185522		0.0270495	0.0237213		0.0115951		0.0200924	0.0167642
2016-12-04	0.0140977	0.00858286		0.00845864	0.00514971		0.0185522		0.0270108	0.0237019		0.0115951		0.0200537	0.0167448
2016-12-05	0.0140339	0.00855086		0.00842032	0.00513052		0.0185522		0.0269725	0.0236827		0.0115951		0.0200154	0.0167256
2016-12-06	0.0139706	0.00851912		0.00838233	0.00511147		0.0185522		0.0269345	0.0236637		0.0115951		0.0199774	0.0167066
2016-12-07	0.0139078	0.00848762		0.00834467	0.00509257		0.0185522		0.0268969	0.0236448		0.0115951		0.0199398	0.0166877
2016-12-08	0.0138455	0.00845637		0.00830732	0.00507382		0.0185522		0.0268595	0.023626		0.0115951		0.0199024	0.0166689
2016-12-09	0.0137838	0.00842537		0.00827029	0.00505522		0.0185522		0.0268225	0.0236074		0.0115951		0.0198654	0.0166503
2016-12-10	0.0137226	0.0083946		0.00823357	0.00503676		0.0185522		0.0267858	0.023589		0.0115951		0.0198287	0.0166319
2016-12-11	0.0136619	0.00836407		0.00819716	0.00501844		0.0185522		0.0267494	0.0235706		0.0115951		0.0197923	0.0166135
2016-12-12	0.0136018	0.00833378		0.00816105	0.00500027		0.0185522		0.0267133	0.0235525		0.0115951		0.0197562	0.0165954
2016-12-13	0.0135421	0.00830371		0.00812524	0.00498223		0.0185522		0.0266774	0.0235344		0.0115951		0.0197203	0.0165773
2016-12-14	0.0134829	0.00827388		0.00808973	0.00496433		0.0185522		0.0266419	0.0235165		0.0115951		0.0196848	0.0165594
2016-12-15	0.0134242	0.00824427		0.00805451	0.00494656		0.0185522		0.0266067	0.0234988		0.0115951		0.0196496	0.0165417
2016-12-16	0.0133688	0.00872575		0.00802129	0.00523545		0.0185522		0.0265735	0.0237877		0.0115951		0.0196164	0.0168306
2016-12-17	0.0133113	0.0127936		0.00798679	0.00767616		0.0185522		0.026539	0.0262284		0.0115951		0.0195819	0.0192713
2016-12-18	0.0132542	0.0225312		0.0079525	0.0135187		0.0184783		0.0264308	0.031997		0.0115489		0.0195014	0.0250676
2016-12-19	0.0131973	0.0377447		0.00791839	0.0226468		0.0184654		0.0263838	0.0411122		0.0115409		0.0194593	0.0341877
2016-12-20	0.0131407	0.0580202		0.00788443	0.0348121		0.0184921		0.0263765	0.0533042		0.0115575		0.0194419	0.0463696
2016-12-21	0.0130843	0.0802723		0.0078506	0.0481634		0.0185202		0.0263708	0.0666836		0.0115752		0.0194258	0.0597386
2016-12-22	0.0130283	0.10007		0.00781699	0.0600423		0.0186003		0.0264173	0.0786426		0.0116252		0.0194422	0.0716675
2016-12-23	0.012973	0.11673		0.00778382	0.0700377		0.0186003		0.0263841	0.088638		0.0116252		0.019409	0.0816629
2016-12-24	0.0129182	0.128945		0.00775095	0.0773669		0.0186084		0.0263593	0.0959753		0.0116302		0.0193811	0.0889971
2016-12-25	0.0128641	0.134299		0.00771844	0.0805795		0.0186926		0.026411	0.0992721		0.0116829		0.0194013	0.0922624
2016-12-26	0.0128107	0.135264		0.0076864	0.0811585		0.0186926		0.026379	0.0998511		0.0116829		0.0193693	0.0928414
2016-12-27	0.0127578	0.133951		0.00765467	0.0803705		0.0186926		0.0263473	0.0990631		0.0116829		0.0193376	0.0920534
2016-12-28	0.0127054	0.132466		0.00762322	0.0794794		0.0188593		0.0264825	0.0983387		0.0117871		0.0194103	0.0912665
2016-12-29	0.0126532	0.131692		0.00759193	0.0790152		0.0195192		0.0271111	0.0985344		0.0121995		0.0197914	0.0912147
2016-12-30	0.0126012	0.130291		0.00756073	0.0781743		0.0195192		0.0270799	0.0976935		0.0121995		0.0197602	0.0903738
2016-12-31	0.0125496	0.125229		0.00752973	0.0751373		0.0195192		0.0270489	0.0946565		0.0121995		0.0197292	0.0873368
2017-01-01	0.0124986	0.117575		0.00749919	0.0705452		0.0195192		0.0270184	0.0900644		0.0121995		0.0196987	0.0827447
2017-01-02	0.0124484	0.10934		0.00746906	0.0656038		0.0195192		0.0269883	0.085123		0.0121995		0.0196686	0.0778033
2017-01-03	0.0123989	0.101542		0.00743931	0.060925		0.0195192		0.0269585	0.0804442		0.0121995		0.0196388	0.0731245
2017-01-04	0.0123499	0.0945432		0.00740995	0.0567259		0.0195192		0.0269292	0.0762451		0.0121995		0.0196095	0.0689254
2017-01-05	0.0123017	0.0884036		0.00738101	0.0530422		0.0195192		0.0269002	0.0725614		0.0121995		0.0195805	0.0652417
2017-01-06	0.0122542	0.083062		0.00735252	0.0498372		0.0195192		0.0268717	0.0693564		0.0121995		0.019552	0.0620367
2017-01-07	0.0122075	0.078419		0.00732453	0.0470514		0.0195192		0.0268437	0.0665706		0.0121995		0.019524	0.0592509
2017-01-08	0.0121618	0.0743716		0.00729707	0.0446229		0.0195192		0.0268163	0.0641421		0.0121995		0.0194966	0.0568224
2017-01-09	0.0121169	0.0708257		0.00727016	0.0424954		0.0195192		0.0267894	0.0620146		0.0121995		0.0194697	0.0546949
2017-01-10	0.012073	0.0677006		0.00724381	0.0406203		0.0195192		0.026763	0.0601395		0.0121995		0.0194433	0.0528198
2017-01-11	0.0120301	0.0649284		0.00721803	0.038957		0.0195192		0.0267372	0.0584762		0.0121995		0.0194175	0.0511565
2017-01-12	0.011988	0.0624531		0.00719282	0.0374718		0.0195192		0.026712	0.056991		0.0121995		0.0193923	0.0496713
2017-01-13	0.0119469	0.0602286		0.00716817	0.0361372		0.0195192		0.0266874	0.0556564		0.0121995		0.0193677	0.0483367
2017-01-14	0.0119068	0.0582173		0.00714406	0.0349304		0.0195192		0.0266633	0.0544496		0.0121995		0.0193436	0.0471299
2017-01-15	0.0118675	0.0563878		0.00712048	0.0338327		0.0195192		0.0266397	0.0533519		0.0121995		0.01932	0.0460322
2017-01-16	0.011829	0.0547147		0.00709741	0.0328288		0.0195192		0.0266166	0.052348		0.0121995		0.0192969	0.0450283
2017-01-17	0.0117914	0.0531767		0.00707483	0.031906		0.0195192		0.026594	0.0514252		0.0121995		0.0192743	0.0441055
2017-01-18	0.0117545	0.0517562		0.00705271	0.0310537		0.0195192		0.0265719	0.0505729		0.0121995		0.0192522	0.0432532
2017-01-19	0.0117184	0.0504384		0.00703104	0.0302631		0.0195192		0.0265502	0.0497823		0.0121995		0.0192305	0.0424626
2017-01-20	0.011683	0.049211		0.00700979	0.0295266		0.0195192		0.026529	0.0490458		0.0121995		0.0192093	0.0417261
2017-01-21	0.0116482	0.0480635		0.00698894	0.0288381		0.0195192		0.0265081	0.0483573		0.0121995		0.0191884	0.0410376
2017-01-22	0.0116141	0.046987		0.00696847	0.0281922		0.0195192		0.0264877	0.0477114		0.0121995		0.019168	0.0403917
2017-01-23	0.0115806	0.045974		0.00694836	0.0275844		0.0195192		0.0264676	0.0471036		0.0121995		0.0191479	0.0397839
2017-01-24	0.0115477	0.0450181		0.0069286	0.0270108		0.0195192		0.0264478	0.04653		0.0121995		0.0191281	0.0392103
2017-01-25	0.0115153	0.0441135		0.00690915	0.0264681		0.0195192		0.0264284	0.0459873		0.0121995		0.0191087	0.0386676
2017-01-26	0.0114834	0.0432556		0.00689002	0.0259533		0.0195192		0.0264092	0.0454725		0.0121995		0.0190895	0.0381528
2017-01-27	0.011452	0.04244		0.00687117	0.025464		0.0195192		0.0263904	0.0449832		0.0121995		0.0190707	0.0376635
2017-01-28	0.011421	0.0416631		0.0068526	0.0249978		0.0195192		0.0263718	0.044517		0.0121995		0.0190521	0.0371973
2017-01-29	0.0113905	0.0409216		0.0068343	0.024553		0.0195192		0.0263535	0.0440722		0.0121995		0.0190338	0.0367525
2017-01-30	0.0113604	0.0402129		0.00681625	0.0241277		0.0195192		0.0263354	0.0436469		0.0121995		0.0190157	0.0363272
2017-01-31	0.0113307	0.0395342		0.00679843	0.0237205		0.0195192		0.0263176	0.0432397		0.0121995		0.0189979	0.03592
2017-02-01	0.0113014	0.0388833		0.00678085	0.02333		0.0195192		0.0263	0.0428492		0.0121995		0.0189803	0.0355295
2017-02-02	0.0112725	0.0382583		0.00676348	0.022955		0.0195192		0.0262827	0.0424742		0.0121995		0.018963	0.0351545
2017-02-03	0.0112439	0.0376574		0.00674632	0.0225945		0.0195192		0.0262655	0.0421137		0.0121995		0.0189458	0.034794
2017-02-04	0.0112156	0.037079		0.00672936	0.0222474		0.0195192		0.0262486	0.0417666		0.0121995		0.0189289	0.0344469
2017-02-05	0.0111877	0.0365215		0.0067126	0.0219129		0.0195192		0.0262318	0.0414321		0.0121995		0.0189121	0.0341124
2017-02-06	0.0111587	0.0359587		0.00669523	0.0215752		0.0195192		0.0262144	0.0410944		0.0121995		0.0188947	0.0337747
2017-02-07	0.0111314	0.0354449		0.00667885	0.021267		0.0195192		0.026198	0.0407862		0.0121995		0.0188783	0.0334665
2017-02-08	0.0111044	0.0349601		0.00666262	0.0209761		0.0195192		0.0261818	0.0404953		0.0121995		0.0188621	0.0331756
2017-02-09	0.0110776	0.0345091		0.00664656	0.0207054		0.0195192		0.0261658	0.0402246		0.0121995		0.0188461	0.0329049
2017-02-10	0.0110511	0.0340831		0.00663065	0.0204499		0.0195192		0.0261499	0.0399691		0.0121995		0.0188302	0.0326494
2017-02-11	0.0110248	0.0336735		0.0066149	0.0202041		0.0195192		0.0261341	0.0397233		0.0121995		0.0188144	0.0324036
2017-02-12	0.0109988	0.0332755		0.00659929	0.0199653		0.0195192		0.0261185	0.0394845		0.0121995		0.0187988	0.0321648
2017-02-13	0.010973	0.0328868		0.00658383	0.0197321		0.0195192		0.026103	0.0392513		0.0121995		0.0187833	0.0319316
2017-02-14	0.0109475	0.0325064		0.0065685	0.0195038		0.0195192		0.0260877	0.039023		0.0121995		0.018768	0.0317033
2017-02-15	0.0109222	0.032135		0.00655334	0.019281		0.0195192		0.0260725	0.0388002		0.0121995		0.0187528	0.0314805
2017-02-16	0.0108972	0.0317715		0.00653835	0.0190629		0.0195192		0.0260575	0.0385821		0.0121995		0.0187378	0.0312624
2017-02-17	0.0108726	0.0314147		0.00652357	0.0188488		0.0195192		0.0260428	0.038368		0.0121995		0.0187231	0.0310483
2017-02-18	0.0108485	0.0310655		0.0065091	0.0186393		0.0195192		0.0260283	0.0381585		0.0121995		0.0187086	0.0308388
2017-02-19	0.010825	0.0307243		0.006495	0.0184346		0.0195192		0.0260142	0.0379538		0.0121995		0.0186945	0.0306341
2017-02-20	0.0108022	0.030391		0.0064813	0.0182346		0.0195192		0.0260005	0.0377538		0.0121995		0.0186808	0.0304341
2017-02-21	0.01078	0.0300654		0.00646798	0.0180392		0.0195192		0.0259872	0.0375584		0.0121995		0.0186675	0.0302387
2017-02-22	0.0107583	0.0297472		0.00645498	0.0178483		0.0195192		0.0259742	0.0373675		0.0121995		0.0186545	0.0300478
2017-02-23	0.0107371	0.0294364		0.00644224	0.0176618		0.0195192		0.0259614	0.037181		0.0121995		0.0186417	0.0298613
2017-02-24	0.0107162	0.0291325		0.00642973	0.0174795		0.0195192		0.0259489	0.0369987		0.0121995		0.0186292	0.029679
2017-02-25	0.0106957	0.0288355		0.00641741	0.0173013		0.0195192		0.0259366	0.0368205		0.0121995		0.0186169	0.0295008
2017-02-26	0.0106754	0.028545		0.00640523	0.017127		0.0195192		0.0259244	0.0366462		0.0121995		0.0186047	0.0293265
2017-02-27	0.0106553	0.0282608		0.00639317	0.0169565		0.0195192		0.0259124	0.0364757		0.0121995		0.0185927	0.029156
2017-02-28	0.0106354	0.0279828		0.00638122	0.0167897		0.0195192		0.0259004	0.0363089		0.0121995		0.0185807	0.0289892
2017-03-01	0.0106156	0.0277107		0.00636935	0.0166264		0.0195192		0.0258886	0.0361456		0.0121995		0.0185689	0.0288259
2017-03-02	0.0105959	0.0274444		0.00635756	0.0164666		0.0195192		0.0258768	0.0359858		0.0121995		0.0185571	0.0286661
2017-03-03	0.0105764	0.0271836		0.00634583	0.0163102		0.0195192		0.025865	0.0358294		0.0121995		0.0185453	0.0285097
2017-03-04	0.0105569	0.0269282		0.00633415	0.0161569		0.0195192		0.0258534	0.0356761		0.0121995		0.0185337	0.0283564
2017-03-05	0.0105375	0.026678		0.00632252	0.0160068		0.0195192		0.0258417	0.035526		0.0121995		0.018522	0.0282063
2017-03-06	0.0105182	0.0264329		0.00631094	0.0158597		0.0195192		0.0258301	0.0353789		0.0121995		0.0185104	0.0280592
2017-03-07	0.010499	0.0261927		0.0062994	0.0157156		0.0195192		0.0258186	0.0352348		0.0121995		0.0184989	0.0279151
2017-03-08	0.0104798	0.0259572		0.00628789	0.0155743		0.0195192		0.0258071	0.0350935		0.0121995		0.0184874	0.0277738
2017-03-09	0.0104607	0.0257264		0.00627641	0.0154358		0.0195192		0.0257956	0.034955		0.0121995		0.0184759	0.0276353
2017-03-10	0.0104416	0.0255		0.00626497	0.0153		0.0195192		0.0257842	0.0348192		0.0121995		0.0184645	0.0274995
2017-03-11	0.0104226	0.025278		0.00625356	0.0151668		0.0195192		0.0257728	0.034686		0.0121995		0.0184531	0.0273663
2017-03-12	0.0104036	0.0250602		0.00624218	0.0150361		0.0195192		0.0257614	0.0345553		0.0121995		0.0184417	0.0272356
2017-03-13	0.0103847	0.0248449		0.00623083	0.0149069		0.0195192		0.02575	0.0344261		0.0121995		0.0184303	0.0271064
2017-03-14	0.0103658	0.024622		0.0062195	0.0147732		0.0195192		0.0257387	0.0342924		0.0121995		0.018419	0.0269727
2017-03-15	0.010347	0.0243916		0.00620821	0.014635		0.0195192		0.0257274	0.0341542		0.0121995		0.0184077	0.0268345
2017-03-16	0.0103282	0.0241603		0.00619695	0.0144962		0.0195192		0.0257161	0.0340154		0.0121995		0.0183964	0.0266957
2017-03-17	0.0103096	0.0239327		0.00618575	0.0143596		0.0195192		0.0257049	0.0338788		0.0121995		0.0183852	0.0265591
2017-03-18	0.0102938	0.0237122		0.00617629	0.0142273		0.0195192		0.0256955	0.0337465		0.0121995		0.0183758	0.0264268
2017-03-19	0.0103153	0.0235159		0.0061892	0.0141096		0.0195192		0.0257084	0.0336288		0.0121995		0.0183887	0.0263091
2017-03-20	0.0105391	0.0234276		0.00632348	0.0140565		0.0195192		0.0258427	0.0335757		0.0121995		0.018523	0.026256
2017-03-21	0.0111318	0.0235404		0.0066791	0.0141243		0.0195192		0.0261983	0.0336435		0.0121995		0.0188786	0.0263238
2017-03-22	0.0119676	0.0237885		0.00718057	0.0142731		0.0195192		0.0266998	0.0337923		0.0121995		0.0193801	0.0264726
2017-03-23	0.0128201	0.0240505		0.00769208	0.0144303		0.0195192		0.0272113	0.0339495		0.0121995		0.0198916	0.0266298
2017-03-24	0.0135602	0.0242574		0.00813613	0.0145545		0.0195192		0.0276553	0.0340737		0.0121995		0.0203356	0.026754
2017-03-25	0.0141498	0.0243891		0.00848985	0.0146335		0.0195192		0.0280091	0.0341527		0.0121995		0.0206894	0.026833
2017-03-26	0.0145973	0.0244505		0.0087584	0.0146703		0.0195192		0.0282776	0.0341895		0.0121995		0.0209579	0.0268698
2017-03-27	0.0150306	0.0245105		0.00901837	0.0147063		0.0195192		0.0285376	0.0342255		0.0121995		0.0212179	0.0269058
2017-03-28	0.0161043	0.0249596		0.00966261	0.0149758		0.0195192		0.0291818	0.034495		0.0121995		0.0218621	0.0271753
2017-03-29	0.0187942	0.0263431		0.0112765	0.0158059		0.0195192		0.0307957	0.0353251		0.0121995		0.023476	0.0280054
2017-03-30	0.0236775	0.0289633		0.0142065	0.017378		0.0195192		0.0337257	0.0368972		0.0121995		0.026406	0.0295775
2017-03-31	0.0307631	0.0328317		0.0184578	0.019699		0.0195192		0.037977	0.0392182		0.0121995		0.0306573	0.0318985
2017-04-01	0.0397545	0.0377586		0.0238527	0.0226552		0.0195192		0.0433719	0.0421744		0.0121995		0.0360522	0.0348547
2017-04-02	0.0504906	0.043664		0.0302944	0.0261984		0.0195192		0.0498136	0.0457176		0.0121995		0.0424939	0.0383979
2017-04-03	0.0629719	0.0505435		0.0377831	0.0303261		0.0195192		0.0573023	0.0498453		0.0121995		0.0499826	0.0425256
2017-04-04	0.0770738	0.0583337		0.0462443	0.0350002		0.0195192		0.0657635	0.0545194		0.0121995		0.0584438	0.0471997
2017-04-05	0.0922233	0.0667044		0.055334	0.0400226		0.0195192		0.0748532	0.0595418		0.0121995		0.0675335	0.0522221
2017-04-06	0.107788	0.0752928		0.0646729	0.0451757		0.0195192		0.0841921	0.0646949		0.0121995		0.0768724	0.0573752
2017-04-07	0.123062	0.083694		0.0738373	0.0502164		0.0195192		0.0933565	0.0697356		0.0121995		0.0860368	0.0624159
2017-04-08	0.136865	0.0912536		0.0821189	0.0547522		0.0195375		0.101656	0.0742897		0.012211		0.0943299	0.0669632
2017-04-09	0.148727	0.0977073		0.0892364	0.0586244		0.0195375		0.108774	0.0781619		0.012211		0.101447	0.0708354
2017-04-10	0.159446	0.103517		0.0956678	0.0621099		0.0195375		0.115205	0.0816474		0.012211		0.107879	0.0743209
2017-04-11	0.170032	0.109262		0.102019	0.0655569		0.0195375		0.121557	0.0850944		0.012211		0.11423	0.0777679
2017-04-12	0.181037	0.115249		0.108622	0.0691492		0.0195375		0.128159	0.0886867		0.012211		0.120833	0.0813602
2017-04-13	0.192315	0.121392		0.115389	0.0728354		0.0195375		0.134926	0.0923729		0.012211		0.1276	0.0850464
2017-04-14	0.203437	0.127441		0.122062	0.0764647		0.0195375		0.1416	0.0960022		0.012211		0.1276	0.0850464
2017-04-15	0.2142	0.133305		0.12852	0.0799829		0.0360607		0.16458	0.116044		0.022538		0.1446	0.0990027
2017-04-16	0.226004	0.139755		0.135602	0.0838531		-0.41213		-0.276528	-0.328277		-0.257581		-0.121979	-0.173728
2017-04-17	0.237611	0.146101		0.142567	0.0876607		-0.41213		-0.269563	-0.32447		-0.257581		-0.115015	-0.169921
2017-04-18	0.248396	0.151957		0.149038	0.0911742		-0.41213		-0.263092	-0.320956		-0.257581		-0.108544	-0.166407
2017-04-19	0.257034	0.156571		0.15422	0.0939423		-0.41213		-0.25791	-0.318188		-0.257581		-0.103361	-0.163639
2017-04-20	0.262942	0.159627		0.157765	0.0957759		-0.412138		-0.254373	-0.316362		-0.257586		-0.0998213	-0.161811
2017-04-21	0.266202	0.161184		0.159721	0.0967106		-0.412012		-0.252291	-0.315301		-0.257507		-0.0977861	-0.160797
2017-04-22	0.267201	0.161471		0.16032	0.0968825		-0.412012		-0.251691	-0.315129		-0.257507		-0.0971869	-0.160625
2017-04-23	0.266397	0.160749		0.159838	0.0964497		-0.412012		-0.252174	-0.315562		-0.257507		-0.0976691	-0.161058
2017-04-24	0.264215	0.159261		0.158529	0.0955569		-0.412012		-0.253483	-0.316455		-0.257507		-0.0989782	-0.16195
2017-04-25	0.261012	0.157208		0.156607	0.0943251		-0.412012		-0.255404	-0.317687		-0.257507		-0.1009	-0.163182
2017-04-26	0.257073	0.154751		0.154244	0.0928505		-0.412012		-0.257768	-0.319161		-0.257507		-0.103264	-0.164657
2017-04-27	0.252619	0.152014		0.151572	0.0912081		-0.412012		-0.26044	-0.320803		-0.257507		-0.105936	-0.166299
2017-04-28	0.247823	0.149092		0.148694	0.0894551		-0.412012		-0.263318	-0.322556		-0.257507		-0.108813	-0.168052
2017-04-29	0.242813	0.146058		0.145688	0.0876351		-0.412012		-0.266324	-0.324377		-0.257507		-0.111819	-0.169872
2017-04-30	0.237687	0.142968		0.142612	0.0857807		-0.412012		-0.269399	-0.326231		-0.257507		-0.114895	-0.171727
2017-05-01	0.232519	0.139861		0.139511	0.0839165		-0.412012		-0.2725	-0.328095		-0.257507		-0.117996	-0.173591
2017-05-02	0.227363	0.136768		0.136418	0.0820608		-0.412012		-0.275594	-0.329951		-0.257507		-0.12109	-0.175446
2017-05-03	0.222259	0.133712		0.133355	0.0802271		-0.412012		-0.278656	-0.331785		-0.257507		-0.124152	-0.17728
2017-05-04	0.217237	0.130708		0.130342	0.0784251		-0.412012		-0.28167	-0.333587		-0.257507		-0.127165	-0.179082
2017-05-05	0.212317	0.12777		0.12739	0.0766617		-0.412012		-0.284622	-0.33535		-0.257507		-0.130117	-0.180845
2017-05-06	0.207514	0.124903		0.124508	0.0749419		-0.412012		-0.287503	-0.33707		-0.257507		-0.132999	-0.182565
2017-05-07	0.202477	0.121906		0.121486	0.0731435		-0.412012		-0.290526	-0.338868		-0.257507		-0.136021	-0.184364
2017-05-08	0.198007	0.119265		0.118804	0.0715591		-0.412012		-0.293208	-0.340452		-0.257507		-0.138703	-0.185948
2017-05-09	0.193697	0.116729		0.116218	0.0700375		-0.412012		-0.295794	-0.341974		-0.257507		-0.141289	-0.18747
2017-05-10	0.189543	0.114296		0.113726	0.0685775		-0.412012		-0.298286	-0.343434		-0.257507		-0.143781	-0.18893
2017-05-11	0.185541	0.111951		0.111324	0.0671707		-0.412012		-0.300687	-0.344841		-0.257507		-0.146183	-0.190337
2017-05-12	0.181683	0.109693		0.10901	0.0658157		-0.412012		-0.303002	-0.346196		-0.257507		-0.148497	-0.191691
2017-05-13	0.177965	0.107516		0.106779	0.0645095		-0.412012		-0.305233	-0.347502		-0.257507		-0.150728	-0.192998
2017-05-14	0.17435	0.105398		0.10461	0.0632387		-0.412012		-0.307402	-0.348773		-0.257507		-0.152897	-0.194269
2017-05-15	0.170851	0.103351		0.102511	0.0620107		-0.412012		-0.309501	-0.350001		-0.257507		-0.154996	-0.195496
2017-05-16	0.167473	0.101375		0.100484	0.0608251		-0.412012		-0.311528	-0.351186		-0.257507		-0.157023	-0.196682
2017-05-17	0.164212	0.0994675		0.0985269	0.0596805		-0.412012		-0.313485	-0.352331		-0.257507		-0.15898	-0.197827
2017-05-18	0.161064	0.0976261		0.0966381	0.0585757		-0.411958		-0.31532	-0.353383		-0.257474		-0.160836	-0.198898
2017-05-19	0.158024	0.0958479		0.0948146	0.0575088		-0.411958		-0.317144	-0.35445		-0.257474		-0.162659	-0.199965
2017-05-20	0.155088	0.0941299		0.0930528	0.056478		-0.411958		-0.318906	-0.35548		-0.257474		-0.164421	-0.200996
2017-05-21	0.152249	0.0924692		0.0913492	0.0554815		-0.411958		-0.320609	-0.356477		-0.257474		-0.166125	-0.201992
2017-05-22	0.149502	0.090863		0.089701	0.0545178		-0.411958		-0.322257	-0.357441		-0.257474		-0.167773	-0.202956
2017-05-23	0.146842	0.0893088		0.0881055	0.0535853		-0.411958		-0.323853	-0.358373		-0.257474		-0.169369	-0.203889
2017-05-24	0.144267	0.0878045		0.0865603	0.0526827		-0.411958		-0.325398	-0.359276		-0.257474		-0.170914	-0.204791
2017-05-25	0.141772	0.0863477		0.0850632	0.0518086		-0.411958		-0.326895	-0.36015		-0.257474		-0.172411	-0.205665
2017-05-26	0.139353	0.0849367		0.0836121	0.050962		-0.411958		-0.328346	-0.360996		-0.257474		-0.173862	-0.206512
2017-05-27	0.137008	0.0835694		0.082205	0.0501416		-0.411958		-0.329753	-0.361817		-0.257474		-0.175269	-0.207332
2017-05-28	0.134734	0.0822442		0.0808401	0.0493465		-0.411958		-0.331118	-0.362612		-0.257474		-0.176634	-0.208128
2017-05-29	0.132526	0.0809592		0.0795157	0.0485755		-0.411958		-0.332443	-0.363383		-0.257474		-0.177958	-0.208898
2017-05-30	0.130383	0.0797129		0.0782301	0.0478277		-0.411958		-0.333728	-0.364131		-0.257474		-0.179244	-0.209646
2017-05-31	0.128303	0.0785037		0.0769817	0.0471022		-0.411958		-0.334977	-0.364856		-0.257474		-0.180492	-0.210372
2017-06-01	0.126282	0.0773301		0.0757692	0.0463981		-0.411958		-0.336189	-0.36556		-0.257474		-0.181705	-0.211076
2017-06-02	0.124318	0.0761908		0.074591	0.0457145		-0.411958		-0.337367	-0.366244		-0.257474		-0.182883	-0.21176
2017-06-03	0.12241	0.0750843		0.0734458	0.0450506		-0.411958		-0.338513	-0.366908		-0.257474		-0.184028	-0.212423
2017-06-04	0.120554	0.0740094		0.0723325	0.0444056		-0.411958		-0.339626	-0.367553		-0.257474		-0.185142	-0.213068
2017-06-05	0.118749	0.0729649		0.0712497	0.0437789		-0.411958		-0.340709	-0.368179		-0.257474		-0.186224	-0.213695
2017-06-06	0.116994	0.0719495		0.0701962	0.0431697		-0.411958		-0.341762	-0.368789		-0.257474		-0.187278	-0.214304
2017-06-07	0.115285	0.0709623		0.0691711	0.0425774		-0.411958		-0.342787	-0.369381		-0.257474		-0.188303	-0.214897
2017-06-08	0.113622	0.0700021		0.0681733	0.0420012		-0.411958		-0.343785	-0.369957		-0.257474		-0.189301	-0.215473
2017-06-09	0.112003	0.0690678		0.0672017	0.0414407		-0.411958		-0.344757	-0.370518		-0.257474		-0.190272	-0.216033
2017-06-10	0.110426	0.0681586		0.0662555	0.0408952		-0.411958		-0.345703	-0.371063		-0.257474		-0.191219	-0.216579
2017-06-11	0.108889	0.0672735		0.0653336	0.0403641		-0.411958		-0.346625	-0.371594		-0.257474		-0.19214	-0.21711
2017-06-12	0.107392	0.0664116		0.0644352	0.039847		-0.411958		-0.347523	-0.372111		-0.257474		-0.193039	-0.217627
2017-06-13	0.105933	0.0655721		0.0635596	0.0393433		-0.411958		-0.348399	-0.372615		-0.257474		-0.193914	-0.218131
2017-06-14	0.10451	0.0647541		0.0627058	0.0388525		-0.411958		-0.349253	-0.373106		-0.257474		-0.194768	-0.218622
2017-06-15	0.103122	0.0639569		0.0618732	0.0383742		-0.411958		-0.350085	-0.373584		-0.257474		-0.195601	-0.2191
2017-06-16	0.101768	0.0631798		0.0610609	0.0379079		-0.411958		-0.350897	-0.374051		-0.257474		-0.196413	-0.219566
2017-06-17	0.100447	0.0624219		0.0602684	0.0374532		-0.411958		-0.35169	-0.374505		-0.257474		-0.197206	-0.220021
2017-06-18	0.0991581	0.0616827		0.0594948	0.0370096		-0.411958		-0.352464	-0.374949		-0.257474		-0.197979	-0.220464
2017-06-19	0.0978995	0.0609615		0.0587397	0.0365769		-0.411958		-0.353219	-0.375381		-0.257474		-0.198734	-0.220897
2017-06-20	0.0966706	0.0602577		0.0580023	0.0361546		-0.411958		-0.353956	-0.375804		-0.257474		-0.199472	-0.221319
2017-06-21	0.0954703	0.0595706		0.0572822	0.0357424		-0.411958		-0.354676	-0.376216		-0.257474		-0.200192	-0.221732
2017-06-22	0.0942977	0.0588997		0.0565786	0.0353398		-0.411958		-0.35538	-0.376619		-0.257474		-0.200895	-0.222134
2017-06-23	0.0931519	0.0582445		0.0558912	0.0349467		-0.411958		-0.356067	-0.377012		-0.257474		-0.201583	-0.222527
2017-06-24	0.0920321	0.0576044		0.0552192	0.0345627		-0.411958		-0.356739	-0.377396		-0.257474		-0.202255	-0.222911
2017-06-25	0.0909373	0.056979		0.0545624	0.0341874		-0.411958		-0.357396	-0.377771		-0.257474		-0.202912	-0.223287
2017-06-26	0.0898669	0.0563677		0.0539201	0.0338206		-0.411958		-0.358038	-0.378138		-0.257474		-0.203554	-0.223653
2017-06-27	0.08882	0.0557701		0.053292	0.033462		-0.411958		-0.358666	-0.378496		-0.257474		-0.204182	-0.224012
2017-06-28	0.0877959	0.0551857		0.0526775	0.0331114		-0.411958		-0.359281	-0.378847		-0.257474		-0.204796	-0.224363
2017-06-29	0.0867939	0.0546141		0.0520764	0.0327685		-0.411958		-0.359882	-0.37919		-0.257474		-0.205398	-0.224706
2017-06-30	0.0858134	0.054055		0.051488	0.032433		-0.411958		-0.36047	-0.379525		-0.257474		-0.205986	-0.225041
2017-07-01	0.0848536	0.0535078		0.0509121	0.0321047		-0.411958		-0.361046	-0.379854		-0.257474		-0.206562	-0.225369
2017-07-02	0.0839139	0.0529723		0.0503484	0.0317834		-0.411958		-0.36161	-0.380175		-0.257474		-0.207126	-0.225691
2017-07-03	0.0829938	0.0524481		0.0497963	0.0314688		-0.411958		-0.362162	-0.38049		-0.257474		-0.207678	-0.226005
2017-07-04	0.0820927	0.0519348		0.0492556	0.0311609		-0.411958		-0.362703	-0.380798		-0.257474		-0.208218	-0.226313
2017-07-05	0.0812099	0.0514321		0.048726	0.0308592		-0.411958		-0.363232	-0.381099		-0.257474		-0.208748	-0.226615
2017-07-06	0.080345	0.0509396		0.048207	0.0305638		-0.411958		-0.363751	-0.381395		-0.257474		-0.209267	-0.22691
2017-07-07	0.0794975	0.0504572		0.0476985	0.0302743		-0.411958		-0.36426	-0.381684		-0.257474		-0.209775	-0.2272
2017-07-08	0.0786668	0.0499844		0.0472001	0.0299906		-0.411958		-0.364758	-0.381968		-0.257474		-0.210274	-0.227483
2017-07-09	0.0778525	0.0495209		0.0467115	0.0297126		-0.411958		-0.365247	-0.382246		-0.257474		-0.210763	-0.227761
2017-07-10	0.0770541	0.0490666		0.0462324	0.02944		-0.411958		-0.365726	-0.382518		-0.257474		-0.211242	-0.228034
2017-07-11	0.0762711	0.0486211		0.0457627	0.0291727		-0.411958		-0.366196	-0.382786		-0.257474		-0.211711	-0.228301
2017-07-12	0.0755032	0.0481843		0.0453019	0.0289106		-0.411958		-0.366656	-0.383048		-0.257474		-0.212172	-0.228563
2017-07-13	0.0747498	0.0477557		0.0448499	0.0286534		-0.411958		-0.367108	-0.383305		-0.257474		-0.212624	-0.228821
2017-07-14	0.0740107	0.0473353		0.0444064	0.0284012		-0.411958		-0.367552	-0.383557		-0.257474		-0.213068	-0.229073
2017-07-15	0.0732854	0.0469227		0.0439713	0.0281536		-0.411958		-0.367987	-0.383805		-0.257474		-0.213503	-0.22932
2017-07-16	0.0725736	0.0465178		0.0435442	0.0279107		-0.411958		-0.368414	-0.384048		-0.257474		-0.21393	-0.229563
2017-07-17	0.0718749	0.0461203		0.0431249	0.0276722		-0.411958		-0.368833	-0.384286		-0.257474		-0.214349	-0.229802
2017-07-18	0.0711889	0.0457301		0.0427133	0.0274381		-0.411958		-0.369245	-0.38452		-0.257474		-0.214761	-0.230036
2017-07-19	0.0705153	0.0453469		0.0423092	0.0272082		-0.411958		-0.369649	-0.38475		-0.257474		-0.215165	-0.230266
2017-07-20	0.0698537	0.0449706		0.0419122	0.0269824		-0.411958		-0.370046	-0.384976		-0.257474		-0.215562	-0.230492
2017-07-21	0.069204	0.0446009		0.0415224	0.0267606		-0.411958		-0.370436	-0.385198		-0.257474		-0.215952	-0.230713
2017-07-22	0.0685657	0.0442378		0.0411394	0.0265427		-0.411958		-0.370819	-0.385416		-0.257474		-0.216335	-0.230931
2017-07-23	0.0679386	0.0438809		0.0407632	0.0263286		-0.411958		-0.371195	-0.38563		-0.257474		-0.216711	-0.231145
2017-07-24	0.0673224	0.0435302		0.0403934	0.0261181		-0.411958		-0.371565	-0.38584		-0.257474		-0.217081	-0.231356
2017-07-25	0.0667168	0.0431855		0.0400301	0.0259113		-0.411958		-0.371928	-0.386047		-0.257474		-0.217444	-0.231563
2017-07-26	0.0661224	0.0428445		0.0396734	0.0257067		-0.411958		-0.372285	-0.386252		-0.257474		-0.217801	-0.231767
2017-07-27	0.065539	0.0424956		0.0393234	0.0254974		-0.411958		-0.372635	-0.386461		-0.257474		-0.218151	-0.231977
2017-07-28	0.0649626	0.0421433		0.0389776	0.025286		-0.411958		-0.372981	-0.386672		-0.257474		-0.218496	-0.232188
2017-07-29	0.0643916	0.0417908		0.0386349	0.0250745		-0.411958		-0.373323	-0.386884		-0.257474		-0.218839	-0.2324
2017-07-30	0.0638259	0.0414405		0.0382955	0.0248643		-0.411958		-0.373663	-0.387094		-0.257474		-0.219178	-0.23261
2017-07-31	0.0632655	0.0410945		0.0379593	0.0246567		-0.411958		-0.373999	-0.387302		-0.257474		-0.219515	-0.232817
2017-08-01	0.0627106	0.0407541		0.0376264	0.0244524		-0.411958		-0.374332	-0.387506		-0.257474		-0.219848	-0.233022
2017-08-02	0.0621617	0.0404199		0.037297	0.024252		-0.411958		-0.374661	-0.387706		-0.257474		-0.220177	-0.233222
2017-08-03	0.0616194	0.0400922		0.0369717	0.0240553		-0.411958		-0.374987	-0.387903		-0.257474		-0.220502	-0.233419
2017-08-04	0.0610842	0.0397708		0.0366505	0.0238625		-0.411958		-0.375308	-0.388096		-0.257474		-0.220823	-0.233612
2017-08-05	0.0605563	0.0394554		0.0363338	0.0236733		-0.411958		-0.375625	-0.388285		-0.257474		-0.22114	-0.233801
2017-08-06	0.0600361	0.0391461		0.0360216	0.0234876		-0.411958		-0.375937	-0.388471		-0.257474		-0.221452	-0.233986
2017-08-07	0.0595236	0.0388424		0.0357141	0.0233054		-0.411958		-0.376244	-0.388653		-0.257474		-0.22176	-0.234169
2017-08-08	0.0589775	0.0386448		0.0353865	0.0231869		-0.411958		-0.376572	-0.388772		-0.257474		-0.222087	-0.234287
2017-08-09	0.0584815	0.0395702		0.0350889	0.0237421		-0.411958		-0.37687	-0.388216		-0.257474		-0.222385	-0.233732
2017-08-10	0.0579933	0.0436022		0.034796	0.0261613		-0.411958		-0.377162	-0.385797		-0.257474		-0.222678	-0.231313
2017-08-11	0.0575125	0.0504715		0.0345075	0.0302829		-0.411958		-0.377451	-0.381675		-0.257474		-0.222967	-0.227191
2017-08-12	0.0570392	0.0563989		0.0342235	0.0338393		-0.411958		-0.377735	-0.378119		-0.257474		-0.22325	-0.223635
2017-08-13	0.0565739	0.0650146		0.0339443	0.0390088		-0.41196		-0.378015	-0.372951		-0.257475		-0.22353	-0.218466
2017-08-14	0.0561157	0.0785983		0.0336694	0.047159		-0.41196		-0.37829	-0.364801		-0.257475		-0.223805	-0.210316
2017-08-15	0.0556642	0.0937907		0.0333985	0.0562744		-0.41196		-0.378561	-0.355685		-0.257475		-0.224076	-0.2012
2017-08-16	0.0552191	0.103085		0.0331315	0.0618513		-0.41196		-0.378828	-0.350108		-0.257475		-0.224343	-0.195624
2017-08-17	0.0547815	0.103806		0.0328689	0.0622836		-0.41196		-0.379091	-0.349676		-0.257475		-0.224606	-0.195191
2017-08-18	0.0543511	0.0998566		0.0326106	0.0599139		-0.41196		-0.379349	-0.352046		-0.257475		-0.224864	-0.197561
2017-08-19	0.0539275	0.094315		0.0323565	0.056589		-0.41196		-0.379603	-0.355371		-0.257475		-0.225118	-0.200886
2017-08-20	0.0535103	0.0886403		0.0321062	0.0531842		-0.41196		-0.379853	-0.358776		-0.257475		-0.225369	-0.204291
2017-08-21	0.0530994	0.0834048		0.0318596	0.0500429		-0.41196		-0.3801	-0.361917		-0.257475		-0.225615	-0.207432
2017-08-22	0.0526945	0.0787787		0.0316167	0.0472672		-0.41196		-0.380343	-0.364692		-0.257475		-0.225858	-0.210208
2017-08-23	0.0522956	0.0747642		0.0313773	0.0448585		-0.41196		-0.380582	-0.367101		-0.257475		-0.226097	-0.212616
2017-08-24	0.0519026	0.0713012		0.0311415	0.0427807		-0.41196		-0.380818	-0.369179		-0.257475		-0.226333	-0.214694
2017-08-25	0.0515154	0.0683123		0.0309092	0.0409874		-0.41196		-0.38105	-0.370972		-0.257475		-0.226566	-0.216487
2017-08-26	0.051134	0.0657225		0.0306804	0.0394335		-0.41196		-0.381279	-0.372526		-0.257475		-0.226794	-0.218041
2017-08-27	0.0507583	0.063465		0.030455	0.038079		-0.41196		-0.381505	-0.373881		-0.257475		-0.22702	-0.219396
2017-08-28	0.0503883	0.0614833		0.030233	0.03689		-0.41196		-0.381727	-0.37507		-0.257475		-0.227242	-0.220585
2017-08-29	0.0500237	0.0597308		0.0300142	0.0358385		-0.41196		-0.381945	-0.376121		-0.257475		-0.227461	-0.221636
2017-08-30	0.0496648	0.0581697		0.0297989	0.0349018		-0.41196		-0.382161	-0.377058		-0.257475		-0.227676	-0.222573
2017-08-31	0.0493116	0.0567681		0.029587	0.0340609		-0.41196		-0.382373	-0.377899		-0.257475		-0.227888	-0.223414
2017-09-01	0.049	0.0555226		0.0294	0.0333136		-0.41196		-0.38256	-0.378646		-0.257475		-0.228075	-0.224161
2017-09-02	0.0489897	0.0545641		0.0293938	0.0327385		-0.41196		-0.382566	-0.379221		-0.257475		-0.228081	-0.224736
2017-09-03	0.0496344	0.0540704		0.0297806	0.0324422		-0.41196		-0.382179	-0.379517		-0.257475		-0.227694	-0.225033
2017-09-04	0.0514131	0.0542986		0.0308478	0.0325791		-0.41196		-0.381112	-0.379381		-0.257475		-0.226627	-0.224896
2017-09-05	0.0549062	0.0555706		0.0329437	0.0333423		-0.41196		-0.379016	-0.378617		-0.257475		-0.224531	-0.224132
2017-09-06	0.0604106	0.058049		0.0362463	0.0348294		-0.41196		-0.375713	-0.37713		-0.257475		-0.221228	-0.222645
2017-09-07	0.0678847	0.0616966		0.0407308	0.0370179		-0.41196		-0.371229	-0.374942		-0.257475		-0.216744	-0.220457
2017-09-08	0.0766051	0.066095		0.0459631	0.039657		-0.41196		-0.365997	-0.372303		-0.257475		-0.211512	-0.217818
2017-09-09	0.0860012	0.0709027		0.0516007	0.0425416		-0.41196		-0.360359	-0.369418		-0.257475		-0.205874	-0.214933
2017-09-10	0.0961849	0.0761782		0.057711	0.0457069		-0.41196		-0.354249	-0.366253		-0.257475		-0.199764	-0.211768
2017-09-11	0.107379	0.082058		0.0644276	0.0492348		-0.411887		-0.34746	-0.362653		-0.25743		-0.193002	-0.208195
2017-09-12	0.11961	0.0885344		0.0717662	0.0531207		-0.411887		-0.340121	-0.358767		-0.25743		-0.185663	-0.204309
2017-09-13	0.132691	0.0954985		0.0796149	0.0572991		-0.411887		-0.332272	-0.354588		-0.25743		-0.177815	-0.20013
2017-09-14	0.145896	0.102524		0.0875375	0.0615146		-0.411887		-0.32435	-0.350373		-0.25743		-0.169892	-0.195915
2017-09-15	0.157837	0.108812		0.0947022	0.065287		-0.410814		-0.316112	-0.345527		-0.256759		-0.162056	-0.191472
2017-09-16	0.167591	0.113855		0.100555	0.0683131		-0.410775		-0.31022	-0.342462		-0.256734		-0.156179	-0.188421
2017-09-17	0.174716	0.117471		0.104829	0.0704828		-0.410775		-0.305945	-0.340292		-0.256734		-0.151905	-0.186251
2017-09-18	0.181111	0.120667		0.108667	0.0724001		-0.410775		-0.302108	-0.338375		-0.256734		-0.148068	-0.184334
2017-09-19	0.186019	0.123063		0.111611	0.0738376		-0.410775		-0.299163	-0.336937		-0.256734		-0.145123	-0.182897
2017-09-20	0.189413	0.124626		0.113648	0.0747758		-0.410775		-0.297127	-0.335999		-0.256734		-0.143086	-0.181958
2017-09-21	0.191741	0.125613		0.115045	0.0753676		-0.410775		-0.29573	-0.335407		-0.256734		-0.141689	-0.181367
2017-09-22	0.193288	0.126171		0.115973	0.0757025		0.0029707		0.118944	0.0786732		0.0018567		0.11783	0.0775592
2017-09-23	0.193984	0.126256		0.116391	0.0757535		0.0029707		0.119361	0.0787242		0.0018567		0.118247	0.0776102
2017-09-24	0.193774	0.125837		0.116264	0.0755019		0.0029707		0.119235	0.0784726		0.0018567		0.118121	0.0773586
2017-09-25	0.192732	0.124956		0.115639	0.0749737		0.0029707		0.11861	0.0779444		0.0018567		0.117496	0.0768304
2017-09-26	0.191003	0.123697		0.114602	0.0742184		0.0029707		0.117572	0.0771891		0.0018567		0.116458	0.0760751
2017-09-27	0.188742	0.122148		0.113245	0.0732889		0.0029707		0.116216	0.0762596		0.0018567		0.115102	0.0751456
2017-09-28	0.18609	0.120388		0.111654	0.0722329		0.0029707		0.114625	0.0752036		0.0018567		0.113511	0.0740896
2017-09-29	0.183164	0.118483		0.109899	0.0710896		0.0029707		0.112869	0.0740603		0.0018567		0.111755	0.0729463
2017-09-30	0.180057	0.116483		0.108034	0.0698901		0.0029707		0.111005	0.0728608		0.0018567		0.109891	0.0717468
2017-10-01	0.176838	0.114431		0.106103	0.0686584		0.0029707		0.109074	0.0716291		0.0018567		0.10796	0.0705151
2017-10-02	0.173564	0.112355		0.104138	0.0674127		0.0029707		0.107109	0.0703834		0.0018567		0.105995	0.0692694
2017-10-03	0.170275	0.110278		0.102165	0.0661668		0.0029707		0.105136	0.0691375		0.0018567		0.104022	0.0680235
2017-10-04	0.167002	0.108218		0.100201	0.0649307		0.0029707		0.103172	0.0679014		0.0018567		0.102058	0.0667874
2017-10-05	0.163766	0.106187		0.0982598	0.063712		0.0029707		0.101231	0.0666827		0.0018567		0.100117	0.0655687
2017-10-06	0.160586	0.104193		0.0963514	0.0625159		0.0029707		0.0993221	0.0654866		0.0018567		0.0982081	0.0643726
2017-10-07	0.157471	0.102244		0.0944825	0.0613463		0.0029707		0.0974532	0.064317		0.0018567		0.0963392	0.063203
2017-10-08	0.15443	0.100343		0.0926581	0.0602058		0.0029707		0.0956288	0.0631765		0.0018567		0.0945148	0.0620625
2017-10-09	0.151469	0.0984934		0.0908812	0.059096		0.0029707		0.0938519	0.0620667		0.0018567		0.0927379	0.0609527
2017-10-10	0.148589	0.0966964		0.0891536	0.0580179		0.0029707		0.0921243	0.0609886		0.0018567		0.0910103	0.0598746
2017-10-11	0.145794	0.094953		0.0874763	0.0569718		0.0029707		0.090447	0.0599425		0.0018567		0.089333	0.0588285
2017-10-12	0.143082	0.093263		0.0858495	0.0559578		0.0029707		0.0888202	0.0589285		0.0018567		0.0877062	0.0578145
2017-10-13	0.140455	0.091626		0.0842728	0.0549756		0.0029707		0.0872435	0.0579463		0.0018567		0.0861295	0.0568323
2017-10-14	0.137909	0.0900412		0.0827456	0.0540247		0.0029707		0.0857163	0.0569954		0.0018567		0.0846023	0.0558814
2017-10-15	0.135445	0.0885074		0.0812669	0.0531045		0.0029707		0.0842376	0.0560752		0.0018567		0.0831236	0.0549612
2017-10-16	0.133059	0.0870234		0.0798353	0.052214		0.0029707		0.082806	0.0551847		0.0018567		0.081692	0.0540707
2017-10-17	0.130749	0.0855877		0.0784497	0.0513526		0.0029707		0.0814204	0.0543233		0.0018567		0.0803064	0.0532093
2017-10-18	0.128514	0.0841987		0.0771085	0.0505192		0.0029707		0.0800792	0.0534899		0.0018567		0.0789652	0.0523759
2017-10-19	0.12635	0.0828549		0.0758103	0.0497129		0.0029707		0.078781	0.0526836		0.0018567		0.077667	0.0515696
2017-10-20	0.124256	0.0815547		0.0745535	0.0489328		0.0029707		0.0775242	0.0519035		0.0018567		0.0764102	0.0507895
2017-10-21	0.122228	0.0802965		0.0733366	0.0481779		0.0029707		0.0763073	0.0511486		0.0018567		0.0751933	0.0500346
2017-10-22	0.120264	0.0790787		0.0721582	0.0474472		0.0029707		0.0751289	0.0504179		0.0018567		0.0740149	0.0493039
2017-10-23	0.118361	0.0778997		0.0710167	0.0467398		0.0029707		0.0739874	0.0497105		0.0018567		0.0728734	0.0485965
2017-10-24	0.116518	0.0767581		0.0699107	0.0460548		0.0029707		0.0728814	0.0490255		0.0018567		0.0717674	0.0479115
2017-10-25	0.114731	0.0756522		0.0688387	0.0453913		0.0029707		0.0718094	0.048362		0.0018567		0.0706954	0.047248
2017-10-26	0.112999	0.0745808		0.0677995	0.0447485		0.0029707		0.0707702	0.0477192		0.0018567		0.0696562	0.0466052
2017-10-27	0.11132	0.0735423		0.0667917	0.0441254		0.0029707		0.0697624	0.0470961		0.0018567		0.0686484	0.0459821
2017-10-28	0.10969	0.0725355		0.0658141	0.0435213		0.0029707		0.0687848	0.046492		0.0018567		0.0676708	0.045378
2017-10-29	0.108109	0.0715591		0.0648653	0.0429354		0.0029707		0.067836	0.0459061		0.0018567		0.066722	0.0447921
2017-10-30	0.106574	0.0706118		0.0639444	0.0423671		0.0029707		0.0669151	0.0453378		0.0018567		0.0658011	0.0442238
2017-10-31	0.105083	0.0696924		0.0630501	0.0418155		0.0029707		0.0660208	0.0447862		0.0018567		0.0649068	0.0436722
2017-11-01	0.103636	0.0687999		0.0621814	0.0412799		0.0029707		0.0651521	0.0442506		0.0018567		0.0640381	0.0431366
2017-11-02	0.102229	0.0679331		0.0613372	0.0407599		0.0029707		0.0643079	0.0437306		0.0018567		0.0631939	0.0426166
2017-11-03	0.100861	0.067091		0.0605166	0.0402546		0.0029707		0.0634873	0.0432253		0.0018567		0.0623733	0.0421113
2017-11-04	0.0995312	0.0662726		0.0597187	0.0397636		0.0029707		0.0626894	0.0427343		0.0018567		0.0615754	0.0416203
2017-11-05	0.0982376	0.065477		0.0589425	0.0392862		0.0029707		0.0619132	0.0422569		0.0018567		0.0607992	0.0411429
2017-11-06	0.0969788	0.0647032		0.0581873	0.0388219		0.0029707		0.061158	0.0417926		0.0018567		0.060044	0.0406786
2017-11-07	0.0957536	0.0639504		0.0574522	0.0383702		0.0029707		0.0604229	0.0413409		0.0018567		0.0593089	0.0402269
2017-11-08	0.0945607	0.0632177		0.0567364	0.0379306		0.0029707		0.0597071	0.0409013		0.0018567		0.0585931	0.0397873
2017-11-09	0.0933987	0.0625045		0.0560392	0.0375027		0.0029707		0.0590099	0.0404734		0.0018567		0.0578959	0.0393594
2017-11-10	0.0922666	0.0618099		0.0553599	0.0370859		0.0029707		0.0583306	0.0400566		0.0018567		0.0572166	0.0389426
2017-11-11	0.0911632	0.0611332		0.0546979	0.0366799		0.0029707		0.0576686	0.0396506		0.0018567		0.0565546	0.0385366
2017-11-12	0.0900874	0.0604738		0.0540524	0.0362843		0.0029707		0.0570231	0.039255		0.0018567		0.0559091	0.038141
2017-11-13	0.0890383	0.059831		0.053423	0.0358986		0.0029707		0.0563937	0.0388693		0.0018567		0.0552797	0.0377553
2017-11-14	0.0880148	0.0592041		0.0528089	0.0355225		0.047884		0.100693	0.0834065		0.0299275		0.0827364	0.06545
2017-11-15	0.0870161	0.0585927		0.0522097	0.0351556		0.051719		0.103929	0.0868746		0.0323244		0.0845341	0.06748

## Sheet: Fig6_d-f
							E = 80GPa					E = 50GPa
Date	Pore Pressure Change (MPa) Mw 5.5			Pressure change * coefficient of friction (Mpa)			Coulomb (MPa) Mw 5.5		Mw 5.5 Totals (MPa)			Coulomb (MPa) Mw 5.5		Mw 5.5 Totals (MPa)
	Case A	Case B		Case A (0.6)	Case B (0.6)				Case A	Case B				Case A	Case B
2016-01-29	0	0		0	0		0		0	0		0		0	0
2016-01-30	8.31744e-10	7.17244e-10		4.99046e-10	4.30347e-10		0		4.99046e-10	4.30347e-10		0		4.99046e-10	4.30347e-10
2016-01-31	2.05734e-07	1.55136e-07		1.2344e-07	9.30817e-08		0		1.2344e-07	9.30817e-08		0		1.2344e-07	9.30817e-08
2016-02-01	6.41031e-06	4.23703e-06		3.84619e-06	2.54222e-06		0		3.84619e-06	2.54222e-06		0		3.84619e-06	2.54222e-06
2016-02-02	5.22651e-05	3.28459e-05		3.1359e-05	1.97075e-05		0		3.1359e-05	1.97075e-05		0		3.1359e-05	1.97075e-05
2016-02-03	0.000206744	0.000125907		0.000124046	7.55444e-05		0		0.000124046	7.55444e-05		0		0.000124046	7.55444e-05
2016-02-04	0.000575923	0.000344804		0.000345554	0.000206882		3.82e-05		0.000383754	0.000245082		2.38e-05		0.000369354	0.000230682
2016-02-05	0.00128628	0.000765402		0.000771768	0.000459241		3.82e-05		0.000809968	0.000497441		2.38e-05		0.000795568	0.000483041
2016-02-06	0.00244497	0.00144754		0.00146698	0.000868525		7.9e-06		0.00147488	0.000876425		5e-06		0.00147198	0.000873525
2016-02-07	0.00414856	0.00244514		0.00248914	0.00146708		0.0002839		0.00277304	0.00175098		0.0001775		0.00266664	0.00164458
2016-02-08	0.00645337	0.00378701		0.00387202	0.0022722		0.0002839		0.00415592	0.0025561		0.0001775		0.00404952	0.0024497
2016-02-09	0.00934046	0.00547049		0.00560427	0.00328229		0.0002839		0.00588817	0.00356619		0.0001775		0.00578177	0.00345979
2016-02-10	0.0127342	0.00744358		0.00764052	0.00446615		0.0002839		0.00792442	0.00475005		0.0001775		0.00781802	0.00464365
2016-02-11	0.0164843	0.00961683		0.00989056	0.0057701		0.0002839		0.0101745	0.006054		0.0001775		0.0100681	0.0059476
2016-02-12	0.0204239	0.0118929		0.0122543	0.00713572		0.0002839		0.0125382	0.00741962		0.0001775		0.0124318	0.00731322
2016-02-13	0.0244048	0.0141854		0.0146429	0.00851125		0.0002839		0.0149268	0.00879515		0.0001775		0.0148204	0.00868875
2016-02-14	0.0283222	0.0164354		0.0169933	0.00986125		0.0002839		0.0172772	0.0101452		0.0001775		0.0171708	0.0100388
2016-02-15	0.0321537	0.0186305		0.0192922	0.0111783		0.0002839		0.0195761	0.0114622		0.0001775		0.0194697	0.0113558
2016-02-16	0.0359554	0.0208065		0.0215732	0.0124839		0.0002839		0.0218571	0.0127678		0.0001775		0.0217507	0.0126614
2016-02-17	0.0398208	0.0230148		0.0238925	0.0138089		8.77e-05		0.0239802	0.0138966		5.48e-05		0.0239473	0.0138637
2016-02-18	0.0438324	0.0253004		0.0262994	0.0151803		8.27e-05		0.0263821	0.015263		5.17e-05		0.0263511	0.015232
[truncated: 636 more rows]
